# Supplementary material for: SMYD3 drives cell cycle and epithelial-mesenchymal transition pathways through dual gene transcriptional repression and activation in HPV-negative head and neck cancer
Source: Sci Rep. 2025 Jan 6;15:984. doi: 10.1038/s41598-024-83396-2 (PMC11704228; doi:10.1038/s41598-024-83396-2)
Supplement: Supplementary file 2 — Supplementary Information 2. [file 41598_2024_83396_MOESM2_ESM.xlsx]

## Sheet: Sheet1
Supplementary Table 1. List of genes co-occupied by SMYD3 and H3K4me3 or SMYD3 alone with decreased/lost SMYD3 and H3K4me3 peaks after SMYD3 KO.
Interesection.ID	Gene	H3K4me3	SMYD3
H3K4me3:SMYD3	A1BG	chr19:58361750-58363300	chr19:58362500-58362950
H3K4me3:SMYD3	AAAS	chr12:53320800-53322050, chr12:53324600-53325600	chr12:53321400-53321700
H3K4me3:SMYD3	AACS	chr12:125049350-125049800, chr12:125064850-125066450, chr12:125080050-125080450	chr12:125080150-125080450, chr12:125140750-125141050
H3K4me3:SMYD3	AAK1	chr2:69601100-69601750, chr2:69616800-69617100, chr2:69652200-69652800, chr2:69667900-69668350	chr2:69567150-69567600, chr2:69600900-69601750, chr2:69616750-69617150, chr2:69652300-69652750, chr2:69667950-69668400
H3K4me3:SMYD3	AAMDC	chr11:77819000-77822150	chr11:77820900-77821150
H3K4me3:SMYD3	AARSD1	chr17:42963450-42965750	chr17:42964400-42964850
H3K4me3:SMYD3	ABAT	chr16:8674000-8675400	chr16:8678750-8679150
H3K4me3:SMYD3	ABCA4	chr1:94025550-94026150, chr1:94045550-94046200, chr1:94068250-94068700	chr1:94045550-94045900, chr1:94068200-94068700, chr1:94082000-94082350
H3K4me3:SMYD3	ABCB9	chr12:122944350-122945150, chr12:122946600-122947700, chr12:122965500-122966600, chr12:122979600-122981700	chr12:122944750-122945000, chr12:122946850-122947350
H3K4me3:SMYD3	ABCC10	chr6:43427350-43429100	chr6:43427500-43427850
H3K4me3:SMYD3	ABCC2	chr10:99779200-99780700	chr10:99775750-99776400, chr10:99779400-99780600, chr10:99785900-99786250
H3K4me3:SMYD3	ABCC3	chr17:50634150-50636800, chr17:50638250-50640400, chr17:50660450-50662150	chr17:50638500-50640950, chr17:50661600-50662100
H3K4me3:SMYD3	ABCC4	chr13:95299350-95302200	chr13:95254100-95254800, chr13:95255950-95256600, chr13:95299200-95299750
H3K4me3:SMYD3	ABCC5	chr3:183967700-183968100, chr3:184016750-184018750	chr3:183967750-183968000
H3K4me3:SMYD3	ABCC5-AS1	chr3:184005950-184006650	chr3:184006050-184006650
H3K4me3:SMYD3	ABCD1	chrX:153726300-153727150, chrX:153731200-153732650	chrX:153732250-153732600
H3K4me3:SMYD3	ABCD2	chr12:39619550-39620950	chr12:39605700-39606900
H3K4me3:SMYD3	ABCD3	chr1:94416750-94421350, chr1:94481350-94481700	chr1:94417400-94418450
H3K4me3:SMYD3	ABCG2	chr4:88143350-88145450, chr4:88157550-88159950, chr4:88231100-88231750	chr4:88143350-88145450, chr4:88178500-88178750
H3K4me3:SMYD3	ABHD10	chr3:111978150-111980100	chr3:111978550-111978900
H3K4me3:SMYD3	ABHD11	chr7:73738050-73739650, chr7:73742400-73743650	chr7:73738900-73739100, chr7:73742600-73743450
H3K4me3:SMYD3	ABHD12	chr20:25309050-25311450, chr20:25315200-25315700, chr20:25329900-25330500, chr20:25389100-25391650, chr20:25398000-25398200	chr20:25309150-25311400, chr20:25398000-25398200
H3K4me3:SMYD3	ABHD17C	chr15:80679550-80680000, chr15:80694100-80697550	chr15:80679650-80680000
H3K4me3:SMYD3	ABHD2	chr15:89087750-89091450, chr15:89101400-89102250	chr15:89087750-89088500, chr15:89101350-89102250, chr15:89167400-89168350
H3K4me3:SMYD3	ABHD3	chr18:21672850-21673700, chr18:21675250-21675700, chr18:21702750-21705600	chr18:21672700-21673450, chr18:21675350-21675800
H3K4me3:SMYD3	ABHD4	chr14:22597600-22599500, chr14:22602700-22602900, chr14:22614200-22614700	chr14:22599000-22599300, chr14:22614300-22614800
H3K4me3:SMYD3	ABHD5	chr3:43689650-43692400	chr3:43708000-43708350
H3K4me3:SMYD3	ABI1	chr10:26781100-26781600, chr10:26858300-26861250	chr10:26781250-26781600
H3K4me3:SMYD3	ABL1	chr9:130712350-130715250, chr9:130834400-130836300	chr9:130712550-130712900
H3K4me3:SMYD3	ABL2	chr1:179129200-179129950, chr1:179141100-179144050, chr1:179228400-179230800	chr1:179128900-179129450, chr1:179143150-179143900
H3K4me3:SMYD3	ABLIM1	chr10:114525950-114527250, chr10:114631200-114635250	chr10:114623750-114625600, chr10:114633050-114635200, chr10:114647900-114649000, chr10:114691500-114691900, chr10:114697300-114697500, chr10:114708900-114709250, chr10:114754600-114755000
H3K4me3:SMYD3	ABLIM2	chr4:7965100-7965700, chr4:7970150-7973050	chr4:7965150-7965500, chr4:7972100-7973250, chr4:7978300-7978750
H3K4me3:SMYD3	ABLIM3	chr5:149125450-149126100, chr5:149134350-149134700, chr5:149141350-149143550	chr5:149118400-149118650, chr5:149125550-149125800, chr5:149134450-149135250, chr5:149162250-149162550, chr5:149174100-149174500, chr5:149187400-149187700
H3K4me3:SMYD3	ABTB2	chr11:34174600-34174850, chr11:34192900-34193250, chr11:34243450-34244250, chr11:34251200-34251850, chr11:34274750-34275200, chr11:34344750-34345200, chr11:34354950-34359750, chr11:34371700-34372050	chr11:34192900-34193250, chr11:34204850-34205400, chr11:34214950-34215400, chr11:34243400-34244200, chr11:34251200-34251650, chr11:34263450-34263650, chr11:34274700-34275350, chr11:34302300-34302900, chr11:34308150-34308550, chr11:34331600-34331950, chr11:34344500-34345450, chr11:34346700-34346950, chr11:34359400-34359700, chr11:34379150-34379600
H3K4me3:SMYD3	ACCS	chr11:44065700-44067250	chr11:44066150-44066400
H3K4me3:SMYD3	ACE	chr17:63462350-63462850, chr17:63476550-63479150, chr17:63517000-63517300	chr17:63516900-63517300
H3K4me3:SMYD3	ACIN1	chr14:23062150-23062350, chr14:23068900-23072200, chr14:23076950-23077300, chr14:23078550-23079400, chr14:23093750-23096800	chr14:23071750-23072000, chr14:23077000-23077300, chr14:23078500-23078900, chr14:23095050-23095800
H3K4me3:SMYD3	ACLY	chr17:41917400-41920200, chr17:41929450-41930900	chr17:41919000-41919500
H3K4me3:SMYD3	ACOT1	chr14:73536550-73539300	chr14:73536850-73539200
H3K4me3:SMYD3	ACOT11	chr1:54541700-54543350	chr1:54542350-54542850
H3K4me3:SMYD3	ACOT2	chr14:73567750-73571250	chr14:73569850-73570500, chr14:73576350-73576600
H3K4me3:SMYD3	ACOT6	chr14:73602000-73602750, chr14:73611850-73613700	chr14:73602150-73603500
H3K4me3:SMYD3	ACOT7	chr1:6300300-6301000, chr1:6358100-6360000, chr1:6363200-6363600, chr1:6381750-6382800, chr1:6385600-6386900, chr1:6392050-6394500	chr1:6358100-6358350, chr1:6382200-6382550, chr1:6385800-6386400, chr1:6393350-6393850
H3K4me3:SMYD3	ACOXL	chr2:110732450-110733300, chr2:110741200-110742200	chr2:110741400-110741850
H3K4me3:SMYD3	ACSF2	chr17:50421350-50422100, chr17:50423700-50427700, chr17:50443250-50443700	chr17:50423800-50424450, chr17:50443350-50443650
H3K4me3:SMYD3	ACSL3	chr2:222787600-222788550, chr2:222837450-222838150, chr2:222844250-222844550, chr2:222859750-222864600, chr2:222878450-222879350	chr2:222787900-222788400, chr2:222837700-222838250, chr2:222943800-222944100
H3K4me3:SMYD3	ACSM6	chr10:95183000-95183900, chr10:95229200-95229900, chr10:95236150-95236550	chr10:95214900-95215100, chr10:95220950-95221200, chr10:95229200-95229850, chr10:95235900-95236750
H3K4me3:SMYD3	ACSS2	chr20:34875650-34877550, chr20:34907550-34908150	chr20:34875950-34876650, chr20:34907850-34908100
H3K4me3:SMYD3	ACTB	chr7:5525800-5533200, chr7:5549200-5549850, chr7:5553300-5554000, chr7:5555800-5559150, chr7:5561900-5563950, chr7:5569250-5571700, chr7:5574350-5574600	chr7:5549400-5549600
H3K4me3:SMYD3	ACTL10	chr20:33666300-33668200	chr20:33666650-33667050
H3K4me3:SMYD3	ACTN1	chr14:68924450-68924900, chr14:68939950-68940400, chr14:68941900-68942150, chr14:68950550-68951700, chr14:68962550-68962850	chr14:68911450-68911800, chr14:68924450-68924700, chr14:68940000-68940400, chr14:68941850-68942200, chr14:68950400-68951550, chr14:68977400-68977950
H3K4me3:SMYD3	ACTR1A	chr10:102501150-102505250	chr10:102502700-102503100
H3K4me3:SMYD3	ACTR1B	chr2:97662600-97665100	chr2:97663000-97664500
H3K4me3:SMYD3	ACTR3B	chr7:152759250-152761550	chr7:152825800-152826100
H3K4me3:SMYD3	ACTR3C	chr7:150197950-150198250, chr7:150307750-150308600, chr7:150322300-150324400	chr7:150101300-150101550, chr7:150283800-150284100
H3K4me3:SMYD3	ACYP1	chr14:75068000-75070350	chr14:75063400-75063900, chr14:75068750-75069850
H3K4me3:SMYD3	ACYP2	chr2:54114900-54116450	chr2:54073750-54074100
H3K4me3:SMYD3	ADA	chr20:44642500-44644100, chr20:44650950-44653400	chr20:44643700-44644050
H3K4me3:SMYD3	ADAM11	chr17:44774800-44776550, chr17:44779000-44779650	chr17:44775650-44775950, chr17:44792200-44792450
H3K4me3:SMYD3	ADAM17	chr2:9552400-9557300, chr2:9558950-9559450, chr2:9565500-9565950	chr2:9552450-9553100, chr2:9554850-9556050, chr2:9558950-9559400, chr2:9565450-9565950, chr2:9573150-9573550
H3K4me3:SMYD3	ADAM23	chr2:206084050-206087500, chr2:206158100-206161200, chr2:206211900-206213600, chr2:206274200-206276000, chr2:206559050-206560000	chr2:206159550-206159900, chr2:206559550-206559900, chr2:206611300-206611550
H3K4me3:SMYD3	ADAMTS16	chr5:5145750-5148450, chr5:5271150-5272500	chr5:5145750-5146450, chr5:5271500-5272250
H3K4me3:SMYD3	ADAMTS6	chr5:65198500-65199000, chr5:65364350-65365150, chr5:65479500-65484000	chr5:65198700-65199300
H3K4me3:SMYD3	ADAP1	chr7:909000-909500, chr7:914100-914400, chr7:927150-927500, chr7:936600-937000, chr7:945350-945950, chr7:949300-950150, chr7:953400-954150, chr7:974050-975900	chr7:914150-914400, chr7:927000-927650, chr7:936450-937050, chr7:945550-946000, chr7:949300-949950
H3K4me3:SMYD3	ADARB1	chr21:45073550-45075700, chr21:45129550-45130700	chr21:45130150-45130750
H3K4me3:SMYD3	ADGB	chr6:146812900-146813500	chr6:146812850-146813800
H3K4me3:SMYD3	ADGRA3	chr4:22500200-22501900, chr4:22513950-22516850	chr4:22501550-22502000
H3K4me3:SMYD3	ADGRB3	chr6:68639850-68640550	chr6:69026400-69026650
H3K4me3:SMYD3	ADGRF1	chr6:47034550-47035450, chr6:47040950-47042750, chr6:47044450-47044650	chr6:47034700-47035500, chr6:47042400-47042700, chr6:47044250-47044750, chr6:47111600-47112000, chr6:47134550-47136100, chr6:47168050-47168550
H3K4me3:SMYD3	ADGRF3	chr2:26342800-26343450, chr2:26344500-26348500	chr2:26342850-26343350, chr2:26344800-26346200
H3K4me3:SMYD3	ADGRF4	chr6:47698450-47699050	chr6:47698250-47698800, chr6:47700050-47701350
H3K4me3:SMYD3	ADGRG1	chr16:57619450-57621100, chr16:57623300-57623750	chr16:57623350-57623650, chr16:57627550-57628600
H3K4me3:SMYD3	ADGRG5	chr16:57590800-57591650	chr16:57591250-57591650
H3K4me3:SMYD3	ADGRG6	chr6:142300450-142304550, chr6:142323450-142324050, chr6:142372350-142372750, chr6:142375050-142375750, chr6:142377000-142378450	chr6:142300750-142300950, chr6:142323250-142323650, chr6:142372200-142372450, chr6:142375200-142375750, chr6:142412850-142414050
H3K4me3:SMYD3	ADGRL2	chr1:81174850-81175350, chr1:81237150-81238850, chr1:81596050-81596900, chr1:81679150-81682900, chr1:81689600-81689900, chr1:81698850-81704150, chr1:81706700-81707350, chr1:81799150-81804750, chr1:81877000-81877650	chr1:81174550-81175400, chr1:81179200-81179800, chr1:81304100-81304550, chr1:81679000-81679200, chr1:81681400-81683000, chr1:81699000-81701100, chr1:81702550-81704000, chr1:81706750-81707550, chr1:81801150-81801350, chr1:81876950-81877650
H3K4me3:SMYD3	ADGRL3	chr4:61200100-61202000, chr4:61372700-61374300, chr4:61646950-61647550, chr4:61945500-61946000	chr4:61372800-61373100, chr4:61443700-61444350, chr4:61462400-61463050, chr4:61468350-61468650, chr4:61520750-61521050
H3K4me3:SMYD3	ADGRL4	chr1:79052750-79053400, chr1:79099900-79100650, chr1:79193300-79193650	chr1:78918400-78918650, chr1:79188550-79188850, chr1:79193250-79193950
H3K4me3:SMYD3	ADHFE1	chr8:66440750-66441000, chr8:66463500-66463950, chr8:66471100-66471550	chr8:66440700-66441000, chr8:66456250-66456750, chr8:66463300-66463950, chr8:66470900-66471850
H3K4me3:SMYD3	ADIPOR1	chr1:202952850-202953050, chr1:202956850-202959900	chr1:202959050-202959700
H3K4me3:SMYD3	ADK	chr10:74149550-74152900, chr10:74175750-74178700, chr10:74188850-74190800, chr10:74223700-74224600	chr10:74176400-74176850, chr10:74189750-74190600, chr10:74223550-74224650, chr10:74231200-74231600, chr10:74293900-74294250, chr10:74503100-74503500
H3K4me3:SMYD3	ADORA1	chr1:203154050-203154550	chr1:203153950-203154600
H3K4me3:SMYD3	ADORA2A-AS1	chr22:24486550-24486950	chr22:24465450-24465800, chr22:24482400-24482950, chr22:24486550-24487000
H3K4me3:SMYD3	ADORA2B	chr17:15910750-15911400, chr17:15920750-15921250, chr17:15941900-15942250, chr17:15944750-15948300, chr17:15958950-15959850, chr17:15963300-15964450, chr17:15966100-15967100	chr17:15910850-15911300, chr17:15920650-15921400, chr17:15958800-15959750, chr17:15963650-15964250
H3K4me3:SMYD3	ADPRHL1	chr13:113410550-113411500, chr13:113420200-113420450	chr13:113410650-113411750
H3K4me3:SMYD3	ADRA1D	chr20:4221350-4221650, chr20:4289300-4290150	chr20:4225800-4226250, chr20:4455250-4455600, chr20:4457650-4459550
H3K4me3:SMYD3	ADSS2	chr1:244450300-244452700	chr1:244452000-244452200
H3K4me3:SMYD3	ADTRP	chr6:11685500-11685950, chr6:11770100-11772600	chr6:11685250-11685950, chr6:11766350-11767000, chr6:11770800-11772600
H3K4me3:SMYD3	AFAP1L2	chr10:114306450-114306900, chr10:114320500-114321000, chr10:114346400-114347000, chr10:114402400-114405750	chr10:114306500-114306950, chr10:114320500-114320900, chr10:114367950-114368250, chr10:114413250-114413600
H3K4me3:SMYD3	AFDN	chr6:167849450-167850650, chr6:167855550-167856400	chr6:167830650-167831750, chr6:167849650-167850350, chr6:167851550-167851800, chr6:167855600-167856400
H3K4me3:SMYD3	AFF1	chr4:86957250-86957500, chr4:86963650-86963950, chr4:86977200-86978100, chr4:87005200-87008700, chr4:87011400-87012000, chr4:87060950-87061250, chr4:87108200-87108550	chr4:86942050-86942650, chr4:86963600-86963850, chr4:86977300-86978050, chr4:87011500-87011850, chr4:87061050-87061400, chr4:87103750-87104150, chr4:87108200-87108500
H3K4me3:SMYD3	AFF1-AS1	chr4:86927850-86928600, chr4:86933750-86937700	chr4:86926800-86928450, chr4:86934800-86936550
H3K4me3:SMYD3	AFG1L	chr6:108294150-108296250	chr6:108294650-108294900
H3K4me3:SMYD3	AFG3L2	chr18:12375950-12378450	chr18:12377150-12378150
H3K4me3:SMYD3	AFMID	chr17:78198600-78199500	chr17:78199000-78199400
H3K4me3:SMYD3	AGAP1	chr2:235331050-235331250, chr2:235394150-235394700, chr2:235493550-235496300, chr2:235501200-235501800, chr2:235668950-235669400, chr2:235709200-235709700	chr2:235271200-235271500, chr2:235358900-235359350, chr2:235394300-235394700, chr2:235703050-235703250, chr2:235709300-235709850
H3K4me3:SMYD3	AGAP3	chr7:151085600-151088350, chr7:151113300-151116500	chr7:151113400-151113950
H3K4me3:SMYD3	AGK-DT	chr7:141550750-141552300	chr7:141585700-141586450
H3K4me3:SMYD3	AGMO	chr7:15352450-15353000, chr7:15396250-15396450, chr7:15547100-15548200, chr7:15556850-15557650, chr7:15561800-15562150, chr7:15608850-15609100	chr7:15212400-15212600
H3K4me3:SMYD3	AGO3	chr1:35929800-35932700, chr1:36008600-36009100	chr1:36008450-36009050
H3K4me3:SMYD3	AGPS	chr2:177396300-177398200	chr2:177396350-177398250
H3K4me3:SMYD3	AGR2	chr7:16804700-16805650, chr7:16846950-16847800	chr7:16805000-16805500, chr7:16847450-16847800
H3K4me3:SMYD3	AGRN	chr1:1017900-1018100, chr1:1019150-1022500, chr1:1024700-1025200	chr1:1021650-1022000
H3K4me3:SMYD3	AGTPBP1	chr9:85740600-85744050	chr9:85742800-85743800
H3K4me3:SMYD3	AHCY	chr20:34301850-34303750, chr20:34311300-34313000, chr20:34314400-34314900, chr20:34334900-34336100	chr20:34303250-34303550, chr20:34314400-34315050, chr20:34335450-34336200
H3K4me3:SMYD3	AHCYL1	chr1:109984300-109986400, chr1:110003550-110004800	chr1:109959750-109960050, chr1:109975550-109975950, chr1:110003750-110004350
H3K4me3:SMYD3	AHCYL2	chr7:129224100-129226700	chr7:129224500-129224950
H3K4me3:SMYD3	AHDC1	chr1:27540300-27540800, chr1:27542150-27543200, chr1:27557300-27558100, chr1:27568400-27569550, chr1:27601550-27604700	chr1:27538000-27538200, chr1:27540150-27540900, chr1:27542150-27543050, chr1:27568450-27568700
H3K4me3:SMYD3	AHI1-DT	chr6:135496500-135498900, chr6:135771000-135771950	chr6:135497650-135497850
H3K4me3:SMYD3	AHNAK	chr11:62472400-62473000, chr11:62497200-62497750, chr11:62499550-62500950, chr11:62508100-62509050, chr11:62539050-62540250, chr11:62542600-62549100, chr11:62552550-62554800, chr11:62555900-62557900	chr11:62437050-62437250, chr11:62445150-62445350, chr11:62472300-62473150, chr11:62497000-62497900, chr11:62499550-62501000, chr11:62508000-62512550, chr11:62515700-62517100, chr11:62520500-62521100, chr11:62524000-62530050, chr11:62539100-62540000, chr11:62542800-62544150, chr11:62545500-62546200, chr11:62552750-62554450, chr11:62556150-62556800
H3K4me3:SMYD3	AHNAK2	chr14:104967550-104970850, chr14:104972300-104973850, chr14:104977650-104978100	chr14:104967600-104969200, chr14:104970500-104970800, chr14:104972350-104973850, chr14:104980100-104980350
H3K4me3:SMYD3	AHR	chr7:17304400-17305400, chr7:17371750-17372450	chr7:17304900-17305350, chr7:17371100-17372550
H3K4me3:SMYD3	AHSA1	chr14:77456350-77459650	chr14:77457450-77458100
H3K4me3:SMYD3	AHSA2P	chr2:61176450-61178300	chr2:61177050-61177450
H3K4me3:SMYD3	AIG1	chr6:143064850-143065100, chr6:143176250-143176800, chr6:143307750-143308700	chr6:143084250-143084550, chr6:143328750-143329400, chr6:143336500-143336800
H3K4me3:SMYD3	AIM2	chr1:159076300-159077300	chr1:159076800-159077300, chr1:159091900-159092300
H3K4me3:SMYD3	AIP	chr11:67482300-67483650	chr11:67482650-67483000
H3K4me3:SMYD3	AK2	chr1:33035650-33037350	chr1:33036850-33037200, chr1:33050300-33050600
H3K4me3:SMYD3	AK7	chr14:96390950-96393250	chr14:96391750-96392200, chr14:96409550-96410000
H3K4me3:SMYD3	AKAP10	chr17:19957900-19958750, chr17:19976750-19978350, chr17:19992950-19993250	chr17:19957850-19958550
H3K4me3:SMYD3	AKAP13	chr15:85329350-85331500, chr15:85343250-85345300, chr15:85413550-85414000, chr15:85458850-85459500, chr15:85494300-85494700	chr15:85331000-85331400, chr15:85343300-85345150, chr15:85346700-85346900, chr15:85351750-85352500, chr15:85357750-85358450, chr15:85413550-85414000, chr15:85443600-85444300, chr15:85458950-85459250, chr15:85482850-85483100, chr15:85494200-85494800, chr15:85592250-85592550, chr15:85607750-85607950
H3K4me3:SMYD3	AKAP6	chr14:32417950-32418450	chr14:32342100-32342550, chr14:32370250-32371250, chr14:32381950-32382150, chr14:32398250-32398550, chr14:32417600-32418800, chr14:32469050-32469900, chr14:32560150-32560450, chr14:32711000-32711200
H3K4me3:SMYD3	AKAP9	chr7:91939850-91942600	chr7:92076400-92076800
H3K4me3:SMYD3	AKIRIN2	chr6:87698750-87703700, chr6:87714200-87714850, chr6:87723200-87723450, chr6:87731650-87732550, chr6:87750400-87752800, chr6:87832100-87832650	chr6:87702200-87702800, chr6:87714200-87714750, chr6:87731650-87732550
H3K4me3:SMYD3	AKNA	chr9:114385550-114385850, chr9:114397350-114398700	chr9:114349000-114349500, chr9:114385450-114385950
H3K4me3:SMYD3	AKNAD1	chr1:108816000-108817350, chr1:108828200-108828600, chr1:108830400-108831200, chr1:108876450-108879200, chr1:108881000-108881550	chr1:108816150-108817050, chr1:108830600-108831000
H3K4me3:SMYD3	AKR1A1	chr1:45550450-45552100, chr1:45557250-45557650	chr1:45550700-45551000
H3K4me3:SMYD3	AKR1B15	chr7:134547450-134547850, chr7:134549000-134549650, chr7:134589450-134590000	chr7:134547350-134547750, chr7:134589250-134589950
H3K4me3:SMYD3	AKR1E2	chr10:4815350-4816100, chr10:4826300-4827200	chr10:4815500-4815900
H3K4me3:SMYD3	AKT2	chr19:40284050-40285950	chr19:40285500-40285700
H3K4me3:SMYD3	AKTIP	chr16:53501700-53503950	chr16:53503300-53503650
H3K4me3:SMYD3	ALAD	chr9:113400600-113402000	chr9:113401200-113401600
H3K4me3:SMYD3	ALCAM	chr3:104687350-104688650, chr3:105295900-105296750, chr3:105364000-105370850, chr3:105393750-105394600, chr3:105400550-105403150	chr3:105296150-105296700, chr3:105362100-105362500, chr3:105364000-105364600, chr3:105366250-105368250, chr3:105394050-105394350, chr3:105401400-105403000, chr3:105598150-105598650
H3K4me3:SMYD3	ALDH16A1	chr19:49450850-49454300, chr19:49468050-49469450	chr19:49453250-49453450
H3K4me3:SMYD3	ALDH3A2	chr17:19647150-19650600	chr17:19647000-19647250, chr17:19648550-19649050
H3K4me3:SMYD3	ALDH6A1	chr14:74061950-74063150, chr14:74083450-74086250	chr14:74061950-74063250, chr14:74084350-74085250
H3K4me3:SMYD3	ALDOB	chr9:101448750-101449800	chr9:101449150-101449550
H3K4me3:SMYD3	ALG11	chr13:52011300-52013550	chr13:52012150-52012450
H3K4me3:SMYD3	ALG14	chr1:95039250-95040550, chr1:95041450-95041850, chr1:95071900-95073750, chr1:95086900-95087700	chr1:94974900-94975300, chr1:95003250-95003800, chr1:95004000-95004300, chr1:95039500-95039900, chr1:95072650-95072900, chr1:95087050-95087700
H3K4me3:SMYD3	ALG1L9P	chr11:71710600-71711150, chr11:71745700-71746500, chr11:71749050-71749550, chr11:71780100-71780950, chr11:71794150-71794750, chr11:71813400-71814200	chr11:71710550-71710900, chr11:71745750-71746200, chr11:71749100-71749750, chr11:71780400-71781200, chr11:71789500-71790000, chr11:71794350-71794800
H3K4me3:SMYD3	ALG6	chr1:63367100-63368600	chr1:63367350-63367700
H3K4me3:SMYD3	ALK	chr2:29260250-29260600, chr2:29747950-29748450	chr2:29260000-29260650, chr2:29462300-29463950, chr2:29747900-29749350
H3K4me3:SMYD3	ALKBH5	chr17:18182350-18186300	chr17:18183300-18183550
H3K4me3:SMYD3	ALKBH8	chr11:107564750-107566200	chr11:107545100-107545500, chr11:107561750-107563350
H3K4me3:SMYD3	ALOX12P2	chr17:6853600-6855700, chr17:6868650-6868900, chr17:6871550-6872650	chr17:6853950-6854650, chr17:6868450-6869100, chr17:6871950-6872650
H3K4me3:SMYD3	ALOX15P1	chr17:6669350-6670300	chr17:6669550-6670250
H3K4me3:SMYD3	ALOXE3	chr17:8117300-8128000	chr17:8118150-8120250
H3K4me3:SMYD3	ALS2	chr2:201779050-201781950	chr2:201781000-201781200
H3K4me3:SMYD3	AMACR	chr5:33849900-33850600, chr5:33852150-33852550, chr5:33854450-33855300, chr5:33890050-33893150, chr5:34007000-34009300	chr5:33817100-33817650, chr5:33827500-33828600, chr5:33849900-33850400, chr5:33894850-33895050
H3K4me3:SMYD3	AMBRA1	chr11:46554000-46554700, chr11:46559800-46561750, chr11:46592750-46594800	chr11:46472500-46472850, chr11:46554150-46554700, chr11:46560200-46560550, chr11:46564400-46565000
H3K4me3:SMYD3	AMFR	chr16:56419150-56419650, chr16:56423500-56426200	chr16:56419150-56419450
H3K4me3:SMYD3	AMHR2	chr12:53420750-53421850, chr12:53428000-53428800	chr12:53421350-53421750, chr12:53427900-53428800
H3K4me3:SMYD3	AMN1	chr12:31728250-31729800, chr12:31733000-31733400	chr12:31729050-31729300, chr12:31732800-31733450, chr12:31749250-31749600
H3K4me3:SMYD3	AMOTL1	chr11:94706100-94707450, chr11:94746850-94747850, chr11:94767750-94770650, chr11:94794450-94795050	chr11:94746900-94748050
H3K4me3:SMYD3	AMOTL2	chr3:134350900-134351450, chr3:134357750-134359050, chr3:134363700-134365200, chr3:134371900-134375900, chr3:134381750-134382200	chr3:134350950-134351500, chr3:134357850-134358500, chr3:134374500-134375450
H3K4me3:SMYD3	AMPD3	chr11:10450150-10451550, chr11:10454950-10456500	chr11:10455050-10456300, chr11:10489300-10489650
H3K4me3:SMYD3	AMZ2	chr17:68204600-68206900, chr17:68235000-68235300, chr17:68247150-68248950	chr17:68231300-68231700, chr17:68234800-68235400
H3K4me3:SMYD3	AMZ2P1	chr17:64961900-64962100, chr17:64965450-64966500, chr17:64974500-64976650, chr17:64985250-64985750	chr17:64959550-64959900, chr17:64974500-64975700, chr17:64982350-64982550, chr17:64985350-64985700, chr17:64992000-64992850
H3K4me3:SMYD3	ANAPC1	chr2:111727500-111728150, chr2:111883050-111885300	chr2:111705750-111706350, chr2:111727600-111728300, chr2:111736150-111736500
H3K4me3:SMYD3	ANAPC11	chr17:81886200-81886850, chr17:81889650-81892900, chr17:81897850-81898950	chr17:81891650-81891850, chr17:81898300-81898900
H3K4me3:SMYD3	ANAPC13	chr3:134484650-134487500	chr3:134479750-134480000, chr3:134485700-134486250
H3K4me3:SMYD3	ANAPC15	chr11:72111500-72113400	chr11:72111800-72113150
H3K4me3:SMYD3	ANAPC1P4	chr2:87455050-87457700	chr2:87455050-87457000, chr2:87745500-87745800
H3K4me3:SMYD3	ANG	chr14:20663250-20663650, chr14:20680300-20685700	chr14:20681450-20681650, chr14:20682500-20682850
H3K4me3:SMYD3	ANGPT2	chr8:6547100-6548250, chr8:6558700-6559950, chr8:6707400-6710150	chr8:6547300-6547900, chr8:6557550-6559100
H3K4me3:SMYD3	ANGPTL4	chr19:8355650-8356000, chr19:8362050-8364850	chr19:8355700-8356000, chr19:8362100-8362300
H3K4me3:SMYD3	ANK1	chr8:41653850-41654200, chr8:41766650-41768250, chr8:41791850-41792650, chr8:41810200-41810600, chr8:41828150-41828900	chr8:41770300-41771100, chr8:41792250-41792900, chr8:41817450-41817850
H3K4me3:SMYD3	ANK2	chr4:112818200-112818550, chr4:113116900-113117100	chr4:113160100-113160350
H3K4me3:SMYD3	ANKEF1	chr20:10034950-10035650	chr20:10034550-10035100
H3K4me3:SMYD3	ANKFY1	chr17:4195450-4195750, chr17:4230100-4230600, chr17:4247750-4248600, chr17:4249550-4249800, chr17:4262750-4264950	chr17:4230000-4230650, chr17:4247850-4248150
H3K4me3:SMYD3	ANKH	chr5:14726200-14726800, chr5:14809800-14810200, chr5:14870500-14873150	chr5:14726250-14726600, chr5:14809500-14810050
H3K4me3:SMYD3	ANKIB1	chr7:92259800-92260800	chr7:92260000-92260900
H3K4me3:SMYD3	ANKLE2	chr12:132759450-132763100, chr12:132766800-132767350	chr12:132760800-132761050
H3K4me3:SMYD3	ANKRD1	chr10:90919550-90922000, chr10:90930250-90931450	chr10:90921100-90921900, chr10:90931000-90931550
H3K4me3:SMYD3	ANKRD10	chr13:110908250-110909500, chr13:110911800-110917200	chr13:110908350-110908950, chr13:110915050-110917300
H3K4me3:SMYD3	ANKRD11	chr16:89316100-89316550, chr16:89330150-89330650, chr16:89362400-89364400, chr16:89382900-89383550, chr16:89462250-89463750, chr16:89474050-89474450, chr16:89476250-89477400, chr16:89478500-89479250	chr16:89269100-89269600, chr16:89316150-89316550, chr16:89320050-89320850, chr16:89362450-89364100, chr16:89383000-89383300, chr16:89471150-89471450, chr16:89476250-89476950, chr16:89478700-89479050
H3K4me3:SMYD3	ANKRD12	chr18:9101550-9105100, chr18:9115850-9118750, chr18:9147800-9148250	chr18:9101900-9102800, chr18:9116600-9117800, chr18:9147900-9148200
H3K4me3:SMYD3	ANKRD13A	chr12:109998650-110003550	chr12:110001950-110003450
H3K4me3:SMYD3	ANKRD13B	chr17:29587950-29594600	chr17:29591550-29592100
H3K4me3:SMYD3	ANKRD16	chr10:5888450-5891200	chr10:5861500-5861750
H3K4me3:SMYD3	ANKRD17-DT	chr4:73256650-73260550	chr4:73258850-73259300, chr4:73309150-73309400
H3K4me3:SMYD3	ANKRD20A5P	chr18:14178900-14179200	chr18:14188900-14190350
H3K4me3:SMYD3	ANKRD24	chr19:4181550-4183150, chr19:4208550-4208900	chr19:4208500-4208900
H3K4me3:SMYD3	ANKRD28	chr3:15794350-15798550, chr3:15857750-15861400	chr3:15768850-15769500, chr3:15797200-15797550
H3K4me3:SMYD3	ANKRD29	chr18:23662050-23663750	chr18:23626450-23627850
H3K4me3:SMYD3	ANKRD33B	chr5:10551150-10551950, chr5:10555100-10556750, chr5:10563250-10566250, chr5:10590700-10591000, chr5:10594650-10596300, chr5:10601000-10601600, chr5:10627550-10628150, chr5:10632000-10632700, chr5:10655200-10655900	chr5:10551250-10551900, chr5:10555150-10556700, chr5:10590800-10591150, chr5:10595450-10596300, chr5:10601000-10601750, chr5:10632200-10632500, chr5:10635400-10635800
H3K4me3:SMYD3	ANKRD36	chr2:97112350-97115150	chr2:97233500-97234100
H3K4me3:SMYD3	ANKRD36B	chr2:97588450-97591050	chr2:97523050-97523400
H3K4me3:SMYD3	ANKRD36C	chr2:95990400-95993100	chr2:95867200-95867450, chr2:95991850-95992100
H3K4me3:SMYD3	ANKRD40	chr17:50706550-50709300	chr17:50707950-50708350
H3K4me3:SMYD3	ANKRD44	chr2:196966950-196967150, chr2:196987750-196988200	chr2:196987700-196988100
H3K4me3:SMYD3	ANKRD46	chr8:100558550-100560200	chr8:100559900-100560150
H3K4me3:SMYD3	ANKRD55	chr5:56123650-56124250, chr5:56319250-56319750	chr5:56112650-56113100, chr5:56123500-56124300, chr5:56211700-56212000, chr5:56347000-56347450, chr5:56350550-56351200
H3K4me3:SMYD3	ANKS1A	chr6:34912800-34913250	chr6:34922300-34922650
H3K4me3:SMYD3	ANKS6	chr9:98795500-98797050	chr9:98791250-98791450
H3K4me3:SMYD3	ANKUB1	chr3:149808050-149808450, chr3:149967200-149972650	chr3:149783550-149784350, chr3:149790150-149790450, chr3:149808100-149808400
H3K4me3:SMYD3	ANKZF1	chr2:219228550-219230850	chr2:219229550-219229850
H3K4me3:SMYD3	ANO1	chr11:69914350-69915850, chr11:69948000-69949950, chr11:70016750-70017300, chr11:70048700-70049100, chr11:70067750-70068450, chr11:70077950-70078350, chr11:70139700-70140600, chr11:70142000-70142650, chr11:70159400-70160250	chr11:69906550-69906900, chr11:69914350-69915700, chr11:69935200-69935650, chr11:69947250-69950300, chr11:69956350-69956650, chr11:69958200-69958650, chr11:69962100-69962650, chr11:70016750-70017400, chr11:70048550-70049050, chr11:70067800-70068550, chr11:70080850-70081450, chr11:70111800-70112050, chr11:70139750-70140750, chr11:70141850-70142700, chr11:70159400-70160250
H3K4me3:SMYD3	ANO10	chr3:43620900-43622850	chr3:43622050-43622350, chr3:43639150-43639350
H3K4me3:SMYD3	ANO6	chr12:45214350-45218500, chr12:45231700-45236050, chr12:45268600-45269450, chr12:45273800-45274250, chr12:45284050-45284750, chr12:45298950-45299500	chr12:45231650-45235950, chr12:45268700-45269250, chr12:45273850-45274300, chr12:45284100-45284600, chr12:45298650-45299650, chr12:45336250-45336900
H3K4me3:SMYD3	ANP32E	chr1:150213450-150214350, chr1:150233500-150237100	chr1:150213750-150214000, chr1:150236250-150236450
H3K4me3:SMYD3	ANXA1	chr9:73131850-73133400, chr9:73143750-73144350, chr9:73149300-73149800, chr9:73151300-73154250	chr9:73116200-73116500, chr9:73118750-73119450, chr9:73132100-73133200, chr9:73137200-73137950, chr9:73143600-73144450, chr9:73148550-73150100, chr9:73151500-73151750, chr9:73176700-73177100, chr9:73179400-73180000, chr9:73270900-73271350
H3K4me3:SMYD3	ANXA11	chr10:80196300-80196700, chr10:80203300-80209600	chr10:80196250-80196550
H3K4me3:SMYD3	ANXA2	chr15:60374600-60375300, chr15:60391250-60391600, chr15:60392700-60400400, chr15:60407550-60408700	chr15:60371500-60371850, chr15:60374700-60375000, chr15:60391550-60393300, chr15:60407500-60408600
H3K4me3:SMYD3	ANXA2R-AS1	chr5:43036450-43043750	chr5:43040150-43043600
H3K4me3:SMYD3	ANXA2R-OT1	chr5:43034850-43035150	chr5:43038000-43038250
H3K4me3:SMYD3	ANXA3	chr4:78550650-78553450	chr4:78552250-78553000, chr4:78560700-78561050, chr4:78569150-78569750
H3K4me3:SMYD3	ANXA4	chr2:69641600-69645900, chr2:69675500-69676050, chr2:69740300-69743150, chr2:69755900-69756550, chr2:69766000-69766350, chr2:69770050-69770750, chr2:69779300-69779600	chr2:69675300-69676000, chr2:69755950-69756650, chr2:69770050-69770750, chr2:69779100-69779800
H3K4me3:SMYD3	ANXA5	chr4:121690550-121692050, chr4:121695000-121697900, chr4:121711300-121712200	chr4:121690600-121691400, chr4:121711400-121711900, chr4:121728600-121729000
H3K4me3:SMYD3	ANXA8	chr10:47459450-47463400, chr10:47481100-47484500, chr10:47743350-47745350, chr10:47750000-47753150, chr10:47984000-47992450	chr10:47460550-47460750, chr10:47462400-47463400, chr10:47481100-47482050, chr10:47646950-47647200, chr10:47741050-47741400, chr10:47750050-47752900, chr10:47987700-47989750, chr10:48090950-48091200
H3K4me3:SMYD3	AOPEP	chr9:94726250-94727650, chr9:94782950-94783800, chr9:94792900-94793450, chr9:94817950-94818800, chr9:94867300-94868200, chr9:94870800-94871450, chr9:94912450-94914650, chr9:94919200-94923050, chr9:95003250-95007000, chr9:95018300-95018950, chr9:95048200-95049900	chr9:94721000-94721300, chr9:94726400-94726700, chr9:94783300-94783750, chr9:94792700-94793400, chr9:94805750-94805950, chr9:94817950-94818800, chr9:94866800-94868300, chr9:94869450-94871750, chr9:94874100-94874800, chr9:94885500-94885850, chr9:94912800-94914750, chr9:94916750-94917050, chr9:94919600-94922900, chr9:94945600-94946200, chr9:95018200-95018900
H3K4me3:SMYD3	AOX1	chr2:200600650-200600950, chr2:200662750-200663200	chr2:200615250-200615450, chr2:200662550-200663150
H3K4me3:SMYD3	AP1B1	chr22:29344100-29344500, chr22:29376850-29377450, chr22:29387400-29389000	chr22:29349000-29349200, chr22:29376950-29377300
H3K4me3:SMYD3	AP1S3	chr2:223759600-223761400, chr2:223797000-223797350, chr2:223799050-223799650, chr2:223815250-223815950, chr2:223835750-223838800, chr2:223861150-223861700, chr2:223941300-223945900	chr2:223759650-223761400, chr2:223797000-223797350, chr2:223799100-223799950, chr2:223814950-223815900, chr2:223861200-223861700, chr2:223941700-223942300
H3K4me3:SMYD3	AP2A1	chr19:49765450-49768200	chr19:49765950-49767000
H3K4me3:SMYD3	AP2B1	chr17:35577550-35579800, chr17:35586550-35589900	chr17:35588300-35589300
H3K4me3:SMYD3	AP3D1	chr19:2150050-2152200, chr19:2154350-2155350	chr19:2154500-2154900
H3K4me3:SMYD3	AP3M2	chr8:42125800-42127000, chr8:42139450-42141350, chr8:42152550-42154050	chr8:42126150-42126550, chr8:42152700-42153050
H3K4me3:SMYD3	AP3S2	chr15:89892500-89894650	chr15:89893850-89894100
H3K4me3:SMYD3	AP4E1	chr15:50876850-50877150, chr15:50884150-50886150, chr15:50907000-50910800	chr15:50884300-50885400, chr15:50910450-50910650
H3K4me3:SMYD3	AP4S1	chr14:31023750-31028150, chr14:31031500-31031850	chr14:31026450-31027100
H3K4me3:SMYD3	AP5S1	chr20:3819850-3821700	chr20:3820500-3820850
H3K4me3:SMYD3	APBB2	chr4:40994700-40995050, chr4:41146600-41147250, chr4:41160050-41161000, chr4:41212300-41217250	chr4:40994450-40994750, chr4:41125100-41125400, chr4:41159850-41161050, chr4:41186300-41186550
H3K4me3:SMYD3	APEH	chr3:49673200-49675100	chr3:49673950-49674200
H3K4me3:SMYD3	APEX1	chr14:20453850-20456850	chr14:20454800-20455550
H3K4me3:SMYD3	APEX2	chrX:54999350-55001650, chrX:55007850-55009050	chrX:54999700-55000250, chrX:55008400-55009050
H3K4me3:SMYD3	APIP	chr11:34915100-34917950	chr11:34916250-34916500
H3K4me3:SMYD3	APOD	chr3:195615100-195615450, chr3:195634150-195636850	chr3:195615400-195615600
H3K4me3:SMYD3	APOL2	chr22:36238000-36240150	chr22:36239300-36239600
H3K4me3:SMYD3	APOL3	chr22:35914650-35915950, chr22:36026650-36029950, chr22:36052100-36053200, chr22:36065450-36066600, chr22:36156350-36157350	chr22:36029000-36029200, chr22:36052150-36053150, chr22:36065900-36066350, chr22:36156950-36157250
H3K4me3:SMYD3	APOL6	chr22:35647950-35650000, chr22:35784100-35784500, chr22:35834700-35840800	chr22:35777500-35777800, chr22:35784050-35784450, chr22:35835500-35836750, chr22:35840400-35840650, chr22:35895150-35895450
H3K4me3:SMYD3	APP	chr21:26116650-26116850, chr21:26168600-26171550	chr21:25934450-25935350, chr21:25963150-25963800
H3K4me3:SMYD3	APRT	chr16:88810400-88812900	chr16:88812300-88812550
H3K4me3:SMYD3	ARAP1	chr11:72721350-72722700, chr11:72751600-72753200	chr11:72722300-72722650, chr11:72736550-72736750, chr11:72752450-72752850
H3K4me3:SMYD3	AREG	chr4:74444450-74448050	chr4:74444750-74445000, chr4:74445500-74446650
H3K4me3:SMYD3	ARF3	chr12:48924700-48925800, chr12:48955900-48958350, chr12:48961400-48962050	chr12:48956300-48956700
H3K4me3:SMYD3	ARF4-AS1	chr3:57595100-57598750	chr3:57597450-57598000
H3K4me3:SMYD3	ARFGAP3	chr22:42844850-42845100, chr22:42855850-42857450, chr22:42867850-42868250	chr22:42844650-42844900, chr22:42867850-42868150
H3K4me3:SMYD3	ARFGEF2	chr20:48897500-48897750, chr20:48921000-48922950, chr20:48945900-48946400	chr20:48897500-48897800, chr20:48945850-48946150
H3K4me3:SMYD3	ARFGEF3	chr6:138160850-138163150	chr6:138231450-138231800, chr6:138288550-138288950
H3K4me3:SMYD3	ARFRP1	chr20:63698750-63699550, chr20:63706600-63709200	chr20:63698950-63699350
H3K4me3:SMYD3	ARHGAP11A-DT	chr15:32613450-32618150	chr15:32614800-32615150, chr15:32706700-32706900
H3K4me3:SMYD3	ARHGAP18	chr6:129648950-129649600, chr6:129683700-129684300, chr6:129708900-129710550, chr6:129748500-129749550	chr6:129649000-129649300, chr6:129672950-129673850, chr6:129683800-129684450
H3K4me3:SMYD3	ARHGAP19-SLIT1	chr10:97196000-97196800, chr10:97291400-97293150	chr10:97292600-97292950
H3K4me3:SMYD3	ARHGAP21	chr10:24699650-24699950, chr10:24718300-24725550, chr10:24826250-24826500	chr10:24814850-24815200, chr10:24820500-24820750, chr10:24826200-24826500
H3K4me3:SMYD3	ARHGAP24	chr4:85473850-85477600, chr4:85495800-85499450, chr4:85743000-85743800, chr4:85796700-85797150	chr4:85474250-85475250, chr4:85486950-85487250, chr4:85495950-85498700, chr4:85743050-85743600, chr4:85796750-85797100, chr4:85827550-85827800
H3K4me3:SMYD3	ARHGAP26	chr5:142769500-142772550, chr5:142821950-142822200, chr5:142826000-142828400, chr5:143177300-143177800	chr5:142821800-142822350, chr5:142826850-142828300, chr5:142830800-142831100, chr5:142904600-142904900, chr5:142960200-142960450, chr5:143177450-143177800
H3K4me3:SMYD3	ARHGAP26-AS1	chr5:142866900-142867200	chr5:142866900-142867250
H3K4me3:SMYD3	ARHGAP27P1-BPTFP1-KPNA2P3	chr17:64773550-64774700	chr17:64774250-64774600
H3K4me3:SMYD3	ARHGAP29-AS1	chr1:94232150-94250900, chr1:94258650-94259400, chr1:94265000-94266200, chr1:94299850-94300750, chr1:94329850-94330600, chr1:94332700-94333450, chr1:94335600-94336200	chr1:94250550-94250900, chr1:94258650-94259450, chr1:94265950-94266250, chr1:94300000-94300750, chr1:94332750-94333150
H3K4me3:SMYD3	ARHGAP32	chr11:129022700-129024500, chr11:129191500-129192350, chr11:129277800-129280650	chr11:129143200-129143700
H3K4me3:SMYD3	ARHGAP35	chr19:46856100-46857000, chr19:46859700-46864600, chr19:46866400-46867200, chr19:46873900-46874700, chr19:46878750-46879200, chr19:46890500-46890850, chr19:46902150-46902800	chr19:46864000-46864300, chr19:46866600-46867200, chr19:46874150-46874650, chr19:46878650-46879350, chr19:46890500-46890850, chr19:46901950-46902800
H3K4me3:SMYD3	ARHGAP39	chr8:144683600-144686700	chr8:144684200-144684450
H3K4me3:SMYD3	ARHGAP42-AS1	chr11:100684200-100685500, chr11:100686550-100689650	chr11:100684350-100684550, chr11:100684600-100684900
H3K4me3:SMYD3	ARHGAP5	chr14:32009650-32012500, chr14:32027100-32029100, chr14:32073400-32088550	chr14:32009050-32012500, chr14:32018400-32018900, chr14:32021950-32022450, chr14:32027000-32029200, chr14:32031000-32031200, chr14:32034850-32035200, chr14:32038750-32039450, chr14:32047800-32048150, chr14:32073450-32079850, chr14:32080950-32081300, chr14:32083300-32084650, chr14:32086050-32089900, chr14:32118750-32120200, chr14:32134600-32134900, chr14:32156750-32157700
H3K4me3:SMYD3	ARHGDIB	chr12:14960850-14962050	chr12:14951250-14952650, chr12:14960900-14961200
H3K4me3:SMYD3	ARHGEF1	chr19:41882450-41885350, chr19:41886900-41888250	chr19:41884050-41884350, chr19:41887850-41888250
H3K4me3:SMYD3	ARHGEF10L	chr1:17436950-17441950, chr1:17443300-17443800, chr1:17460200-17460950, chr1:17520150-17520750, chr1:17539850-17540750	chr1:17441500-17441900, chr1:17553950-17554400, chr1:17561650-17561900
H3K4me3:SMYD3	ARHGEF12	chr11:120334850-120340350, chr11:120343600-120344750, chr11:120400600-120401600, chr11:120424300-120424650, chr11:120432050-120432400	chr11:120400650-120401300, chr11:120424300-120424700, chr11:120431900-120432400
H3K4me3:SMYD3	ARHGEF19	chr1:16187700-16189300, chr1:16206600-16208750, chr1:16212000-16212950	chr1:16187800-16189050, chr1:16207700-16208500
H3K4me3:SMYD3	ARHGEF28	chr5:73617550-73617950, chr5:73625150-73628300, chr5:73638500-73639200, chr5:73654200-73654600, chr5:73701500-73701850, chr5:73764500-73764950	chr5:73638500-73639100, chr5:73701500-73702000, chr5:73938200-73938950
H3K4me3:SMYD3	ARHGEF3	chr3:56801100-56802300, chr3:57007050-57007500, chr3:57077650-57080000, chr3:57083400-57083900	chr3:56835800-56836500, chr3:56981000-56981200, chr3:57007150-57007650
H3K4me3:SMYD3	ARHGEF33	chr2:38874900-38876950, chr2:38947150-38947900, chr2:38960450-38961150	chr2:38935700-38936000, chr2:38947000-38947950
H3K4me3:SMYD3	ARHGEF35-AS1	chr7:144194500-144196850, chr7:144235900-144236850	chr7:144235500-144236850
H3K4me3:SMYD3	ARHGEF37	chr5:149561450-149562250, chr5:149580750-149581950	chr5:149561600-149562000, chr5:149618950-149619200
H3K4me3:SMYD3	ARHGEF6	chrX:136767300-136767650	chrX:136691150-136691400
H3K4me3:SMYD3	ARHGEF7	chr13:111114450-111115050, chr13:111194700-111194950	chr13:111194550-111195000
H3K4me3:SMYD3	ARID1A	chr1:26619350-26622100, chr1:26636300-26637450, chr1:26677400-26677850, chr1:26701600-26702450, chr1:26705550-26706400, chr1:26723350-26723650, chr1:26753750-26754400, chr1:26771550-26772050	chr1:26636800-26637000, chr1:26705550-26706100, chr1:26753850-26754200, chr1:26771750-26772250
H3K4me3:SMYD3	ARID1B	chr6:156662150-156662400, chr6:156686200-156688200, chr6:156718800-156721650, chr6:156827950-156828700, chr6:156948700-156949700, chr6:156976100-156976950, chr6:157020100-157022650, chr6:157032800-157034700, chr6:157148650-157149350	chr6:156718550-156718900, chr6:156719950-156720250, chr6:156780650-156780850, chr6:156828000-156828950, chr6:156948700-156949700, chr6:157063350-157063700, chr6:157108000-157108350, chr6:157148800-157149300
H3K4me3:SMYD3	ARID3B	chr15:74373700-74375450, chr15:74383950-74384200, chr15:74396800-74397600, chr15:74407200-74407700, chr15:74422950-74424000, chr15:74430900-74434300, chr15:74460350-74463350, chr15:74530800-74532150, chr15:74535550-74535950, chr15:74540000-74543800, chr15:74545700-74546600	chr15:74382350-74383950, chr15:74396750-74397550, chr15:74422900-74423850, chr15:74461000-74461300, chr15:74497750-74498100, chr15:74524100-74524500, chr15:74525900-74526550, chr15:74530000-74531850, chr15:74546000-74546250
H3K4me3:SMYD3	ARID5B	chr10:61898550-61905150, chr10:61942950-61944300, chr10:62037250-62037950, chr10:62045700-62046650, chr10:62048750-62051300	chr10:61904500-61904850, chr10:61931700-61932000, chr10:61939500-61940050, chr10:61943850-61944300, chr10:62026600-62026850, chr10:62046350-62046700, chr10:62051000-62051350, chr10:62077150-62077500
H3K4me3:SMYD3	ARL13A	chrX:100973100-100974050	chrX:100980100-100981200, chrX:100994400-100994900
H3K4me3:SMYD3	ARL13B	chr3:93979700-93981350	chr3:93979950-93980250
H3K4me3:SMYD3	ARL17B	chr17:46009650-46010800, chr17:46101050-46102250, chr17:46178850-46179300, chr17:46190550-46195600, chr17:46222900-46226400, chr17:46253950-46254450, chr17:46259550-46261100, chr17:46264000-46268200, chr17:46279600-46280250, chr17:46283700-46287900, chr17:46360150-46362450, chr17:46371850-46374050, chr17:46558850-46559150, chr17:46578000-46580550, chr17:46589750-46591950	chr17:46009800-46010250, chr17:46056950-46057600, chr17:46101150-46101550, chr17:46178700-46179500, chr17:46191500-46192150, chr17:46193400-46195400, chr17:46222950-46223600, chr17:46225350-46226050, chr17:46250450-46251100, chr17:46253900-46254300, chr17:46264000-46265100, chr17:46266600-46267500, chr17:46270200-46270400, chr17:46279600-46280350, chr17:46283300-46287800, chr17:46361650-46362250,…
H3K4me3:SMYD3	ARL2BP	chr16:57244450-57246250	chr16:57244850-57245300
H3K4me3:SMYD3	ARL4A	chr7:12686300-12689050	chr7:12660450-12661000, chr7:12686650-12687850
H3K4me3:SMYD3	ARL6IP5	chr3:69084100-69086950	chr3:69084600-69084800, chr3:69086250-69086650
H3K4me3:SMYD3	ARMC1	chr8:65633000-65637250	chr8:65634150-65634750, chr8:65636050-65637200
H3K4me3:SMYD3	ARMC7	chr17:75108950-75111100, chr17:75113900-75114250, chr17:75123900-75125000	chr17:75124300-75124800
H3K4me3:SMYD3	ARMC8	chr3:138186150-138189200	chr3:138186950-138187300
H3K4me3:SMYD3	ARMC9	chr2:231197750-231199650, chr2:231365050-231365950	chr2:231180050-231180350, chr2:231365100-231365600
H3K4me3:SMYD3	ARMH1	chr1:44676550-44676950, chr1:44686800-44687350, chr1:44707200-44707450	chr1:44676750-44677300, chr1:44707350-44707650
H3K4me3:SMYD3	ARMH3	chr10:102054400-102056700	chr10:102055950-102056300
H3K4me3:SMYD3	ARMH4	chr14:58032500-58033050, chr14:58151300-58152950, chr14:58238550-58240800, chr14:58296200-58300600	chr14:58122350-58122950, chr14:58297850-58298550
H3K4me3:SMYD3	ARNT	chr1:150820950-150821450, chr1:150875050-150877650	chr1:150820850-150821350, chr1:150876700-150877000
H3K4me3:SMYD3	ARNT2	chr15:80579950-80580500	chr15:80549400-80550500, chr15:80579950-80580850
H3K4me3:SMYD3	ARNTL	chr11:13183250-13183750, chr11:13207450-13208650, chr11:13215900-13216750, chr11:13276700-13279050, chr11:13337900-13338700	chr11:13208050-13208600, chr11:13215350-13216950, chr11:13277450-13277800, chr11:13338050-13338600
H3K4me3:SMYD3	ARNTL2	chr12:27330900-27335400, chr12:27342750-27344350	chr12:27331050-27331850, chr12:27343400-27344300, chr12:27383850-27384200
H3K4me3:SMYD3	ARPC1B	chr7:99325000-99327350, chr7:99329950-99331200, chr7:99372400-99372850, chr7:99373950-99376300	chr7:99330700-99331200
H3K4me3:SMYD3	ARPC2	chr2:218216450-218219100, chr2:218229150-218230000	chr2:218229500-218230000
H3K4me3:SMYD3	ARPC5L	chr9:124867900-124870850	chr9:124862050-124862400
H3K4me3:SMYD3	ARPIN-AP3S2	chr15:89848500-89848800, chr15:89912100-89913300	chr15:89845350-89846050, chr15:89848450-89849100
H3K4me3:SMYD3	ARRDC1	chr9:137605650-137607350, chr9:137611000-137612650	chr9:137605300-137605650, chr9:137611900-137612500
H3K4me3:SMYD3	ARRDC3-AS1	chr5:91379050-91385200, chr5:91468850-91470000	chr5:91380200-91380500, chr5:91384700-91385050
H3K4me3:SMYD3	ARRDC4	chr15:97960000-97961950	chr15:97960300-97960700
H3K4me3:SMYD3	ARSG	chr17:68328700-68329300, chr17:68352850-68353500, chr17:68378550-68378800, chr17:68381150-68381650, chr17:68474500-68474800	chr17:68318200-68318600, chr17:68328500-68329250, chr17:68352800-68354350, chr17:68381050-68381650, chr17:68383350-68384000, chr17:68456150-68456500, chr17:68457600-68457850
H3K4me3:SMYD3	ARSI	chr5:150302000-150303000	chr5:150317050-150317650, chr5:150320100-150320350, chr5:150322450-150322700
H3K4me3:SMYD3	ARSJ	chr4:113958900-113961050, chr4:113976100-113980650, chr4:114015450-114016250	chr4:113959150-113959700, chr4:114015550-114015800
H3K4me3:SMYD3	ART3	chr4:76051350-76052400	chr4:76051250-76051950, chr4:76090300-76090550
H3K4me3:SMYD3	ASAP1	chr8:130194050-130195700, chr8:130265450-130266600, chr8:130356450-130359300, chr8:130441950-130445600, chr8:130483050-130483500	chr8:130062200-130062650, chr8:130067800-130068350, chr8:130096350-130096850, chr8:130193700-130195350, chr8:130262550-130264300, chr8:130265900-130266850, chr8:130483050-130483700, chr8:130528500-130528850, chr8:130541600-130541900, chr8:130649750-130650100, chr8:130727200-130727800
H3K4me3:SMYD3	ASAP2	chr2:9170800-9171300, chr2:9178150-9180100, chr2:9205500-9209300, chr2:9232950-9236350, chr2:9244950-9245500, chr2:9286200-9288850, chr2:9306900-9307450, chr2:9380750-9381500, chr2:9386450-9387450	chr2:9175000-9175200, chr2:9178150-9180050, chr2:9232950-9233450, chr2:9234550-9235400, chr2:9251700-9252200, chr2:9286850-9288800, chr2:9310250-9310600, chr2:9380850-9381750, chr2:9386200-9387400
H3K4me3:SMYD3	ASB1	chr2:238426250-238428250, chr2:238439200-238440000	chr2:238439550-238439800
H3K4me3:SMYD3	ASB16-AS1	chr17:44185100-44188450	chr17:44186650-44187250
H3K4me3:SMYD3	ASB5	chr4:176270700-176271200	chr4:176270450-176271300
H3K4me3:SMYD3	ASB7	chr15:100600850-100603850	chr15:100602250-100602650
H3K4me3:SMYD3	ASB8	chr12:48156550-48158150	chr12:48157400-48157750
H3K4me3:SMYD3	ASCC2	chr22:29799300-29799750, chr22:29821300-29821800, chr22:29836950-29838750, chr22:29842700-29843100, chr22:29858150-29859500	chr22:29821400-29821800, chr22:29842600-29843050
H3K4me3:SMYD3	ASF1A	chr6:118892900-118896900	chr6:118893950-118894200
H3K4me3:SMYD3	ASIC4-AS1	chr2:219510050-219510350	chr2:219498550-219498850
H3K4me3:SMYD3	ASIP	chr20:34204950-34206050, chr20:34215800-34216900, chr20:34222250-34223300	chr20:34216200-34216550, chr20:34222350-34222750
H3K4me3:SMYD3	ASL	chr7:66075400-66076900, chr7:66099600-66100800, chr7:66110900-66111450	chr7:66110850-66111450
H3K4me3:SMYD3	ASPM	chr1:197144100-197147450	chr1:197146750-197147100
H3K4me3:SMYD3	ASPRV1	chr2:69997350-69997950, chr2:70009950-70010650, chr2:70083400-70083650, chr2:70108500-70109550	chr2:69997450-69997850, chr2:70083300-70083500, chr2:70086700-70087400, chr2:70108600-70109400
H3K4me3:SMYD3	ASRGL1	chr11:62337150-62338500, chr11:62380800-62381850	chr11:62362300-62362550, chr11:62378550-62378950, chr11:62380950-62381300
H3K4me3:SMYD3	ASXL1	chr20:32355000-32356050, chr20:32357150-32360450	chr20:32355000-32355600, chr20:32357250-32358550
H3K4me3:SMYD3	ASXL2	chr2:25876650-25879550, chr2:25910950-25911500	chr2:25878350-25879350
H3K4me3:SMYD3	ATAD2	chr8:123394550-123397100, chr8:123415650-123417900	chr8:123416300-123416700
H3K4me3:SMYD3	ATAD5	chr17:30831200-30833700	chr17:30858700-30859100
H3K4me3:SMYD3	ATF1	chr12:50762350-50765950, chr12:50768700-50769000, chr12:50773200-50774500, chr12:50786400-50787250	chr12:50773550-50774200, chr12:50786900-50787400, chr12:50788300-50789100
H3K4me3:SMYD3	ATF2	chr2:175154550-175155100	chr2:175167900-175168850
H3K4me3:SMYD3	ATF7	chr12:53561700-53561950, chr12:53625150-53627000	chr12:53561450-53562150
H3K4me3:SMYD3	ATF7IP	chr12:14239350-14240800, chr12:14257600-14257850, chr12:14260100-14261050, chr12:14364950-14367650, chr12:14399450-14400700	chr12:14240200-14240400, chr12:14260100-14260900, chr12:14365200-14366350, chr12:14400050-14400350
H3K4me3:SMYD3	ATG14	chr14:55410700-55413050	chr14:55398650-55399150
H3K4me3:SMYD3	ATG4A	chrX:108090100-108092550	chrX:108091500-108091700
H3K4me3:SMYD3	ATG4B	chr2:241635350-241638900, chr2:241665150-241665650	chr2:241665200-241665600
H3K4me3:SMYD3	ATG4C	chr1:62779950-62780200, chr1:62783400-62785350	chr1:62783700-62784100
H3K4me3:SMYD3	ATG5	chr6:106119600-106120200, chr6:106129100-106130050, chr6:106134350-106135500, chr6:106194900-106195500, chr6:106310100-106310500, chr6:106324300-106326200, chr6:106339450-106339950	chr6:106119350-106120300, chr6:106129050-106129900, chr6:106135000-106135350, chr6:106194750-106195300, chr6:106309900-106310500, chr6:106325450-106325850
H3K4me3:SMYD3	ATG7	chr3:11272100-11273550, chr3:11288900-11289600	chr3:11288900-11289600, chr3:11499000-11499250
H3K4me3:SMYD3	ATL1	chr14:50529950-50533950, chr14:50600050-50601150	chr14:50600050-50600450
H3K4me3:SMYD3	ATL2	chr2:38374950-38378450	chr2:38377250-38377650
H3K4me3:SMYD3	ATL3	chr11:63667800-63668650, chr11:63670100-63671800	chr11:63667800-63668650, chr11:63670600-63670900
H3K4me3:SMYD3	ATM	chr11:108221100-108224400	chr11:108222650-108223100
H3K4me3:SMYD3	ATN1	chr12:6924200-6929500, chr12:6937550-6938300	chr12:6925650-6925950
H3K4me3:SMYD3	ATP10D	chr4:47485000-47486750, chr4:47564550-47565550	chr4:47525350-47525650, chr4:47531450-47531800, chr4:47565100-47565600
H3K4me3:SMYD3	ATP11A	chr13:112711500-112712250, chr13:112722400-112723200	chr13:112711550-112712250, chr13:112722500-112723150
H3K4me3:SMYD3	ATP11AUN	chr13:112586900-112588550, chr13:112606050-112606850, chr13:112658300-112658600	chr13:112606450-112606850, chr13:112658250-112658650
H3K4me3:SMYD3	ATP1A1	chr1:116371900-116378550	chr1:116376350-116378400
H3K4me3:SMYD3	ATP1B1	chr1:169105400-169110450, chr1:169113400-169114050	chr1:169113450-169113800
H3K4me3:SMYD3	ATP1B3	chr3:141874400-141879550, chr3:141937350-141937850, chr3:141939900-141941400	chr3:141875100-141875650, chr3:141894700-141895000, chr3:141939900-141940800
H3K4me3:SMYD3	ATP2B4	chr1:203626350-203630150, chr1:203663150-203663800	chr1:203590450-203590900, chr1:203607400-203607700, chr1:203644950-203645650, chr1:203650450-203650750, chr1:203663300-203664050, chr1:203674100-203674450
H3K4me3:SMYD3	ATP5F1E	chr20:59031200-59033600	chr20:59032300-59032650
H3K4me3:SMYD3	ATP5MC1	chr17:48891300-48894100	chr17:48892350-48892900
H3K4me3:SMYD3	ATP5MC2	chr12:53675400-53676400, chr12:53695250-53696800	chr12:53676000-53676250, chr12:53696200-53696450
H3K4me3:SMYD3	ATP5MG	chr11:118400450-118403150, chr11:118423600-118425450, chr11:118434100-118438200	chr11:118424300-118425250
H3K4me3:SMYD3	ATP5MJ	chr14:103910300-103910600, chr14:103920500-103922000	chr14:103921500-103921750
H3K4me3:SMYD3	ATP5PO	chr21:33655550-33656400, chr21:33682900-33685400, chr21:33761400-33762000, chr21:33801750-33802000, chr21:33931000-33932900	chr21:33641400-33642350, chr21:33655650-33656450, chr21:33683100-33683850, chr21:33685100-33686050, chr21:33761750-33762150, chr21:33801900-33802250
H3K4me3:SMYD3	ATP6V0A1	chr17:42456650-42460450, chr17:42517550-42520750	chr17:42517900-42520550
H3K4me3:SMYD3	ATP6V1A	chr3:113743750-113748400	chr3:113746550-113747050
H3K4me3:SMYD3	ATP6V1G1	chr9:114552000-114552600, chr9:114587100-114589400	chr9:114551800-114552800, chr9:114587450-114587900
H3K4me3:SMYD3	ATP6V1H	chr8:53734550-53735050, chr8:53841300-53844100	chr8:53734350-53735050
H3K4me3:SMYD3	ATP8B1	chr18:57801050-57804000	chr18:57788800-57789100, chr18:57813100-57813800, chr18:57837850-57838150
H3K4me3:SMYD3	ATP8B3	chr19:1811600-1813350	chr19:1812450-1812750
H3K4me3:SMYD3	ATP9A	chr20:51742500-51743550, chr20:51749750-51750850, chr20:51752350-51753000, chr20:51766450-51769100	chr20:51631150-51631550, chr20:51660950-51662050, chr20:51738300-51739050, chr20:51742900-51743200, chr20:51749750-51750650, chr20:51752500-51752800, chr20:51766750-51767400
H3K4me3:SMYD3	ATP9B	chr18:79069300-79070800, chr18:79245700-79246700	chr18:79245700-79246700
H3K4me3:SMYD3	ATRN	chr20:3446750-3447200, chr20:3470350-3472550	chr20:3446750-3447150, chr20:3483800-3484000
H3K4me3:SMYD3	ATXN1	chr6:16355600-16356300, chr6:16635950-16636500, chr6:16681350-16681850, chr6:16683650-16684100, chr6:16711550-16713550, chr6:16723950-16724400, chr6:16741050-16741400, chr6:16751400-16753050, chr6:16766150-16766600, chr6:16769050-16770950, chr6:16849400-16850100	chr6:16636300-16636550, chr6:16681350-16681750, chr6:16683850-16685550, chr6:16688950-16689200, chr6:16711350-16713450, chr6:16723950-16724350, chr6:16726350-16726600, chr6:16752300-16752750, chr6:16766050-16766750, chr6:16769200-16769950, chr6:16849250-16850050
H3K4me3:SMYD3	ATXN10	chr22:45639050-45639350, chr22:45671600-45673550, chr22:45679400-45679750, chr22:45680800-45681850, chr22:45688300-45689300, chr22:45777100-45777900, chr22:45804950-45805500	chr22:45638900-45639500, chr22:45679400-45679650, chr22:45680000-45681400, chr22:45688500-45689300, chr22:45717700-45718000, chr22:45777150-45777950, chr22:45804950-45805550
H3K4me3:SMYD3	ATXN2L	chr16:28802800-28803850, chr16:28807500-28808050, chr16:28811600-28811900, chr16:28821850-28825150	chr16:28807700-28808000
H3K4me3:SMYD3	ATXN7	chr3:63862600-63865500, chr3:63872000-63872750, chr3:63960350-63960750	chr3:63872200-63872550
H3K4me3:SMYD3	ATXN7L1	chr7:105690950-105692050, chr7:105791150-105791350, chr7:105875650-105877750	chr7:105718550-105718750, chr7:105791000-105791350, chr7:105830450-105830650
H3K4me3:SMYD3	ATXN7L3-AS1	chr17:44198200-44201100, chr17:44208250-44208850	chr17:44208250-44208750
H3K4me3:SMYD3	ATXN7L3B	chr12:74490400-74490900, chr12:74508950-74509750, chr12:74536750-74539550	chr12:74537400-74538100
H3K4me3:SMYD3	AUNIP	chr1:25858100-25860350	chr1:25859450-25860050
H3K4me3:SMYD3	AVPI1	chr10:97683650-97688250, chr10:97689600-97689950	chr10:97687200-97687600, chr10:97689550-97689950
H3K4me3:SMYD3	AXIN1	chr16:327100-327900, chr16:351250-353300	chr16:352800-353150
H3K4me3:SMYD3	AXL	chr19:41218300-41226500	chr19:41223250-41224050, chr19:41225500-41226300
H3K4me3:SMYD3	AZIN2	chr1:33080650-33081850, chr1:33099100-33100050, chr1:33126250-33128650	chr1:33099250-33099850, chr1:33127250-33127650
H3K4me3:SMYD3	B3GAT3	chr11:62620850-62622700	chr11:62621850-62622400
H3K4me3:SMYD3	B3GNT3	chr19:17794600-17797800	chr19:17797300-17797600
H3K4me3:SMYD3	B4GALNT2	chr17:49101000-49101600, chr17:49132500-49133350, chr17:49146900-49147350	chr17:49076900-49077250, chr17:49101100-49102200, chr17:49146750-49147400
H3K4me3:SMYD3	B4GALT5	chr20:49676850-49677200, chr20:49699150-49701800, chr20:49711650-49714800	chr20:49676800-49677200, chr20:49699350-49701700
H3K4me3:SMYD3	B9D2	chr19:41363550-41365100	chr19:41363850-41364250
H3K4me3:SMYD3	BABAM1	chr19:17266950-17268500	chr19:17267050-17267400
H3K4me3:SMYD3	BABAM2	chr2:27932450-27933000, chr2:27977650-27978500, chr2:28250050-28250450, chr2:28275000-28276500, chr2:28325850-28326350	chr2:27932250-27933000, chr2:27977500-27978300, chr2:27992950-27993550, chr2:28004350-28004600, chr2:28249900-28250600, chr2:28269300-28269650, chr2:28275000-28276850, chr2:28296250-28297450, chr2:28325900-28326250
H3K4me3:SMYD3	BACH2	chr6:90218050-90218900, chr6:90284350-90285400	chr6:90086650-90086850, chr6:90184750-90185100, chr6:90218300-90218750, chr6:90284600-90285150
H3K4me3:SMYD3	BAG2	chr6:57171800-57175150	chr6:57174250-57174600
H3K4me3:SMYD3	BAG3	chr10:119650450-119656250, chr10:119657950-119660250, chr10:119663600-119664750, chr10:119667300-119668100, chr10:119679950-119680900, chr10:119682150-119682700, chr10:119686550-119688250	chr10:119664150-119664400, chr10:119667550-119668000, chr10:119679950-119680650, chr10:119682200-119682650, chr10:119686500-119687300
H3K4me3:SMYD3	BAIAP2L1	chr7:98353900-98355350, chr7:98369750-98372600, chr7:98394200-98394500, chr7:98398850-98401650, chr7:98418900-98419350	chr7:98354250-98355100, chr7:98369750-98372150, chr7:98399750-98401250, chr7:98418900-98419350
H3K4me3:SMYD3	BANP	chr16:87944900-87946050, chr16:87950200-87952750	chr16:87945300-87945950, chr16:87950700-87951400
H3K4me3:SMYD3	BASP1	chr5:17113300-17115100, chr5:17118800-17119150, chr5:17127900-17128250, chr5:17181150-17181550	chr5:17024800-17025100, chr5:17118550-17118950, chr5:17127800-17128450, chr5:17145700-17146100, chr5:17181000-17181550, chr5:17189500-17190750, chr5:17249350-17249800
H3K4me3:SMYD3	BATF	chr14:75488950-75489250, chr14:75514750-75515550, chr14:75521300-75523350, chr14:75535700-75536500, chr14:75542550-75543250	chr14:75487450-75489000, chr14:75521150-75522250, chr14:75535500-75536450, chr14:75542650-75543150
H3K4me3:SMYD3	BAZ2A	chr12:56628300-56630900, chr12:56632100-56632700, chr12:56633600-56637650	chr12:56636100-56637100
H3K4me3:SMYD3	BAZ2B	chr2:159515500-159517000, chr2:159600600-159601300, chr2:159710800-159714400	chr2:159516450-159516650, chr2:159600600-159601250, chr2:159638100-159638500
H3K4me3:SMYD3	BBOF1	chr14:74017700-74020250	chr14:74018450-74019350
H3K4me3:SMYD3	BBOX1-AS1	chr11:27219250-27220250	chr11:27209600-27209900
H3K4me3:SMYD3	BBS9	chr7:33107800-33110500, chr7:33128700-33130550, chr7:33527250-33527950, chr7:33722300-33722850, chr7:33808000-33808400	chr7:33129350-33129550, chr7:33423500-33423850, chr7:33442850-33443100, chr7:33452650-33452850, chr7:33459150-33459950, chr7:33465650-33466100, chr7:33521400-33521800, chr7:33527750-33528000, chr7:33610250-33612050, chr7:33616200-33616600, chr7:33624950-33625200, chr7:33716500-33717100, chr7:33721800-33723350, chr7:33744400-33744700, chr7:33749750-33749950, chr7:33757450-33758100, chr7:33764950-3…
H3K4me3:SMYD3	BCAM	chr19:44807900-44809700	chr19:44808150-44808400
H3K4me3:SMYD3	BCAR1	chr16:75244850-75246100, chr16:75249950-75252300, chr16:75264100-75266350	chr16:75245200-75245700
H3K4me3:SMYD3	BCAR3	chr1:93579600-93580600, chr1:93584950-93585500, chr1:93662000-93663000, chr1:93664300-93665700, chr1:93672100-93672900, chr1:93679250-93682800, chr1:93692350-93694500, chr1:93701450-93703100, chr1:93738050-93738900, chr1:93754300-93754800, chr1:93774950-93775800, chr1:93779350-93780450, chr1:93796150-93796750, chr1:93804500-93804900, chr1:93818200-93818600, chr1:93828050-93828550, chr1:93850600-9…	chr1:93661950-93662950, chr1:93664400-93665150, chr1:93692550-93693900, chr1:93701500-93702550, chr1:93737950-93738650, chr1:93754100-93755500, chr1:93775100-93775750, chr1:93779300-93780600, chr1:93804300-93804850, chr1:93818350-93818750, chr1:93827900-93828300, chr1:93845650-93846350
H3K4me3:SMYD3	BCAS3	chr17:60676700-60678750, chr17:60743650-60744650, chr17:60886800-60888050	chr17:60677450-60677850, chr17:60682950-60683350, chr17:60743750-60744000, chr17:61337900-61338450, chr17:61356550-61356900
H3K4me3:SMYD3	BCAT2	chr19:48795000-48795700, chr19:48810200-48812750	chr19:48795250-48795600
H3K4me3:SMYD3	BCCIP	chr10:125822250-125825100	chr10:125823200-125823550
H3K4me3:SMYD3	BCDIN3D	chr12:49841650-49843550	chr12:49843000-49843250
H3K4me3:SMYD3	BCKDHB	chr6:80105950-80107650, chr6:80128300-80128700, chr6:80163850-80164150, chr6:80847700-80848200	chr6:80106400-80106600, chr6:80128300-80128800, chr6:80143650-80143900, chr6:80163800-80164200, chr6:80182250-80182850, chr6:80454000-80454550
H3K4me3:SMYD3	BCL10-AS1	chr1:85274550-85277450, chr1:85278700-85279400, chr1:85289050-85290200, chr1:85294950-85295550, chr1:85297100-85298750, chr1:85308200-85308900, chr1:85313850-85314850	chr1:85275050-85277200, chr1:85278700-85279350, chr1:85289250-85290050, chr1:85294750-85295500, chr1:85297550-85298600, chr1:85313850-85314450
H3K4me3:SMYD3	BCL2L1-AS1	chr20:31661750-31662650, chr20:31696000-31696700, chr20:31699200-31699750, chr20:31704400-31705300, chr20:31712450-31714100	chr20:31696200-31696750, chr20:31699200-31699500, chr20:31704500-31705100, chr20:31712800-31713800
H3K4me3:SMYD3	BCL2L13	chr22:17627500-17629650, chr22:17632950-17633950, chr22:17637600-17640000, chr22:17706150-17707050	chr22:17628800-17629000, chr22:17633100-17633950, chr22:17706550-17706950
H3K4me3:SMYD3	BCL2L2-PABPN1	chr14:23306150-23307800	chr14:23301350-23302000, chr14:23320900-23321400
H3K4me3:SMYD3	BCL3	chr19:44741450-44743250, chr19:44745500-44745700, chr19:44747450-44750050, chr19:44753100-44754600	chr19:44739000-44739350, chr19:44741450-44742650, chr19:44745250-44745500, chr19:44747350-44747750, chr19:44753100-44753450
H3K4me3:SMYD3	BCL7A	chr12:122021000-122023600, chr12:122029900-122030500, chr12:122062900-122064350, chr12:122078050-122082200	chr12:122063150-122064250, chr12:122078450-122078700, chr12:122080650-122081000
H3K4me3:SMYD3	BCL9L	chr11:118907150-118907500, chr11:118917500-118930750	chr11:118911700-118912700, chr11:118919850-118920450
H3K4me3:SMYD3	BCR	chr22:23180150-23183950, chr22:23245050-23245450, chr22:23281950-23282300	chr22:23245350-23245650
H3K4me3:SMYD3	BCRP2	chr22:21101300-21101600	chr22:21101250-21103000
H3K4me3:SMYD3	BDNF	chr11:27698250-27702350, chr11:27717250-27719800, chr11:27722050-27722800	chr11:27770600-27770800
H3K4me3:SMYD3	BEND3	chr6:107113700-107116900	chr6:107114300-107114550
H3K4me3:SMYD3	BEND7	chr10:13492600-13493250, chr10:13503550-13504050	chr10:13503700-13503950
H3K4me3:SMYD3	BEST3	chr12:69689050-69689450	chr12:69689000-69689600
H3K4me3:SMYD3	BFSP1	chr20:17504950-17506500, chr20:17530550-17532000, chr20:17536800-17537150, chr20:17556750-17559350	chr20:17557200-17559150, chr20:17568650-17570000
H3K4me3:SMYD3	BHLHA9	chr17:1160600-1161100, chr17:1253900-1254200, chr17:1259150-1260000, chr17:1267450-1269200	chr17:1222550-1222750
H3K4me3:SMYD3	BHLHE40-AS1	chr3:4977350-4984500, chr3:4985750-4987250, chr3:5026550-5027050	chr3:4978650-4978950, chr3:4985750-4986050, chr3:4994850-4995500, chr3:5022000-5023650
H3K4me3:SMYD3	BICD1	chr12:32105950-32109300, chr12:32115350-32116250	chr12:32051500-32051900, chr12:32107800-32108050, chr12:32115900-32116250
H3K4me3:SMYD3	BICD2	chr9:92723350-92723700, chr9:92763250-92766150	chr9:92764900-92765800
H3K4me3:SMYD3	BICRA	chr19:47598200-47601850, chr19:47607600-47610750, chr19:47633550-47633900, chr19:47647850-47649000, chr19:47660450-47660850, chr19:47663000-47664500, chr19:47667450-47667900	chr19:47598750-47600700, chr19:47648250-47648850, chr19:47660300-47660600, chr19:47662950-47664450
H3K4me3:SMYD3	BICRAL	chr6:42780850-42784700, chr6:42800500-42801050	chr6:42800700-42801050
H3K4me3:SMYD3	BIK	chr22:43104050-43104500, chr22:43110250-43112150, chr22:43125900-43128550	chr22:43104100-43104500, chr22:43126300-43127750
H3K4me3:SMYD3	BIN3	chr8:22650950-22651650, chr8:22668050-22669550	chr8:22651000-22651600
H3K4me3:SMYD3	BIRC3	chr11:102244850-102245250, chr11:102267650-102269600, chr11:102305750-102307700, chr11:102312600-102313800, chr11:102316450-102319950	chr11:102244850-102245350, chr11:102256400-102256650, chr11:102268600-102268950, chr11:102317300-102317750
H3K4me3:SMYD3	BLACAT1	chr1:205441100-205441700, chr1:205456550-205457300	chr1:205449950-205450350
H3K4me3:SMYD3	BLCAP	chr20:37524650-37529000	chr20:37527850-37528150
H3K4me3:SMYD3	BLOC1S3	chr19:45177300-45180400	chr19:45178250-45179050
H3K4me3:SMYD3	BMF	chr15:40098850-40099250, chr15:40106400-40109600	chr15:40106750-40107000
H3K4me3:SMYD3	BMP1	chr8:22164550-22166650	chr8:22168750-22169000, chr8:22178850-22179050
H3K4me3:SMYD3	BMP6	chr6:7672600-7673400, chr6:7691700-7692550, chr6:7726200-7726550, chr6:7730750-7731200	chr6:7691950-7692300, chr6:7730750-7731150
H3K4me3:SMYD3	BMPER	chr7:33903700-33906600, chr7:33932750-33934200, chr7:33979500-33980650, chr7:33986750-33988050, chr7:33993850-33995250, chr7:34036150-34036550, chr7:34066950-34067300, chr7:34069350-34071100, chr7:34175050-34175600	chr7:33879200-33881400, chr7:33885850-33886650, chr7:33893350-33896150, chr7:33897950-33898250, chr7:33900450-33901950, chr7:33903300-33906550, chr7:33909250-33909800, chr7:33910550-33911000, chr7:33915200-33916900, chr7:33931750-33935650, chr7:33940800-33941300, chr7:33946200-33947150, chr7:33957200-33958000, chr7:33964450-33964750, chr7:33973400-33974150, chr7:33978850-33983550, chr7:33985000-3…
H3K4me3:SMYD3	BMPR1A	chr10:86755050-86759750, chr10:86795300-86795650	chr10:86795300-86795600
H3K4me3:SMYD3	BMPR1B	chr4:94841250-94842200	chr4:94827550-94828050, chr4:95086450-95087050, chr4:95106950-95107300
H3K4me3:SMYD3	BNC1	chr15:83282050-83288800, chr15:83305250-83306150, chr15:83365400-83365950	chr15:83285950-83286600, chr15:83287550-83288750
H3K4me3:SMYD3	BNIP3L	chr8:26395600-26395900, chr8:26448200-26451850, chr8:26457700-26458200	chr8:26450950-26451750, chr8:26457750-26458400
H3K4me3:SMYD3	BOC	chr3:113211150-113213000, chr3:113276150-113276650	chr3:113231750-113232000
H3K4me3:SMYD3	BOK-AS1	chr2:241546700-241547700, chr2:241549250-241550400, chr2:241558200-241562500	chr2:241547050-241547400, chr2:241548950-241550200
H3K4me3:SMYD3	BOP1	chr8:144290050-144293300, chr8:144325750-144327550, chr8:144354600-144354950, chr8:144357250-144359850	chr8:144326800-144327050
H3K4me3:SMYD3	BORCS7-ASMT	chr10:102854000-102856250	chr10:102854200-102854550, chr10:102855850-102856200
H3K4me3:SMYD3	BPGM	chr7:134645600-134647800	chr7:134646600-134646900
H3K4me3:SMYD3	BPHL	chr6:3117450-3119700	chr6:3118200-3118650
H3K4me3:SMYD3	BPTF	chr17:67824450-67827350	chr17:67963400-67963700
H3K4me3:SMYD3	BRD3OS	chr9:134024900-134026100	chr9:134025200-134025400
H3K4me3:SMYD3	BRI3	chr7:98250950-98253000, chr7:98280550-98286750	chr7:98284450-98285000
H3K4me3:SMYD3	BRINP3	chr1:190442300-190443550, chr1:190474800-190476250	chr1:190168000-190169600
H3K4me3:SMYD3	BRIP1	chr17:61833650-61834100, chr17:61861450-61864600	chr17:61805500-61805800, chr17:61833700-61834150, chr17:61837450-61837700, chr17:61863350-61863800
H3K4me3:SMYD3	BRMS1L	chr14:35825050-35827750	chr14:35826050-35826400
H3K4me3:SMYD3	BRWD3	chrX:80807300-80811100	chrX:80765250-80765550
H3K4me3:SMYD3	BSDC1	chr1:32393550-32395500, chr1:32401000-32401350	chr1:32394500-32394900
H3K4me3:SMYD3	BTAF1	chr10:91923150-91925450, chr10:91935900-91936250	chr10:91923450-91923850, chr10:91935750-91936350, chr10:92011500-92012100
H3K4me3:SMYD3	BTBD10	chr11:13461650-13464400	chr11:13462500-13462800
H3K4me3:SMYD3	BTBD11	chr12:107317800-107321750, chr12:107349100-107349450, chr12:107379750-107380100	chr12:107214400-107214650, chr12:107344500-107344900, chr12:107349000-107349500
H3K4me3:SMYD3	BTBD16	chr10:122307750-122308200	chr10:122293950-122294350, chr10:122307750-122308150
H3K4me3:SMYD3	BTBD3	chr20:11890250-11892850	chr20:11890700-11890950, chr20:11902350-11902650
H3K4me3:SMYD3	BTD	chr3:15630300-15631250, chr3:15636050-15636550	chr3:15636150-15636500, chr3:15646150-15647250
H3K4me3:SMYD3	BTG1-DT	chr12:92139550-92148150, chr12:92207900-92208700	chr12:92224750-92225250
H3K4me3:SMYD3	BTN2A1	chr6:26457350-26459050, chr6:26473350-26474950	chr6:26457550-26457850, chr6:26473850-26474550
H3K4me3:SMYD3	BTN3A1	chr6:26401350-26403000	chr6:26402200-26402550
H3K4me3:SMYD3	BTRC	chr10:101353500-101355600, chr10:101367500-101368200	chr10:101353900-101354100, chr10:101367400-101368150
H3K4me3:SMYD3	BUB1B-PAK6	chr15:40238900-40241350, chr15:40245050-40245450, chr15:40256700-40259400, chr15:40266800-40267200	chr15:40239300-40239500, chr15:40258100-40258300, chr15:40267050-40267250
H3K4me3:SMYD3	BUB3	chr10:123153950-123156050, chr10:123157200-123157500	chr10:123154050-123154450
H3K4me3:SMYD3	BZW1-AS1	chr2:200787000-200787950, chr2:200810900-200813450	chr2:200786550-200787750
H3K4me3:SMYD3	BZW2	chr7:16644050-16647800, chr7:16668000-16668500	chr7:16645800-16646200, chr7:16661100-16661400, chr7:16667850-16668650
H3K4me3:SMYD3	C10orf143	chr10:130109800-130112150	chr10:130110750-130110950
H3K4me3:SMYD3	C11orf16	chr11:8934850-8935350	chr11:8935000-8935300
H3K4me3:SMYD3	C11orf58	chr11:16737750-16740150	chr11:16738550-16738900
H3K4me3:SMYD3	C11orf65	chr11:108466150-108468050	chr11:108340850-108341450
H3K4me3:SMYD3	C12orf60	chr12:14665300-14666900, chr12:14836100-14837150	chr12:14771150-14771500, chr12:14775550-14775900, chr12:14803500-14803800, chr12:14836100-14837100, chr12:14842000-14842300
H3K4me3:SMYD3	C12orf73	chr12:103955850-103957950	chr12:103957200-103957400
H3K4me3:SMYD3	C12orf75	chr12:105234850-105236750, chr12:105330050-105332200, chr12:105357200-105357700	chr12:105357600-105357950
H3K4me3:SMYD3	C12orf76	chr12:110038850-110039850, chr12:110047650-110049150, chr12:110055550-110056150	chr12:110038850-110039650, chr12:110055450-110056350
H3K4me3:SMYD3	C14orf132	chr14:96038800-96040000	chr14:96086200-96086950
H3K4me3:SMYD3	C14orf93	chr14:23005950-23007800, chr14:23009200-23010850	chr14:23006900-23007300
H3K4me3:SMYD3	C16orf74	chr16:85720150-85720550, chr16:85746050-85747250, chr16:85749700-85752250, chr16:85767650-85767950	chr16:85720200-85720650, chr16:85746200-85747200, chr16:85757400-85757750
H3K4me3:SMYD3	C16orf87	chr16:46829150-46832200	chr16:46831250-46831650
H3K4me3:SMYD3	C16orf95-DT	chr16:87316700-87318850	chr16:87317300-87317500
H3K4me3:SMYD3	C16orf96	chr16:4415300-4417250, chr16:4424700-4427000, chr16:4463550-4464750, chr16:4473600-4474900, chr16:4476050-4478400, chr16:4488850-4489350, chr16:4495100-4495450	chr16:4425600-4425800, chr16:4464000-4464650, chr16:4494950-4496750
H3K4me3:SMYD3	C17orf50	chr17:35764100-35764800, chr17:35788300-35789300, chr17:35794950-35796100, chr17:35804750-35805100, chr17:35808300-35811250	chr17:35784950-35785250, chr17:35788450-35788950, chr17:35809000-35809400
H3K4me3:SMYD3	C17orf64	chr17:60390300-60393550	chr17:60392100-60392600
H3K4me3:SMYD3	C18orf61	chr18:12207900-12208750	chr18:12159450-12159700, chr18:12200100-12200650, chr18:12218300-12219100
H3K4me3:SMYD3	C19orf33	chr19:38298900-38301250, chr19:38303450-38305200	chr19:38300350-38301200
H3K4me3:SMYD3	C19orf47	chr19:40347350-40349600	chr19:40348400-40348700
H3K4me3:SMYD3	C19orf48	chr19:50803000-50805500	chr19:50804700-50804950
H3K4me3:SMYD3	C19orf53	chr19:13774100-13775650, chr19:13787800-13788150, chr19:13794450-13798200, chr19:13803200-13803550, chr19:13833650-13835000, chr19:13838950-13844150, chr19:13846700-13847850, chr19:13850750-13851600, chr19:13853050-13855100, chr19:13861800-13862750, chr19:13865950-13866300, chr19:13872500-13873300, chr19:13880150-13880700, chr19:13892850-13893200, chr19:13906050-13907100, chr19:13952100-13953700,…	chr19:13795100-13795450, chr19:13797900-13798250, chr19:13851000-13854900, chr19:13858650-13858950, chr19:13862050-13862350
H3K4me3:SMYD3	C1GALT1	chr7:7176600-7177300, chr7:7181350-7184400, chr7:7201700-7202100	chr7:7176300-7177600, chr7:7182150-7182450, chr7:7184000-7184300, chr7:7221650-7221900
H3K4me3:SMYD3	C1orf105	chr1:172449050-172450100	chr1:172448950-172449350
H3K4me3:SMYD3	C1orf109	chr1:37689250-37693650	chr1:37692200-37692550
H3K4me3:SMYD3	C1orf112	chr1:169711750-169712150	chr1:169781150-169781750
H3K4me3:SMYD3	C1orf116	chr1:207007200-207007750, chr1:207027050-207027700, chr1:207030850-207033250	chr1:207027050-207027500
H3K4me3:SMYD3	C1orf127	chr1:10890900-10891400, chr1:10897750-10898300, chr1:10900000-10901450, chr1:10944050-10944400, chr1:10968100-10968800	chr1:10890950-10891350, chr1:10900000-10900400, chr1:10975850-10976050
H3K4me3:SMYD3	C1QTNF6	chr22:37187150-37190800, chr22:37196950-37199900	chr22:37188350-37190700, chr22:37196950-37198050, chr22:37199350-37199600
H3K4me3:SMYD3	C1QTNF7-AS1	chr4:15034100-15034900, chr4:15174000-15174500	chr4:15033950-15034600, chr4:15042700-15043050
H3K4me3:SMYD3	C20orf27	chr20:3766800-3769300	chr20:3767800-3769200
H3K4me3:SMYD3	C20orf96	chr20:289750-291300	chr20:290400-290900
H3K4me3:SMYD3	C22orf46	chr22:41687300-41689550, chr22:41697250-41697550	chr22:41697200-41697550
H3K4me3:SMYD3	C2CD2	chr21:41926250-41927050, chr21:41932250-41934050, chr21:41952800-41953950	chr21:41932200-41932750
H3K4me3:SMYD3	C2CD2L	chr11:119100250-119103150	chr11:119101900-119102200
H3K4me3:SMYD3	C2CD3	chr11:74138550-74139100, chr11:74169350-74173350	chr11:74135100-74135700, chr11:74138400-74139100, chr11:74147250-74147850, chr11:74170950-74171300
H3K4me3:SMYD3	C2orf74-DT	chr2:61144450-61145750	chr2:61144900-61145100
H3K4me3:SMYD3	C2orf81	chr2:74405800-74407300, chr2:74421100-74422550	chr2:74406100-74406450
H3K4me3:SMYD3	C3orf52	chr3:112085800-112088000, chr3:112097400-112097700	chr3:112086350-112086550
H3K4me3:SMYD3	C4orf46	chr4:158670300-158673400	chr4:158670800-158672600
H3K4me3:SMYD3	C4orf51	chr4:145732850-145735600	chr4:145734750-145735150
H3K4me3:SMYD3	C5orf38	chr5:2749900-2753750, chr5:2756000-2758450, chr5:2759800-2760250, chr5:2780350-2781200	chr5:2757950-2758450, chr5:2797850-2798450
H3K4me3:SMYD3	C6orf132	chr6:42099450-42100700, chr6:42118400-42118900, chr6:42122750-42123300, chr6:42136500-42137800, chr6:42140050-42143200	chr6:42099650-42100700, chr6:42121250-42121750, chr6:42122900-42123100, chr6:42136950-42137650, chr6:42142700-42142900
H3K4me3:SMYD3	C6orf141	chr6:49532250-49533000, chr6:49550100-49554000	chr6:49541200-49541550, chr6:49553200-49553900, chr6:49556300-49556650
H3K4me3:SMYD3	C6orf89	chr6:36885450-36886950, chr6:36912500-36913050, chr6:36914200-36914750	chr6:36874850-36875050, chr6:36914200-36914700
H3K4me3:SMYD3	C7orf50	chr7:1027650-1029150, chr7:1037350-1038150, chr7:1136650-1139750	chr7:1068650-1069100, chr7:1138200-1138750
H3K4me3:SMYD3	C8orf48	chr8:13131550-13134000, chr8:13274050-13277050	chr8:13276650-13276900, chr8:13365100-13365300
H3K4me3:SMYD3	C9orf163	chr9:136481600-136485250	chr9:136483450-136483800
H3K4me3:SMYD3	C9orf85	chr9:71908750-71913200	chr9:71911150-71911750, chr9:71929100-71929700
H3K4me3:SMYD3	CA11	chr19:48645700-48646700	chr19:48637450-48637950
H3K4me3:SMYD3	CA13	chr8:85219550-85221550	chr8:85220500-85220800
H3K4me3:SMYD3	CA14	chr1:150255450-150256550, chr1:150259900-150260550, chr1:150262500-150263250	chr1:150260000-150260200
H3K4me3:SMYD3	CAB39	chr2:230712050-230715500, chr2:230793700-230794750	chr2:230777900-230778200, chr2:230781350-230781950, chr2:230793800-230794550
H3K4me3:SMYD3	CAB39L	chr13:49377500-49377850, chr13:49443300-49445750	chr13:49444000-49444400
H3K4me3:SMYD3	CABLES1	chr18:23101750-23102550, chr18:23105450-23107450, chr18:23115700-23116050, chr18:23133800-23137750, chr18:23143000-23143450	chr18:23101850-23102300, chr18:23105650-23107400, chr18:23115500-23116200, chr18:23134100-23134450
H3K4me3:SMYD3	CACHD1	chr1:64343150-64344550, chr1:64469250-64472150, chr1:64504900-64506550	chr1:64343250-64344500, chr1:64506250-64506450
H3K4me3:SMYD3	CACNA1A	chr19:13207450-13207900, chr19:13215650-13216250	chr19:13260900-13261300
H3K4me3:SMYD3	CACNA1I	chr22:39559300-39559950, chr22:39592500-39593300, chr22:39634600-39635100	chr22:39574950-39575300, chr22:39592650-39592900, chr22:39634700-39635050
H3K4me3:SMYD3	CACNA2D1	chr7:82442000-82444800, chr7:82508000-82508550, chr7:82546900-82547250	chr7:82050000-82050350, chr7:82562800-82563200
H3K4me3:SMYD3	CACNA2D3	chr3:54120750-54124150, chr3:54242900-54244000, chr3:54400050-54400350, chr3:55051750-55051950	chr3:54093650-54094000
H3K4me3:SMYD3	CACNB1	chr17:39196850-39198200	chr17:39178650-39178900
H3K4me3:SMYD3	CACNG6	chr19:53991200-53992100, chr19:54008200-54008650, chr19:54020100-54020600, chr19:54030650-54031550, chr19:54095850-54097050, chr19:54102300-54103850	chr19:54019950-54020550, chr19:54096450-54096850
H3K4me3:SMYD3	CACUL1	chr10:118752750-118755750	chr10:118870700-118871050
H3K4me3:SMYD3	CACYBP	chr1:174998600-175001700	chr1:174999500-174999850
H3K4me3:SMYD3	CADM2	chr3:84958600-84959300, chr3:85161800-85162100	chr3:85161400-85161950, chr3:85170600-85171250, chr3:85726250-85726600
H3K4me3:SMYD3	CALCOCO1	chr12:53725950-53728150	chr12:53727500-53727800
H3K4me3:SMYD3	CALCR	chr7:93574450-93576550	chr7:93569200-93569600
H3K4me3:SMYD3	CALCRL-AS1	chr2:186951500-186952100, chr2:187461400-187462500, chr2:187539650-187540250, chr2:187544500-187545600, chr2:187547450-187547850, chr2:187552800-187554950	chr2:187544550-187545600, chr2:187547250-187547950, chr2:187553000-187553650
H3K4me3:SMYD3	CALD1	chr7:134779150-134780750, chr7:134886250-134886950, chr7:134891250-134892350, chr7:134898950-134900200	chr7:134886300-134886500, chr7:134899150-134900200
H3K4me3:SMYD3	CALM1	chr14:90382350-90383550, chr14:90396100-90399800	chr14:90383100-90383450, chr14:90419400-90419650
H3K4me3:SMYD3	CAMK1D	chr10:12350450-12350650	chr10:12333650-12334100, chr10:12720600-12720950
H3K4me3:SMYD3	CAMK2D	chr4:113759800-113763550	chr4:113445850-113446100, chr4:113467500-113468600, chr4:113762700-113762900
H3K4me3:SMYD3	CAMK2G	chr10:73827400-73827750, chr10:73871850-73875550, chr10:73879750-73880150, chr10:73886200-73889450	chr10:73871950-73872200, chr10:73887200-73889400
H3K4me3:SMYD3	CAMKMT	chr2:44360500-44363450, chr2:44548450-44549500, chr2:44578700-44578900	chr2:44548950-44549950, chr2:44572400-44573200
H3K4me3:SMYD3	CAMSAP1-DT	chr9:135904850-135909100, chr9:135927000-135927400	chr9:135907600-135907850
H3K4me3:SMYD3	CAMTA1	chr1:6859400-6860500, chr1:7117600-7118100, chr1:7752550-7753000	chr1:6784950-6785400, chr1:6859800-6860700, chr1:7117600-7118100, chr1:7299200-7299550, chr1:7401800-7402200, chr1:7471050-7471400, chr1:7549400-7549850
H3K4me3:SMYD3	CAND1	chr12:67268000-67271950, chr12:67275450-67275900	chr12:67268500-67269600
H3K4me3:SMYD3	CAND1.11	chr11:10301250-10310000, chr11:10323000-10323300, chr11:10350550-10350750	chr11:10307500-10308250, chr11:10350250-10350800
H3K4me3:SMYD3	CAP2	chr6:17392900-17395350, chr6:17417800-17418450	chr6:17417950-17418400
H3K4me3:SMYD3	CAPN11	chr6:44177800-44179350	chr6:44177900-44179400
H3K4me3:SMYD3	CAPN12	chr19:38771100-38771800, chr19:38790900-38791300, chr19:38797050-38800000, chr19:38830950-38832450, chr19:38838400-38839450, chr19:38848300-38853200, chr19:38898800-38901300	chr19:38799600-38799800, chr19:38831600-38831850, chr19:38838700-38838900, chr19:38850050-38850750, chr19:38899650-38899900
H3K4me3:SMYD3	CAPN2	chr1:223700950-223701650, chr1:223702850-223703200, chr1:223707250-223708300, chr1:223711900-223715650, chr1:223726550-223726950, chr1:223771850-223772350	chr1:223700800-223701500, chr1:223707050-223708100, chr1:223726600-223726950, chr1:223771700-223772300
H3K4me3:SMYD3	CAPNS1	chr19:36127750-36129000, chr19:36131750-36132850, chr19:36136150-36137550, chr19:36139000-36141600	chr19:36127850-36128250, chr19:36132450-36132900, chr19:36136650-36137500, chr19:36139200-36140200
H3K4me3:SMYD3	CAPRIN2	chr12:30725950-30726300	chr12:30726050-30726250
H3K4me3:SMYD3	CAPS2	chr12:75329750-75330750	chr12:75389000-75389500
H3K4me3:SMYD3	CARD10	chr22:37497250-37497600, chr22:37512300-37513050, chr22:37517850-37520250, chr22:37525450-37526500, chr22:37538850-37539350	chr22:37497350-37497600, chr22:37525400-37525950, chr22:37533800-37534450
H3K4me3:SMYD3	CARD19	chr9:93111650-93112050	chr9:93098750-93099100
H3K4me3:SMYD3	CARD8	chr19:48203500-48205150, chr19:48259550-48260600	chr19:48255700-48256000
H3K4me3:SMYD3	CARM1	chr19:10870500-10873000, chr19:10898900-10899750, chr19:10915650-10915850	chr19:10871050-10871500, chr19:10915550-10915800
H3K4me3:SMYD3	CARMIL1	chr6:25278050-25280950	chr6:25279150-25279350, chr6:25458600-25459000
H3K4me3:SMYD3	CARNMT1	chr9:75025950-75029050	chr9:75028300-75028700
H3K4me3:SMYD3	CARNS1	chr11:67415200-67415500, chr11:67422950-67423200	chr11:67421250-67421600
H3K4me3:SMYD3	CARS2	chr13:110704350-110706750, chr13:110727450-110728500	chr13:110704600-110706450
H3K4me3:SMYD3	CARTPT	chr5:71586100-71588350, chr5:71601250-71602000	chr5:71601300-71602150
H3K4me3:SMYD3	CASC15	chr6:21797850-21798100, chr6:22043300-22044150	chr6:21679800-21680150, chr6:21751950-21752700, chr6:21755100-21755450
H3K4me3:SMYD3	CASC3	chr17:40139250-40141450	chr17:40140200-40140550
H3K4me3:SMYD3	CASP8	chr2:201232100-201236550, chr2:201257300-201259100	chr2:201257850-201258350
H3K4me3:SMYD3	CASQ2	chr1:115714000-115715200, chr1:115771700-115772050	chr1:115714000-115715200, chr1:115771650-115772000, chr1:115782700-115783550
H3K4me3:SMYD3	CAST	chr5:96657100-96657650, chr5:96660350-96664250, chr5:96733900-96734400	chr5:96653100-96653350, chr5:96655700-96657600
H3K4me3:SMYD3	CASTOR1	chr22:30287900-30291250	chr22:30288000-30288250
H3K4me3:SMYD3	CAT	chr11:34405100-34405550, chr11:34438100-34439900	chr11:34438750-34438950
H3K4me3:SMYD3	CATSPERG	chr19:38335550-38337600, chr19:38361450-38362750	chr19:38335650-38335900
H3K4me3:SMYD3	CAV1	chr7:116522000-116528650	chr7:116522250-116522450, chr7:116524300-116524900
H3K4me3:SMYD3	CAVIN1	chr17:42409450-42410550, chr17:42419700-42424100, chr17:42428200-42428950	chr17:42409650-42410000, chr17:42421800-42422000, chr17:42428200-42428700
H3K4me3:SMYD3	CBFA2T2	chr20:33489300-33491550, chr20:33554800-33555450	chr20:33489600-33490150, chr20:33554850-33555150
H3K4me3:SMYD3	CBFA2T3	chr16:88907900-88908300, chr16:88925300-88927000	chr16:88907900-88908150, chr16:88925350-88926550
H3K4me3:SMYD3	CBFB	chr16:67013750-67014500, chr16:67018000-67018300, chr16:67028300-67031250, chr16:67055650-67056350	chr16:67055700-67056150
H3K4me3:SMYD3	CBL	chr11:119205600-119207700, chr11:119218200-119218900	chr11:119218300-119218950
H3K4me3:SMYD3	CBLB	chr3:105867700-105870000, chr3:105882450-105883100, chr3:106004150-106004550	chr3:105869100-105869500, chr3:105997900-105998200, chr3:106004200-106004550
H3K4me3:SMYD3	CBR1-AS1	chr21:36112900-36114050, chr21:36130200-36130800	chr21:36112900-36113250
H3K4me3:SMYD3	CBR3-AS1	chr21:36141550-36141900, chr21:36155450-36157900	chr21:36141600-36142050, chr21:36156300-36156750
H3K4me3:SMYD3	CBWD2	chr2:113437500-113438900	chr2:113437450-113437650, chr2:113447000-113447200
H3K4me3:SMYD3	CBX3	chr7:26195150-26204850	chr7:26200750-26201250
H3K4me3:SMYD3	CBX4	chr17:79837300-79840300, chr17:79842600-79845800, chr17:79850600-79853300	chr17:79839600-79839800, chr17:79850550-79853250
H3K4me3:SMYD3	CBX5	chr12:54259150-54260150, chr12:54278100-54285650	chr12:54279650-54280600
H3K4me3:SMYD3	CBX8	chr17:79796250-79798150, chr17:79800300-79801700	chr17:79797050-79797400
H3K4me3:SMYD3	CC2D1B	chr1:52365000-52366850, chr1:52368200-52369250	chr1:52366300-52366550
H3K4me3:SMYD3	CCDC115	chr2:130299550-130300600, chr2:130327600-130328850, chr2:130337150-130337750, chr2:130341300-130344050	chr2:130328100-130328300, chr2:130342200-130342550
H3K4me3:SMYD3	CCDC12	chr3:46975800-46977200, chr3:46982000-46982300	chr3:46935350-46935750, chr3:46948200-46948400, chr3:46976600-46977100
H3K4me3:SMYD3	CCDC124	chr19:17932000-17934050	chr19:17905850-17906100, chr19:17932700-17933000
H3K4me3:SMYD3	CCDC148	chr2:158456050-158459650	chr2:158202400-158202650
H3K4me3:SMYD3	CCDC167	chr6:37499250-37500350	chr6:37499800-37500100
H3K4me3:SMYD3	CCDC171	chr9:15551900-15553800, chr9:15627800-15628550, chr9:15988400-15988900	chr9:15697600-15697800, chr9:15735300-15735650
H3K4me3:SMYD3	CCDC18	chr1:93177600-93183000	chr1:93179550-93180750, chr1:93255100-93255650, chr1:93257600-93258200
H3K4me3:SMYD3	CCDC18-AS1	chr1:93322200-93322850, chr1:93324600-93325750, chr1:93338250-93339100, chr1:93344800-93350000	chr1:93324650-93325550, chr1:93338500-93338900
H3K4me3:SMYD3	CCDC200	chr17:43231300-43232150, chr17:43238900-43242450, chr17:43244550-43247000, chr17:43250750-43252500, chr17:43265350-43267950, chr17:43270800-43274450, chr17:43277600-43279500, chr17:43282850-43285150, chr17:43288950-43291000, chr17:43295300-43297700, chr17:43299450-43301350, chr17:43322100-43322500, chr17:43324100-43325100, chr17:43334250-43334500	chr17:43239600-43241600, chr17:43244850-43246750, chr17:43251900-43252300, chr17:43266450-43267100, chr17:43271200-43271550, chr17:43272850-43273900, chr17:43277700-43278750, chr17:43283700-43284900, chr17:43290200-43290750, chr17:43295550-43296900, chr17:43299700-43301150, chr17:43324450-43324900
H3K4me3:SMYD3	CCDC28A-AS1	chr6:138772600-138774600	chr6:138773450-138773650
H3K4me3:SMYD3	CCDC30	chr1:42462650-42463700	chr1:42462950-42463250
H3K4me3:SMYD3	CCDC54-AS1	chr3:107333850-107334200, chr3:107420900-107421400	chr3:107392700-107393200
H3K4me3:SMYD3	CCDC57	chr17:82103800-82104300, chr17:82105800-82106850, chr17:82110300-82110650, chr17:82133450-82134100, chr17:82160150-82160500, chr17:82205000-82206600, chr17:82211900-82213800	chr17:82106050-82106650, chr17:82110500-82110800, chr17:82133650-82134000, chr17:82205200-82206550
H3K4me3:SMYD3	CCDC59	chr12:82357150-82359600	chr12:82358300-82358850
H3K4me3:SMYD3	CCDC6	chr10:59864900-59865200, chr10:59904800-59908900	chr10:59906600-59906950
H3K4me3:SMYD3	CCDC61	chr19:45994650-45996300, chr19:46015150-46015500, chr19:46016400-46016850	chr19:45994850-45995500
H3K4me3:SMYD3	CCDC62	chr12:122773750-122775700, chr12:122805100-122805500, chr12:122808750-122809700, chr12:122825600-122827800	chr12:122805200-122805400, chr12:122808950-122809300
H3K4me3:SMYD3	CCDC73	chr11:32707150-32707550	chr11:32658800-32659250, chr11:32707150-32707700
H3K4me3:SMYD3	CCDC80	chr3:112640150-112641550, chr3:112643000-112643200, chr3:112653300-112654300, chr3:112664650-112666050, chr3:112671650-112672250, chr3:112676650-112677100, chr3:112681650-112682300	chr3:112646550-112647450, chr3:112653350-112654600, chr3:112671700-112672350, chr3:112676650-112677100, chr3:112681950-112682300
H3K4me3:SMYD3	CCDC83	chr11:85844450-85844900, chr11:85854250-85855050	chr11:85889900-85890200
H3K4me3:SMYD3	CCDC85B	chr11:65887400-65904300	chr11:65889700-65890500
H3K4me3:SMYD3	CCDC85C	chr14:99574250-99575450, chr14:99579200-99580400, chr14:99601700-99605950	chr14:99574450-99575450, chr14:99579400-99580500
H3K4me3:SMYD3	CCDC87	chr11:66586700-66587850, chr11:66592600-66593950	chr11:66592850-66593150
H3K4me3:SMYD3	CCDC9	chr19:47253200-47254000, chr19:47256000-47258250, chr19:47272700-47274750	chr19:47253200-47254100, chr19:47256650-47257400
H3K4me3:SMYD3	CCDC96	chr4:7042250-7044750	chr4:7043000-7043250
H3K4me3:SMYD3	CCDC9B	chr15:40338150-40341500, chr15:40342600-40344050	chr15:40339100-40339300
H3K4me3:SMYD3	CCM2	chr7:44998700-45001600	chr7:44999700-45000100
H3K4me3:SMYD3	CCN2	chr6:131950200-131951750	chr6:131996150-131996450
H3K4me3:SMYD3	CCN3	chr8:119416050-119417300	chr8:119439000-119439650
H3K4me3:SMYD3	CCND3	chr6:41936300-41936600, chr6:41940450-41942700, chr6:41966700-41967850, chr6:41976950-41977150, chr6:42043950-42045800, chr6:42048000-42049200	chr6:41941900-41942250, chr6:41966800-41967750, chr6:41977000-41977350
H3K4me3:SMYD3	CCNE1	chr19:29811150-29813000, chr19:29841700-29841900, chr19:29844750-29845850	chr19:29841600-29841850
H3K4me3:SMYD3	CCNG2	chr4:77155700-77158900	chr4:77156650-77157100, chr4:77172450-77172750
H3K4me3:SMYD3	CCNL1	chr3:157155800-157161550	chr3:157160450-157161200
H3K4me3:SMYD3	CCNT1	chr12:48715150-48717700	chr12:48716650-48717100
H3K4me3:SMYD3	CCNYL1	chr2:207710300-207713150, chr2:207723350-207723600	chr2:207711250-207711550, chr2:207723300-207723600
H3K4me3:SMYD3	CCR7	chr17:40560300-40561450	chr17:40560450-40560800
H3K4me3:SMYD3	CCSER1	chr4:90126850-90129650, chr4:90158550-90159100, chr4:90174650-90174900, chr4:90227350-90228150, chr4:90681250-90681800, chr4:91198700-91199300	chr4:90174600-90175250
H3K4me3:SMYD3	CCSER2	chr10:84328250-84330200, chr10:84360850-84361350, chr10:84493950-84495300, chr10:84527350-84527750	chr10:84328400-84328650, chr10:84494150-84495000, chr10:84527150-84527750
H3K4me3:SMYD3	CCT7	chr2:73232400-73235750, chr2:73243850-73244400	chr2:73233250-73233500
H3K4me3:SMYD3	CCT8	chr21:29071900-29074500	chr21:29073650-29073900
H3K4me3:SMYD3	CD101-AS1	chr1:117058200-117061200	chr1:117059450-117060250
H3K4me3:SMYD3	CD109	chr6:73694900-73697650, chr6:73703800-73704800, chr6:73710400-73711000, chr6:73774350-73774750	chr6:73695250-73696100, chr6:73704100-73704900, chr6:73710500-73711000, chr6:73803350-73804000
H3K4me3:SMYD3	CD164	chr6:109379800-109385150	chr6:109382500-109384600
H3K4me3:SMYD3	CD2AP	chr6:47476450-47480800, chr6:47483350-47485250	chr6:47484500-47485150
H3K4me3:SMYD3	CD55	chr1:207320850-207323050	chr1:207239950-207241250, chr1:207304750-207305150, chr1:207309900-207310200, chr1:207321400-207321650
H3K4me3:SMYD3	CD58	chr1:116553400-116553850, chr1:116556450-116556950, chr1:116569750-116571850	chr1:116515000-116515350, chr1:116537400-116539100, chr1:116553200-116553850, chr1:116556400-116556950, chr1:116570350-116570600
H3K4me3:SMYD3	CD59	chr11:33723100-33723850, chr11:33734500-33737600	chr11:33736550-33736900
H3K4me3:SMYD3	CD6	chr11:60986150-60986750	chr11:60986100-60986450
H3K4me3:SMYD3	CD82	chr11:44564200-44566500	chr11:44561400-44561750, chr11:44564750-44565600
H3K4me3:SMYD3	CD9	chr12:6167650-6168300, chr12:6182400-6182950, chr12:6200300-6202000, chr12:6215200-6216700, chr12:6222000-6222300	chr12:6167400-6168300, chr12:6216050-6216450, chr12:6221850-6222450
H3K4me3:SMYD3	CD96	chr3:111561700-111562600	chr3:111582000-111582350, chr3:111584900-111585450
H3K4me3:SMYD3	CDA	chr1:20588500-20590700, chr1:20612250-20614250	chr1:20588650-20589000, chr1:20603750-20604700, chr1:20612250-20614400
H3K4me3:SMYD3	CDAN1	chr15:42736050-42738100	chr15:42737450-42738050
H3K4me3:SMYD3	CDC14A	chr1:100350750-100355450	chr1:100351350-100352650, chr1:100354150-100355400
H3K4me3:SMYD3	CDC14B	chr9:96565900-96568050, chr9:96617950-96621150, chr9:96627000-96627700	chr9:96566150-96566450, chr9:96619800-96620200, chr9:96627250-96627700
H3K4me3:SMYD3	CDC23	chr5:138212500-138214350	chr5:138213400-138213600
H3K4me3:SMYD3	CDC25A	chr3:48186600-48189150	chr3:48188350-48188600
H3K4me3:SMYD3	CDC27	chr17:47187650-47190100	chr17:47189250-47189550
H3K4me3:SMYD3	CDC42BPB	chr14:103011050-103011500, chr14:103026050-103027250, chr14:103055800-103058450, chr14:103067200-103067800	chr14:102993550-102993900, chr14:103011100-103011500, chr14:103026350-103026750, chr14:103067300-103067850
H3K4me3:SMYD3	CDC42EP1	chr22:37541750-37542300, chr22:37544300-37547300, chr22:37559750-37562050, chr22:37563150-37564150, chr22:37567200-37567400	chr22:37541800-37542450, chr22:37545300-37545500, chr22:37563500-37563950, chr22:37567250-37567450
H3K4me3:SMYD3	CDC42EP3	chr2:37652150-37652500, chr2:37668650-37673550, chr2:37675950-37676700, chr2:37688900-37689700, chr2:37713300-37713950, chr2:37768350-37768850, chr2:37780900-37781250, chr2:37802200-37803050	chr2:37652200-37652450, chr2:37676150-37676550, chr2:37688900-37689500, chr2:37711500-37712150, chr2:37713200-37713800, chr2:37768350-37769000, chr2:37775200-37777000, chr2:37780900-37781550, chr2:37802200-37803300
H3K4me3:SMYD3	CDC42EP4	chr17:73288550-73289200, chr17:73291400-73292400, chr17:73305050-73306050, chr17:73308000-73312850, chr17:73333550-73333900	chr17:73292100-73292350, chr17:73308100-73308750
H3K4me3:SMYD3	CDC42P3	chr8:143015850-143016800, chr8:143017950-143019700, chr8:143038700-143039500	chr8:142984250-142984550, chr8:142993550-142993800
H3K4me3:SMYD3	CDC42SE2	chr5:131258600-131259650, chr5:131262700-131266100, chr5:131270450-131271250, chr5:131280900-131282650, chr5:131311750-131313400, chr5:131322650-131323250	chr5:131242800-131243100, chr5:131258750-131259000, chr5:131270700-131271000, chr5:131281450-131281650, chr5:131322800-131323450
H3K4me3:SMYD3	CDC6	chr17:40287200-40290950	chr17:40287500-40287950
H3K4me3:SMYD3	CDC7	chr1:91500350-91502600, chr1:91609000-91609800	chr1:91500800-91501750, chr1:91511400-91511600, chr1:91569600-91569950, chr1:91608950-91609950
H3K4me3:SMYD3	CDC73	chr1:193115600-193116150, chr1:193121300-193124150	chr1:193115450-193116200, chr1:193121750-193122200
H3K4me3:SMYD3	CDCA4	chr14:105018800-105026600, chr14:105032300-105034700	chr14:105021050-105022000, chr14:105023700-105026600, chr14:105032400-105032950
H3K4me3:SMYD3	CDCA7L	chr7:21944400-21946550, chr7:22082750-22084100	chr7:21946250-21946550
H3K4me3:SMYD3	CDCP1	chr3:45144250-45146850, chr3:45167250-45167750	chr3:45064800-45065100, chr3:45122900-45124500, chr3:45167300-45167900
H3K4me3:SMYD3	CDH1	chr16:68731700-68732900, chr16:68736850-68739050, chr16:68741650-68742250, chr16:68744400-68745100, chr16:68755500-68756600, chr16:68778450-68779050, chr16:68790050-68790500, chr16:68793050-68793500	chr16:68732050-68732700, chr16:68741600-68741850, chr16:68755900-68756800, chr16:68778700-68779050, chr16:68790400-68790750, chr16:68793150-68793550
H3K4me3:SMYD3	CDH13	chr16:82626600-82630550, chr16:82634150-82634450, chr16:82637500-82638700, chr16:82653550-82654400, chr16:82995750-82996100, chr16:83096200-83096450, chr16:83137150-83138150, chr16:83637450-83637800	chr16:82629550-82630150, chr16:82634200-82634450, chr16:82653700-82654250, chr16:83144000-83144200
H3K4me3:SMYD3	CDH18	chr5:19802400-19804700, chr5:19987500-19988750	chr5:19531450-19532200, chr5:19854150-19854350, chr5:19928950-19929350, chr5:20572450-20572900
H3K4me3:SMYD3	CDH2	chr18:28112150-28112700, chr18:28114350-28115600, chr18:28174350-28179200, chr18:28240400-28241000, chr18:28422000-28423550, chr18:28511850-28512850, chr18:28622150-28623750, chr18:28625600-28626650, chr18:28638150-28639450, chr18:28792300-28792650	chr18:28114350-28115450
H3K4me3:SMYD3	CDH23	chr10:71396350-71397550, chr10:71768900-71769550	chr10:71766750-71767450
H3K4me3:SMYD3	CDH3	chr16:68588950-68591000, chr16:68636200-68636600, chr16:68641050-68641350, chr16:68644150-68647100, chr16:68653750-68654150, chr16:68658150-68660700, chr16:68665500-68665850, chr16:68668050-68668850, chr16:68707250-68708000	chr16:68644900-68645200, chr16:68658350-68659000, chr16:68660100-68660750, chr16:68665300-68665800, chr16:68668350-68668650, chr16:68707450-68708000
H3K4me3:SMYD3	CDH5	chr16:66382450-66383200	chr16:66382350-66383200
H3K4me3:SMYD3	CDIN1	chr15:36578550-36580600, chr15:36612250-36612700	chr15:36590950-36591700, chr15:36612250-36612950
H3K4me3:SMYD3	CDIPT	chr16:29862150-29863750	chr16:29863250-29863550
H3K4me3:SMYD3	CDK11A	chr1:1723050-1725200	chr1:1724400-1724750
H3K4me3:SMYD3	CDK11B	chr1:1657550-1660050	chr1:1659150-1659400
H3K4me3:SMYD3	CDK12	chr17:39460700-39465300, chr17:39485200-39486200	chr17:39485450-39485750
H3K4me3:SMYD3	CDK13-DT	chr7:39948350-39954550	chr7:39949500-39950150
H3K4me3:SMYD3	CDK15	chr2:201798000-201798750, chr2:201806500-201807750, chr2:201854600-201855450	chr2:201798000-201798600, chr2:201854450-201855050
H3K4me3:SMYD3	CDK17	chr12:96315450-96316900, chr12:96346700-96347600, chr12:96397350-96402150, chr12:96427150-96427750	chr12:96416350-96416650, chr12:96427550-96427900
H3K4me3:SMYD3	CDK18	chr1:205504200-205505950	chr1:205504350-205504750
H3K4me3:SMYD3	CDK19	chr6:110688900-110689550, chr6:110700450-110700800, chr6:110813400-110816600, chr6:110819650-110820200	chr6:110700400-110700850, chr6:110815400-110816250
H3K4me3:SMYD3	CDK2AP2	chr11:67504450-67509200	chr11:67507950-67508500
H3K4me3:SMYD3	CDK5RAP1	chr20:33400400-33402200	chr20:33372400-33372650
H3K4me3:SMYD3	CDK5RAP2	chr9:120579200-120580400	chr9:120403300-120403550
H3K4me3:SMYD3	CDK5RAP3	chr17:47967600-47968300, chr17:47970450-47972100	chr17:47967850-47968300, chr17:47970750-47971200
H3K4me3:SMYD3	CDK6	chr7:92621200-92621900, chr7:92633300-92635750, chr7:92740750-92741550, chr7:92752050-92752900, chr7:92763550-92764150, chr7:92809650-92810400	chr7:92633300-92635350, chr7:92740750-92741350, chr7:92747200-92747500, chr7:92752050-92753100, chr7:92763400-92764300, chr7:92765650-92767250, chr7:92809750-92810200, chr7:92831600-92832250
H3K4me3:SMYD3	CDKAL1	chr6:20516450-20516850, chr6:20533950-20535500, chr6:20543050-20543500	chr6:20652900-20653200, chr6:20811200-20811700, chr6:20877150-20877950, chr6:21022350-21023000
H3K4me3:SMYD3	CDKL2	chr4:75630000-75631250	chr4:75630550-75630750
H3K4me3:SMYD3	CDKL3	chr5:134245050-134245550, chr5:134303050-134303300, chr5:134366300-134367500, chr5:134370550-134373300	chr5:134245150-134245450
H3K4me3:SMYD3	CDKN2C	chr1:50958700-50961100, chr1:50967000-50972600, chr1:50976800-50979600	chr1:50960100-50960800, chr1:50968150-50970350
H3K4me3:SMYD3	CDKN3	chr14:54396300-54398350	chr14:54252250-54252600, chr14:54396650-54397050
H3K4me3:SMYD3	CDS1	chr4:84581950-84585500, chr4:84597000-84598000	chr4:84582400-84582850, chr4:84597250-84597800
H3K4me3:SMYD3	CDS2	chr20:5153400-5154400	chr20:5153500-5154150
H3K4me3:SMYD3	CDV3	chr3:133568100-133571250, chr3:133572550-133576800, chr3:133578450-133578900, chr3:133591300-133591750	chr3:133568100-133571100, chr3:133572650-133573650, chr3:133591300-133591700
H3K4me3:SMYD3	CDYL	chr6:4687950-4688550, chr6:4732750-4734500, chr6:4835750-4836300, chr6:4942000-4942300	chr6:4688150-4688500, chr6:4733000-4734500, chr6:4941900-4942500
H3K4me3:SMYD3	CEACAM22P	chr19:44553400-44554150, chr19:44588250-44589000	chr19:44588050-44589000, chr19:44592500-44592850
H3K4me3:SMYD3	CELF1	chr11:47513200-47513900, chr11:47523450-47524200, chr11:47539950-47541100, chr11:47551250-47553850, chr11:47564850-47567100, chr11:47641350-47643150	chr11:47513250-47513550, chr11:47523650-47524050, chr11:47540000-47540600, chr11:47642500-47642700
H3K4me3:SMYD3	CELSR1	chr22:46390700-46391200, chr22:46454900-46455200, chr22:46457550-46457950, chr22:46528200-46528650, chr22:46532400-46533800, chr22:46537050-46539300, chr22:46547750-46548000	chr22:46454750-46455200, chr22:46457550-46457850, chr22:46462800-46463150, chr22:46528250-46528550
H3K4me3:SMYD3	CELSR2	chr1:109240550-109240850, chr1:109249150-109250450, chr1:109257400-109257600, chr1:109263200-109264100, chr1:109272950-109277750	chr1:109263350-109263950, chr1:109274900-109276400
H3K4me3:SMYD3	CEMIP2	chr9:71726000-71726350, chr9:71758450-71759050, chr9:71766450-71770200, chr9:71783200-71783700	chr9:71680350-71682000, chr9:71725800-71726500, chr9:71769500-71769750
H3K4me3:SMYD3	CENPA	chr2:26763850-26765600, chr2:26771200-26771450, chr2:26785350-26787750, chr2:26805150-26805750	chr2:26785700-26786000, chr2:26805000-26805850
H3K4me3:SMYD3	CENPC	chr4:67544150-67546250	chr4:67545450-67545700
H3K4me3:SMYD3	CENPE	chr4:103196950-103199000	chr4:103137400-103137950
H3K4me3:SMYD3	CENPH	chr5:69188700-69190600, chr5:69216200-69219050, chr5:69234100-69236100, chr5:69238350-69239500, chr5:69329950-69330250, chr5:69331850-69332950, chr5:69368100-69371350, chr5:69414650-69416650, chr5:69491800-69494650, chr5:69501600-69503550, chr5:69512750-69513200, chr5:69514450-69518300, chr5:69520850-69521650, chr5:69559750-69561500, chr5:69709300-69712050	chr5:69206700-69207100, chr5:69238900-69239400, chr5:69502350-69503250, chr5:69517850-69518100, chr5:69521200-69521650
H3K4me3:SMYD3	CENPJ	chr13:24921550-24923850	chr13:24910900-24911250, chr13:24922850-24923400
H3K4me3:SMYD3	CENPM	chr22:41945600-41947450	chr22:41946900-41947250
H3K4me3:SMYD3	CENPN-AS1	chr16:81095050-81096950	chr16:81076850-81077250
H3K4me3:SMYD3	CENPP	chr9:92324250-92327050	chr9:92384300-92384550, chr9:92385800-92386450, chr9:92481200-92481500
H3K4me3:SMYD3	CEP120	chr5:123421900-123424500, chr5:123430100-123431100	chr5:123423550-123423900
H3K4me3:SMYD3	CEP128	chr14:80567750-80568600, chr14:80638350-80638900, chr14:80931050-80931500, chr14:80940350-80942650	chr14:80567700-80568700, chr14:80585150-80585750, chr14:80638150-80639100, chr14:80941650-80942250
H3K4me3:SMYD3	CEP152	chr15:48810000-48811850	chr15:48723100-48723600
H3K4me3:SMYD3	CEP170B	chr14:104863650-104866850	chr14:104864300-104864550
H3K4me3:SMYD3	CEP192	chr18:12990300-12993000	chr18:12991100-12991350
H3K4me3:SMYD3	CEP250	chr20:35454100-35456550, chr20:35516100-35516600	chr20:35454750-35455400, chr20:35516100-35516600
H3K4me3:SMYD3	CEP350	chr1:179953700-179956800	chr1:179954550-179954750
H3K4me3:SMYD3	CEP85	chr1:26233650-26235650, chr1:26237550-26237750, chr1:26275700-26276550	chr1:26233950-26234250, chr1:26275700-26276450
H3K4me3:SMYD3	CEP97	chr3:101724100-101726200	chr3:101724500-101724950
H3K4me3:SMYD3	CERKL	chr2:181656650-181657000	chr2:181552650-181553450, chr2:181570950-181571150
H3K4me3:SMYD3	CERS5	chr12:50166300-50167950	chr12:50167400-50167700
H3K4me3:SMYD3	CERS6	chr2:168455650-168457800	chr2:168583950-168584250
H3K4me3:SMYD3	CES3	chr16:66971200-66971550	chr16:66971300-66971600
H3K4me3:SMYD3	CETN2	chrX:152829950-152832000	chrX:152830750-152831050
H3K4me3:SMYD3	CETN3	chr5:90408700-90411100	chr5:90409750-90410050
H3K4me3:SMYD3	CFAP126	chr1:161389500-161390950, chr1:161399050-161400750, chr1:161427500-161428500	chr1:161389950-161390250
H3K4me3:SMYD3	CFAP251	chr12:121950000-121950400, chr12:121992000-121995300	chr12:121949950-121950350, chr12:121992050-121992950
H3K4me3:SMYD3	CFAP299	chr4:80335350-80336850, chr4:80471750-80472250, chr4:80566700-80567450	chr4:80453900-80454600
H3K4me3:SMYD3	CFAP36	chr2:55518600-55520950	chr2:55519350-55519700
H3K4me3:SMYD3	CFAP410	chr21:44339100-44340150	chr21:44339150-44339350
H3K4me3:SMYD3	CFAP418-AS1	chr8:95223600-95224000, chr8:95557950-95558200	chr8:95223600-95223950, chr8:95225450-95225750
H3K4me3:SMYD3	CFAP54	chr12:96445800-96446100, chr12:96448350-96448950, chr12:96467250-96467700, chr12:96487050-96487550, chr12:96489150-96490250, chr12:96698650-96700050, chr12:96719900-96720700	chr12:96445800-96446200, chr12:96457350-96457700, chr12:96467300-96467750, chr12:96487100-96487750, chr12:96698700-96699600
H3K4me3:SMYD3	CFAP61	chr20:20051300-20053250	chr20:20052500-20052850
H3K4me3:SMYD3	CFAP97	chr4:185208850-185211350	chr4:185195450-185195700
H3K4me3:SMYD3	CFAP97D2	chr13:114063700-114065900, chr13:114078700-114079050, chr13:114119250-114119500, chr13:114128850-114129500, chr13:114130650-114132950	chr13:114043500-114043750, chr13:114064900-114065800, chr13:114078700-114079000
H3K4me3:SMYD3	CFDP1	chr16:75305150-75306250, chr16:75319700-75320400, chr16:75323100-75323400, chr16:75432450-75435450, chr16:75462900-75465200	chr16:75305250-75305950, chr16:75320050-75320350, chr16:75322900-75323650, chr16:75433550-75434200
H3K4me3:SMYD3	CGB1	chr19:49038450-49039200	chr19:49038800-49039200
H3K4me3:SMYD3	CGN	chr1:151494750-151495500, chr1:151510650-151514350, chr1:151515950-151516500, chr1:151537100-151537400	chr1:151494700-151495300, chr1:151512900-151513650, chr1:151516050-151516500, chr1:151536950-151537300
H3K4me3:SMYD3	CGRRF1	chr14:54509400-54511000	chr14:54509650-54509850
H3K4me3:SMYD3	CH507-145C22.1	chr21:6216350-6219550, chr21:6318050-6319950	chr21:6216700-6219300
H3K4me3:SMYD3	CHAMP1	chr13:114313250-114315800	chr13:114314150-114314400
H3K4me3:SMYD3	CHASERR	chr15:92819900-92821150, chr15:92831500-92832400	chr15:92820350-92820850, chr15:92831500-92832100, chr15:92882350-92882700, chr15:92899700-92900050
H3K4me3:SMYD3	CHCHD3	chr7:133080850-133082400	chr7:133053500-133053850
H3K4me3:SMYD3	CHD2	chr15:92882100-92886650, chr15:92917750-92918100, chr15:92921550-92922150, chr15:92980950-92981800	chr15:92906350-92907600, chr15:92921400-92922350, chr15:92981150-92981850
H3K4me3:SMYD3	CHD3	chr17:7883700-7889500	chr17:7887300-7887950
H3K4me3:SMYD3	CHD4	chr12:6567050-6569350, chr12:6605200-6608900, chr12:6613150-6614550	chr12:6608050-6608550, chr12:6613500-6614500
H3K4me3:SMYD3	CHD6	chr20:41616950-41619450, chr20:41692550-41695000	chr20:41554050-41554650, chr20:41618350-41618600
H3K4me3:SMYD3	CHD8	chr14:21436050-21438150, chr14:21454650-21457100	chr14:21437300-21437650, chr14:21456100-21456500
H3K4me3:SMYD3	CHD9	chr16:53054600-53056150, chr16:53098550-53100450, chr16:53129550-53132600, chr16:53142850-53143150	chr16:53098850-53100100, chr16:53130550-53130950
H3K4me3:SMYD3	CHEK1	chr11:125624950-125627550	chr11:125626150-125626350
H3K4me3:SMYD3	CHEK2	chr22:28741100-28743250	chr22:28741750-28742650
H3K4me3:SMYD3	CHID1	chr11:1060800-1061300, chr11:909850-911700, chr11:925850-927050	chr11:1060900-1061350, chr11:955500-955700, chr11:964800-965200
H3K4me3:SMYD3	CHMP7	chr8:23245900-23247700	chr8:23246550-23246750
H3K4me3:SMYD3	CHN1	chr2:174827550-174828050, chr2:174971750-174973250, chr2:174998100-174998750, chr2:175004050-175006250	chr2:174827550-174828200, chr2:174835650-174837100, chr2:174847550-174848150, chr2:174938950-174939250, chr2:174971750-174973250, chr2:174998200-174998950
H3K4me3:SMYD3	CHN2	chr7:29145800-29147450	chr7:29255850-29256600, chr7:29285200-29285700
H3K4me3:SMYD3	CHP1	chr15:41230550-41232300, chr15:41249500-41250250	chr15:41230650-41231100, chr15:41249600-41250000
H3K4me3:SMYD3	CHRAC1	chr8:140510200-140512800	chr8:140511650-140511950
H3K4me3:SMYD3	CHRNA1	chr2:174749050-174749400	chr2:174748950-174749350
H3K4me3:SMYD3	CHROMR	chr2:178412950-178415050	chr2:178413650-178414850
H3K4me3:SMYD3	CHST11	chr12:104408600-104409200, chr12:104454800-104460200, chr12:104587750-104589200, chr12:104603200-104604850, chr12:104671200-104672100	chr12:104408600-104409100, chr12:104427000-104427500, chr12:104588150-104589200, chr12:104603350-104604650, chr12:104671650-104672050
H3K4me3:SMYD3	CHST14	chr15:40470500-40472350, chr15:40511750-40512100	chr15:40500850-40501050
H3K4me3:SMYD3	CHST3	chr10:71956200-71956750, chr10:71963950-71966350, chr10:71968150-71968700, chr10:71975750-71976200, chr10:71998550-71999100	chr10:71974550-71974800, chr10:71976050-71976350, chr10:71998600-71999050
H3K4me3:SMYD3	CHST6	chr16:75483200-75486300, chr16:75516200-75517700	chr16:75483250-75484150, chr16:75517200-75517550
H3K4me3:SMYD3	CHURC1-FNTB	chr14:64913750-64915700, chr14:64970900-64973150, chr14:64983600-64983950	chr14:64970950-64971250, chr14:64998550-64999150, chr14:65006350-65006750
H3K4me3:SMYD3	CIB4	chr2:26606700-26607150	chr2:26606700-26607050, chr2:26630850-26631150
H3K4me3:SMYD3	CIDEA	chr18:12228000-12228350, chr18:12255700-12256000, chr18:12258300-12258600, chr18:12271700-12272150	chr18:12255650-12256100, chr18:12271800-12272150
H3K4me3:SMYD3	CIDECP1	chr3:10023800-10024150, chr3:10025450-10027000	chr3:10023800-10024150
H3K4me3:SMYD3	CIP2A	chr3:108587300-108590950	chr3:108589350-108590000
H3K4me3:SMYD3	CITED4	chr1:40860800-40863850, chr1:40865950-40866750, chr1:40877800-40878200, chr1:40898350-40899750, chr1:40902050-40902750	chr1:40862300-40864500, chr1:40865800-40866950, chr1:40868200-40868800, chr1:40875550-40876050, chr1:40877800-40878050, chr1:40897650-40899900, chr1:40901850-40902500
H3K4me3:SMYD3	CKAP2L	chr2:112763200-112765600, chr2:112767700-112768700	chr2:112737050-112737500
H3K4me3:SMYD3	CKAP4	chr12:106245400-106249200, chr12:106296000-106296600	chr12:106246050-106246450, chr12:106288250-106288900, chr12:106296150-106296600
H3K4me3:SMYD3	CLASP2	chr3:33716850-33719400	chr3:33578500-33579250
H3K4me3:SMYD3	CLCA4-AS1	chr1:86684600-86685600, chr1:86703300-86707100	chr1:86704200-86704850
H3K4me3:SMYD3	CLCC1	chr1:108962100-108964600	chr1:108963250-108963600
H3K4me3:SMYD3	CLCF1	chr11:67371300-67375800	chr11:67373800-67374650
H3K4me3:SMYD3	CLCN3	chr4:169611250-169613600, chr4:169619300-169622500, chr4:169658600-169660950	chr4:169659500-169660500
H3K4me3:SMYD3	CLCN6	chr1:11802500-11807350	chr1:11805550-11806200, chr1:11821500-11821800
H3K4me3:SMYD3	CLDN14-AS1	chr21:36429800-36431100	chr21:36430000-36430400, chr21:36510200-36510500
H3K4me3:SMYD3	CLDN4	chr7:73809400-73810100, chr7:73822250-73823300, chr7:73827450-73834200	chr7:73809500-73809800, chr7:73822300-73823200, chr7:73828150-73828400, chr7:73833150-73833450
H3K4me3:SMYD3	CLDN9	chr16:3003650-3005700, chr16:3009200-3010500, chr16:3012400-3013450	chr16:3003850-3004150, chr16:3009700-3010100
H3K4me3:SMYD3	CLDND1	chr3:98512550-98513850, chr3:98521250-98523500, chr3:98538650-98539050, chr3:98553650-98557700, chr3:98585400-98585800	chr3:98502200-98502450, chr3:98512700-98513800, chr3:98522300-98523100, chr3:98538400-98538950, chr3:98555100-98557650, chr3:98563550-98564150
H3K4me3:SMYD3	CLEC11A	chr19:50724500-50725800	chr19:50724750-50725100
H3K4me3:SMYD3	CLEC16A	chr16:10944150-10945600	chr16:10991650-10992050, chr16:11133500-11133900
H3K4me3:SMYD3	CLEC2B	chr12:9864600-9870800	chr12:9869350-9869700
H3K4me3:SMYD3	CLEC2D	chr12:9673500-9674000	chr12:9673650-9674000
H3K4me3:SMYD3	CLHC1	chr2:55222950-55224000, chr2:55231200-55234650	chr2:55232300-55232650
H3K4me3:SMYD3	CLIC4	chr1:24705100-24706200, chr1:24722100-24725550, chr1:24742350-24747700, chr1:24834400-24834800	chr1:24705350-24705600, chr1:24724350-24725300, chr1:24742550-24745400
H3K4me3:SMYD3	CLIP1	chr12:122420950-122424050	chr12:122367050-122367400
H3K4me3:SMYD3	CLIP4	chr2:29108050-29108850, chr2:29113100-29119300, chr2:29123250-29124200, chr2:29128300-29130600	chr2:29107050-29108950, chr2:29113150-29114550, chr2:29116200-29118400, chr2:29123400-29124200
H3K4me3:SMYD3	CLNK	chr4:10655650-10656200	chr4:10605950-10606350, chr4:10655900-10656200
H3K4me3:SMYD3	CLOCK	chr4:55458300-55459000, chr4:55544000-55548350, chr4:55549400-55550550, chr4:55553100-55554550	chr4:55458400-55459100, chr4:55549600-55550550
H3K4me3:SMYD3	CLP1	chr11:57657000-57658700	chr11:57657550-57657750
H3K4me3:SMYD3	CLPB	chr11:72387950-72388350, chr11:72433550-72434850	chr11:72387900-72388450, chr11:72434250-72434750, chr11:72440000-72440350
H3K4me3:SMYD3	CLPX	chr15:65183500-65185950, chr15:65189900-65190200	chr15:65185500-65185700
H3K4me3:SMYD3	CLSTN1	chr1:9765800-9767450, chr1:9821900-9826300, chr1:9827750-9828150, chr1:9836250-9836800	chr1:9765900-9767250, chr1:9825550-9826000
H3K4me3:SMYD3	CLTA	chr9:36189800-36193250	chr9:36190300-36190950, chr9:36284250-36284800
H3K4me3:SMYD3	CLTC	chr17:59617300-59623350	chr17:59619050-59619700
H3K4me3:SMYD3	CLVS1	chr8:60908850-60910700, chr8:60950750-60951550, chr8:61023700-61024050, chr8:61054150-61054900, chr8:61095950-61096300, chr8:61120850-61121650	chr8:60948700-60949450, chr8:60950950-60951550, chr8:61054350-61055100
H3K4me3:SMYD3	CLYBL	chr13:99605750-99607350, chr13:99655600-99656300	chr13:99655400-99655950
H3K4me3:SMYD3	CMIP	chr16:81444050-81446950, chr16:81493700-81494000, chr16:81523450-81523900, chr16:81530200-81530650, chr16:81580800-81581500, chr16:81625900-81626100, chr16:81633050-81633400	chr16:81493700-81494000, chr16:81523250-81523900, chr16:81530200-81530550, chr16:81531650-81532050, chr16:81568450-81568700, chr16:81580950-81581600, chr16:81586250-81586900, chr16:81599200-81600750, chr16:81625700-81626200, chr16:81632850-81633400
H3K4me3:SMYD3	CMPK1	chr1:47332800-47335400	chr1:47334650-47334900
H3K4me3:SMYD3	CMTM4	chr16:66618600-66619100, chr16:66660650-66661000, chr16:66695400-66697600	chr16:66618550-66618850
H3K4me3:SMYD3	CMTM8	chr3:32237900-32239800, chr3:32313750-32314100	chr3:32313750-32314100
H3K4me3:SMYD3	CMTR2	chr16:71288250-71290000	chr16:71289250-71289850, chr16:71338350-71338550, chr16:71339800-71340000
H3K4me3:SMYD3	CNBD2	chr20:35952500-35955550	chr20:35954250-35954650
H3K4me3:SMYD3	CNGA4	chr11:6233600-6235600	chr11:6234650-6235200
H3K4me3:SMYD3	CNGB1	chr16:57892050-57894250	chr16:57893100-57894200, chr16:57917200-57917400
H3K4me3:SMYD3	CNIH3	chr1:224432300-224436300, chr1:224454500-224454900, chr1:224498350-224499100, chr1:224503200-224503900, chr1:224542950-224543300	chr1:224498350-224498700, chr1:224542750-224543300
H3K4me3:SMYD3	CNKSR3	chr6:154508450-154512300	chr6:154382850-154383200, chr6:154387250-154387950, chr6:154474850-154475200, chr6:154488950-154489300
H3K4me3:SMYD3	CNOT1	chr16:58627750-58630950	chr16:58563450-58563800, chr16:58630000-58630450
H3K4me3:SMYD3	CNOT4	chr7:135507900-135512350	chr7:135509800-135510600, chr7:135512050-135512600
H3K4me3:SMYD3	CNPPD1	chr2:219175850-219179300	chr2:219177550-219178200
H3K4me3:SMYD3	CNPY2	chr12:56291250-56292200, chr12:56314850-56316750	chr12:56291500-56292150, chr12:56316000-56316400
H3K4me3:SMYD3	CNPY3	chr6:42928600-42930900	chr6:42929200-42929500
H3K4me3:SMYD3	CNTN5	chr11:100285500-100286200, chr11:99070000-99070550, chr11:99694000-99694200	chr11:99694000-99694350
H3K4me3:SMYD3	CNTROB	chr17:7930900-7933900	chr17:7931900-7932250
H3K4me3:SMYD3	COG2	chr1:230642250-230643650	chr1:230684050-230684400
H3K4me3:SMYD3	COG3	chr13:45464350-45466100, chr13:45500700-45501000	chr13:45500350-45501000
H3K4me3:SMYD3	COL11A1	chr1:102954350-102954900, chr1:103065150-103065750, chr1:103106650-103107000, chr1:103207750-103208200	chr1:102879350-102880100, chr1:102892000-102892600, chr1:102941400-102941800, chr1:103191250-103191600
H3K4me3:SMYD3	COL12A1	chr6:75204000-75206400	chr6:75196050-75196650, chr6:75206000-75206300
H3K4me3:SMYD3	COL13A1	chr10:69801200-69803500	chr10:69864250-69864500
H3K4me3:SMYD3	COL21A1	chr6:56369900-56370800	chr6:56097950-56098150, chr6:56098300-56098600, chr6:56101200-56101500, chr6:56357850-56358250, chr6:56370150-56371050
H3K4me3:SMYD3	COL24A1	chr1:85748050-85748850, chr1:85830400-85831300, chr1:85850100-85850750, chr1:85926850-85927600	chr1:85748300-85748550, chr1:85850050-85851100, chr1:86018500-86018750
H3K4me3:SMYD3	COL27A1	chr9:114155150-114156800, chr9:114277350-114277700, chr9:114288400-114288850	chr9:114223800-114224400, chr9:114277250-114279850
H3K4me3:SMYD3	COL28A1	chr7:7464600-7465650	chr7:7492600-7493100
H3K4me3:SMYD3	COL4A1	chr13:110287000-110287850, chr13:110305400-110309150	chr13:110287050-110287700
H3K4me3:SMYD3	COL4A2	chr13:110319500-110320750, chr13:110323200-110323500, chr13:110346700-110348450, chr13:110380350-110380550, chr13:110387450-110388500, chr13:110409400-110409950, chr13:110419100-110419600, chr13:110448300-110448550	chr13:110319500-110320800, chr13:110323300-110323600, chr13:110346650-110348400, chr13:110380150-110380550, chr13:110382150-110382750, chr13:110409600-110409950, chr13:110412200-110412550, chr13:110419100-110419600, chr13:110448150-110448800
H3K4me3:SMYD3	COL4A3	chr2:227163500-227165250	chr2:227310500-227311000
H3K4me3:SMYD3	COL5A2	chr2:189203350-189204750	chr2:189204450-189204800, chr2:189210050-189210450, chr2:189221950-189222250
H3K4me3:SMYD3	COL7A1	chr3:48593700-48596150, chr3:48598450-48598900	chr3:48595600-48596000
H3K4me3:SMYD3	COL8A1	chr3:99637300-99638850	chr3:99637300-99637750
H3K4me3:SMYD3	COL9A2	chr1:40305000-40305700, chr1:40315100-40317250	chr1:40305150-40305550
H3K4me3:SMYD3	COMMD6	chr13:75536800-75538550, chr13:75549050-75551100	chr13:75537800-75538300, chr13:75549350-75550400
H3K4me3:SMYD3	COMMD7	chr20:32723250-32724000, chr20:32742450-32746750	chr20:32731150-32731500
H3K4me3:SMYD3	COMMD9	chr11:36288450-36289850	chr11:36287250-36287450
H3K4me3:SMYD3	COPB2-DT	chr3:139388150-139391000, chr3:139534300-139534650, chr3:139590900-139591500	chr3:139389750-139390150, chr3:139534300-139534550, chr3:139559650-139559850, chr3:139591100-139591400, chr3:139772850-139773100
H3K4me3:SMYD3	COPS4	chr4:83033750-83036450	chr4:83034650-83035200
H3K4me3:SMYD3	COPS6	chr7:100087100-100090100	chr7:100087050-100087350
H3K4me3:SMYD3	COPS7A	chr12:6723300-6724850	chr12:6723950-6724300
H3K4me3:SMYD3	COPZ1	chr12:54299950-54301250, chr12:54324450-54326800	chr12:54324650-54325250
H3K4me3:SMYD3	COPZ2	chr17:48023150-48026850	chr17:48024700-48026350
H3K4me3:SMYD3	COQ10B	chr2:197452500-197455150	chr2:197453250-197453500
H3K4me3:SMYD3	COQ5	chr12:120525900-120526700, chr12:120528100-120530800, chr12:120533850-120536200	chr12:120529750-120530150
H3K4me3:SMYD3	CORO1C	chr12:108691200-108692700, chr12:108696500-108697100, chr12:108722950-108724650, chr12:108728750-108732700, chr12:108734300-108734700, chr12:108768600-108769000	chr12:108691550-108692200, chr12:108723050-108723600, chr12:108731650-108732250, chr12:108734400-108734650
H3K4me3:SMYD3	CORO6	chr17:29621800-29624300	chr17:29623600-29624300
H3K4me3:SMYD3	COTL1	chr16:84602950-84603900, chr16:84615650-84619550, chr16:84622200-84623100	chr16:84603350-84603600, chr16:84618550-84619500, chr16:84622300-84622600
H3K4me3:SMYD3	COX14	chr12:50110800-50113550	chr12:50111650-50112150
H3K4me3:SMYD3	COX15	chr10:99731050-99733450	chr10:99667300-99667600
H3K4me3:SMYD3	COX18	chr4:72929750-72930150, chr4:73067900-73070750	chr4:72929700-72930150, chr4:72971450-72972100, chr4:73069700-73070350
H3K4me3:SMYD3	COX5A	chr15:74936800-74938600	chr15:74938050-74938300
H3K4me3:SMYD3	COX6A1	chr12:120430600-120431350, chr12:120437350-120440200	chr12:120430850-120431200, chr12:120437850-120438100, chr12:120439600-120439850
H3K4me3:SMYD3	COX6B2	chr19:55352050-55352500	chr19:55352100-55352400
H3K4me3:SMYD3	COX7A2L	chr2:42342300-42343000, chr2:42359450-42362150	chr2:42361200-42361600
H3K4me3:SMYD3	COX8A	chr11:63974100-63976250, chr11:63981800-63982850	chr11:63974300-63974650, chr11:63982200-63982550, chr11:63986100-63986350
H3K4me3:SMYD3	CPB2-AS1	chr13:46051300-46053800	chr13:46134950-46135300
H3K4me3:SMYD3	CPE	chr4:165378600-165379200	chr4:165440700-165440900
H3K4me3:SMYD3	CPEB3	chr10:92211300-92211900, chr10:92222800-92223100, chr10:92238400-92241600, chr10:92243000-92243700, chr10:92289950-92292750	chr10:92222750-92223450, chr10:92238800-92239100
H3K4me3:SMYD3	CPEB4	chr5:173887600-173889150, chr5:173917850-173918750	chr5:173887850-173888200
H3K4me3:SMYD3	CPED1	chr7:120987700-120991500, chr7:121000100-121000400, chr7:121076500-121076900, chr7:121102650-121103250	chr7:121020450-121020850, chr7:121082950-121085100, chr7:121102550-121103100, chr7:121287500-121287850, chr7:121289150-121289350
H3K4me3:SMYD3	CPLANE2	chr1:16236200-16237750	chr1:16236250-16236500
H3K4me3:SMYD3	CPLX2	chr5:175821950-175822400	chr5:175822050-175822450
H3K4me3:SMYD3	CPNE2	chr16:57091300-57093750	chr16:57091450-57091700
H3K4me3:SMYD3	CPNE4	chr3:132135800-132137400	chr3:132134750-132135050, chr3:132136150-132136350
H3K4me3:SMYD3	CPNE5	chr6:36769100-36769600, chr6:36827150-36827850	chr6:36769000-36769650, chr6:36827350-36827800
H3K4me3:SMYD3	CPNE7	chr16:89574500-89575600, chr16:89581400-89582500	chr16:89581400-89582050
H3K4me3:SMYD3	CPOX	chr3:98591950-98594300	chr3:98593750-98594050
H3K4me3:SMYD3	CPSF3	chr2:9422000-9424850	chr2:9423550-9423750
H3K4me3:SMYD3	CPT1A	chr11:68763100-68763550, chr11:68775950-68776700, chr11:68838550-68844550	chr11:68763200-68763550, chr11:68775800-68776700, chr11:68839000-68839350
H3K4me3:SMYD3	CPT2	chr1:53196200-53198050	chr1:53182200-53182500
H3K4me3:SMYD3	CPVL	chr7:29113700-29114100, chr7:29194350-29195850	chr7:29113700-29114100
H3K4me3:SMYD3	CR1L	chr1:207644750-207645300, chr1:207730200-207730950	chr1:207707550-207707850
H3K4me3:SMYD3	CRADD	chr12:93624850-93625550, chr12:93676850-93678350, chr12:93741450-93743400, chr12:93784850-93786250	chr12:93624800-93625550, chr12:93701450-93701650, chr12:93784550-93785900, chr12:93790650-93790950
H3K4me3:SMYD3	CRADD-AS1	chr12:93723150-93723800	chr12:93723050-93723750
H3K4me3:SMYD3	CRAMP1	chr16:1609700-1615600	chr16:1611950-1612350
H3K4me3:SMYD3	CRB1	chr1:197274800-197275150, chr1:197335350-197336150, chr1:197449400-197449800	chr1:197312100-197312300
H3K4me3:SMYD3	CRCP	chr7:66114150-66115900, chr7:66148500-66148950	chr7:66148500-66148900
H3K4me3:SMYD3	CREB3L1	chr11:46277550-46279050, chr11:46294700-46296100	chr11:46294700-46295050, chr11:46298800-46299250
H3K4me3:SMYD3	CREBL2	chr12:12265000-12268300, chr12:12273350-12273800, chr12:12350050-12350950, chr12:12356550-12358550, chr12:12414850-12416150, chr12:12560400-12564250, chr12:12607000-12607400, chr12:12611100-12612900	chr12:12562650-12562900
H3K4me3:SMYD3	CREM	chr10:35126200-35128550, chr10:35195300-35196300	chr10:35195900-35196150
H3K4me3:SMYD3	CRIP1	chr14:105480800-105482350, chr14:105489550-105492000	chr14:105489850-105491350
H3K4me3:SMYD3	CRISPLD2	chr16:84806300-84807100, chr16:84819150-84820700, chr16:84827850-84828300, chr16:84841900-84842300, chr16:84851300-84851800	chr16:84806400-84806950, chr16:84828000-84828350, chr16:84837850-84839450, chr16:84841950-84842150, chr16:84851200-84851850, chr16:84879800-84880400, chr16:84881600-84882250
H3K4me3:SMYD3	CRK	chr17:1397550-1401000, chr17:1422650-1423600, chr17:1454600-1457300, chr17:1460200-1460500, chr17:1463200-1463750	chr17:1422700-1423400
H3K4me3:SMYD3	CROCC	chr1:16862000-16862350, chr1:16903250-16905700, chr1:16913550-16915000, chr1:16960550-16961200	chr1:16904900-16905250
H3K4me3:SMYD3	CROCCP2	chr1:16621000-16621350, chr1:16643400-16645500	chr1:16621050-16621550
H3K4me3:SMYD3	CRPPA	chr7:16420300-16422150	chr7:16129300-16130100, chr7:16318850-16319500, chr7:16346100-16346950
H3K4me3:SMYD3	CRTC3-AS1	chr15:90660550-90661250, chr15:90664750-90666300, chr15:90716200-90718650	chr15:90660600-90660850
H3K4me3:SMYD3	CRY1	chr12:107027550-107027900, chr12:107091400-107094700	chr12:107092100-107092350, chr12:107093600-107093900
H3K4me3:SMYD3	CRY2	chr11:45846950-45848550	chr11:45847250-45847450
H3K4me3:SMYD3	CRYBG1	chr6:106359950-106361750, chr6:106511050-106515550, chr6:106519250-106519900, chr6:106524350-106526150, chr6:106528050-106528300, chr6:106546450-106548400	chr6:106360400-106360700, chr6:106519450-106519800, chr6:106527850-106528500, chr6:106546550-106547400
H3K4me3:SMYD3	CRYBG2	chr1:26349250-26349650, chr1:26351150-26354300, chr1:26358650-26359350	chr1:26349250-26349750, chr1:26350900-26352550, chr1:26357200-26357550, chr1:26358800-26359300
H3K4me3:SMYD3	CRYBG3	chr3:97883000-97883400, chr3:97910150-97911000	chr3:97882950-97883400
H3K4me3:SMYD3	CRYL1	chr13:20525100-20526900	chr13:20419600-20420150
H3K4me3:SMYD3	CSDC2	chr22:41563300-41565750	chr22:41563400-41565800
H3K4me3:SMYD3	CSGALNACT1	chr8:19408550-19409050, chr8:19682400-19683150, chr8:19756100-19758500	chr8:19665000-19665950, chr8:19678100-19678450
H3K4me3:SMYD3	CSK	chr15:74781700-74783900, chr15:74799950-74800250	chr15:74790450-74790850, chr15:74796100-74796550, chr15:74800000-74800300
H3K4me3:SMYD3	CSMD1	chr8:3182300-3183700	chr8:3183250-3183600
H3K4me3:SMYD3	CSNK1G1	chr15:64232600-64232850, chr15:64246600-64248500, chr15:64326350-64327500, chr15:64354850-64356950, chr15:64380150-64382750	chr15:64232350-64232950, chr15:64246600-64248550, chr15:64356200-64356600
H3K4me3:SMYD3	CSNK2A1	chr20:542550-544250	chr20:543700-544000
H3K4me3:SMYD3	CSPG4	chr15:75694400-75694850	chr15:75694450-75694750, chr15:75703600-75703900
H3K4me3:SMYD3	CSPP1	chr8:67060800-67065800	chr8:67062150-67062450
H3K4me3:SMYD3	CSRP1	chr1:201489250-201489600	chr1:201489250-201489600
H3K4me3:SMYD3	CSRP1-AS1	chr1:201506250-201507550	chr1:201515850-201516150, chr1:201517100-201518150
H3K4me3:SMYD3	CST3	chr20:23622900-23623650, chr20:23625300-23625550, chr20:23636800-23638150	chr20:23622900-23623450, chr20:23625100-23625750, chr20:23629100-23629550
H3K4me3:SMYD3	CST6	chr11:66011050-66013850, chr11:66015200-66016000	chr11:66011300-66013450
H3K4me3:SMYD3	CSTF1	chr20:56390700-56394000	chr20:56392350-56392650
H3K4me3:SMYD3	CTB-30L5.1	chr7:106736650-106737050, chr7:106768300-106768500	chr7:106425050-106425450, chr7:106718050-106718800, chr7:106770100-106770500
H3K4me3:SMYD3	CTBP2	chr10:125035000-125035650, chr10:125037250-125037550, chr10:125064700-125065550, chr10:125123600-125124350, chr10:125157700-125162250, chr10:125201100-125201900, chr10:125231350-125232300, chr10:125263500-125263800	chr10:125064650-125065050, chr10:125084250-125084450, chr10:125123700-125124050, chr10:125201050-125201550, chr10:125263500-125263750
H3K4me3:SMYD3	CTCF	chr16:67561250-67564850	chr16:67561950-67562500
H3K4me3:SMYD3	CTDNEP1	chr17:7250000-7254350, chr17:7258850-7265200, chr17:7272200-7272850, chr17:7280200-7281700, chr17:7294950-7296950, chr17:7306450-7309750, chr17:7312900-7316150, chr17:7324200-7324450, chr17:7328150-7330650, chr17:7345900-7346300, chr17:7349800-7353000, chr17:7354050-7354700, chr17:7380200-7381950, chr17:7393450-7395400, chr17:7399750-7401150	chr17:7252000-7252500, chr17:7264550-7264850, chr17:7272300-7272850, chr17:7280850-7281100, chr17:7296400-7296850, chr17:7306850-7307650, chr17:7308900-7309150, chr17:7329500-7329700, chr17:7351700-7352200, chr17:7354400-7354700, chr17:7400000-7400400
H3K4me3:SMYD3	CTH	chr1:70410050-70413300	chr1:70410650-70411150
H3K4me3:SMYD3	CTNNA1	chr5:138696250-138696800, chr5:138725000-138726100, chr5:138741900-138742800	chr5:138696400-138696700, chr5:138754350-138754700
H3K4me3:SMYD3	CTNNA3	chr10:66799200-66800300, chr10:67763400-67765600	chr10:66747250-66748050, chr10:66827600-66827800
H3K4me3:SMYD3	CTNNAL1	chr9:109001350-109001650, chr9:109010800-109014300	chr9:109001200-109001750, chr9:109010950-109013950
H3K4me3:SMYD3	CTNNBIP1	chr1:9878000-9878350, chr1:9881800-9882400, chr1:9890350-9891300, chr1:9892450-9894400, chr1:9898550-9899150, chr1:9907600-9911400	chr1:9881600-9882100, chr1:9890350-9891300, chr1:9892600-9893750, chr1:9898550-9899150, chr1:9910250-9910950
H3K4me3:SMYD3	CTPS1	chr1:40948850-40949050, chr1:40967500-40968700, chr1:40979000-40981650, chr1:41003450-41003950	chr1:40967500-40968600, chr1:40979350-40980000, chr1:41003700-41003950
H3K4me3:SMYD3	CTR9	chr11:10735550-10736650, chr11:10750450-10752550	chr11:10735850-10736300, chr11:10746750-10747200, chr11:10750900-10751250
H3K4me3:SMYD3	CTSV	chr9:97038300-97040000, chr9:97041850-97042300, chr9:97046050-97047000	chr9:97041850-97042200, chr9:97046050-97046950, chr9:97059600-97060200, chr9:97062350-97063000
H3K4me3:SMYD3	CTTNBP2NL	chr1:112390450-112391700, chr1:112393750-112397650, chr1:112404250-112404700	chr1:112394300-112394650, chr1:112404250-112404850
H3K4me3:SMYD3	CUBN	chr10:17063300-17063600, chr10:17115350-17115850	chr10:17023650-17023950, chr10:17061900-17063300, chr10:17075350-17076000, chr10:17115850-17116150
H3K4me3:SMYD3	CUEDC1	chr17:57860850-57862500, chr17:57867900-57868750, chr17:57875400-57875700, chr17:57879100-57879350, chr17:57892600-57893550, chr17:57946100-57949800, chr17:57952450-57953000, chr17:57954050-57956250	chr17:57868450-57868650, chr17:57946850-57947250, chr17:57948300-57949200
H3K4me3:SMYD3	CUL3	chr2:224485350-224485950, chr2:224583000-224586800, chr2:224598750-224599500	chr2:224585650-224585950, chr2:224598700-224599100
H3K4me3:SMYD3	CUL4A	chr13:113216400-113217050	chr13:113216600-113217150
H3K4me3:SMYD3	CUL4B	chrX:120548950-120550650, chrX:120556500-120556750, chrX:120557950-120562450, chrX:120603550-120605250, chrX:120629200-120630800	chrX:120549600-120550500, chrX:120603850-120604050, chrX:120630050-120630300
H3K4me3:SMYD3	CWC22	chr2:180003750-180004100, chr2:180005800-180007700, chr2:180012700-180013000, chr2:180125600-180126150, chr2:180291400-180292150	chr2:180003500-180003750, chr2:180006800-180007450, chr2:180124350-180124600, chr2:180125650-180126150, chr2:180130600-180130850, chr2:180290950-180292300
H3K4me3:SMYD3	CX3CL1	chr16:57377250-57378350	chr16:57377300-57378200
H3K4me3:SMYD3	CXADR	chr21:17511150-17514450, chr21:17611100-17613000	chr21:17501250-17501650, chr21:17511750-17512600, chr21:17527250-17527600, chr21:17611450-17611700
H3K4me3:SMYD3	CXCL8	chr4:73727400-73728050, chr4:73740150-73742850	chr4:73725850-73728200, chr4:73729800-73730100, chr4:73740000-73741300
H3K4me3:SMYD3	CYB561A3	chr11:61360900-61363550	chr11:61361950-61362300
H3K4me3:SMYD3	CYB5B	chr16:69398050-69398600, chr16:69424050-69425950, chr16:69465150-69465500	chr16:69398150-69398500, chr16:69424350-69424650, chr16:69465150-69465550
H3K4me3:SMYD3	CYB5D1	chr17:7855950-7859300	chr17:7857300-7858000
H3K4me3:SMYD3	CYB5D2	chr17:4161250-4161850	chr17:4143050-4143800, chr17:4161350-4161800
H3K4me3:SMYD3	CYB5R3	chr22:42648350-42649950, chr22:42662100-42662400, chr22:42688550-42689100, chr22:42719900-42721550	chr22:42697700-42697950
H3K4me3:SMYD3	CYBRD1	chr2:171516050-171516400, chr2:171521600-171524550, chr2:171553500-171554800	chr2:171515950-171516200, chr2:171523600-171524150, chr2:171553700-171554450
H3K4me3:SMYD3	CYCS	chr7:25093450-25094550, chr7:25123600-25126150	chr7:25125350-25125700
H3K4me3:SMYD3	CYGB	chr17:76532050-76532850, chr17:76540600-76541200, chr17:76546600-76547600, chr17:76556450-76559300	chr17:76527700-76527950, chr17:76530500-76530700, chr17:76532300-76532550, chr17:76540650-76541150, chr17:76546750-76547100
H3K4me3:SMYD3	CYP1B1	chr2:38075550-38077900, chr2:38096050-38096750, chr2:38097800-38099400	chr2:38076450-38077300, chr2:38096050-38096750
H3K4me3:SMYD3	CYP1B1-AS1	chr2:38146350-38147650	chr2:38146600-38147800, chr2:38179250-38179600
H3K4me3:SMYD3	CYP27C1	chr2:127197300-127198000, chr2:127217400-127220900, chr2:127226500-127227200	chr2:127218050-127218300
H3K4me3:SMYD3	CYP2E1	chr10:133520250-133520550	chr10:133523750-133523950
H3K4me3:SMYD3	CYP2T1P	chr19:40810350-40811250	chr19:40810950-40811150
H3K4me3:SMYD3	CYP2U1-AS1	chr4:107896250-107896850, chr4:107989200-107991250	chr4:107896000-107896600
H3K4me3:SMYD3	CYP39A1	chr6:46651650-46654000	chr6:46643400-46643600
H3K4me3:SMYD3	CYP46A1	chr14:99682850-99684600	chr14:99684050-99684300
H3K4me3:SMYD3	CYP4Z1	chr1:47107850-47108300	chr1:47107800-47108450
H3K4me3:SMYD3	CYP51A1	chr7:92244200-92248400	chr7:92245600-92245950
H3K4me3:SMYD3	CYRIA	chr2:16599450-16599750, chr2:16650450-16651050	chr2:16633700-16634100
H3K4me3:SMYD3	CYRIB	chr8:129912700-129913750, chr8:129938100-129940850, chr8:129971800-129972050, chr8:130015000-130017650, chr8:130033000-130033400, chr8:130042050-130042850	chr8:129912750-129913900, chr8:130000100-130000400, chr8:130037000-130037700, chr8:130042050-130043200
H3K4me3:SMYD3	CYS1	chr2:10056900-10058000, chr2:10079000-10080050	chr2:10057250-10057900, chr2:10072450-10072750
H3K4me3:SMYD3	CYSTM1	chr5:140174700-140176450	chr5:140190400-140190700
H3K4me3:SMYD3	CYTH1	chr17:78680500-78681500, chr17:78706400-78707200, chr17:78735750-78737800, chr17:78780950-78783400	chr17:78680600-78681450, chr17:78706450-78707200, chr17:78735950-78737850, chr17:78782550-78782850
H3K4me3:SMYD3	CYYR1-AS1	chr21:26405900-26406500	chr21:26405900-26406200
H3K4me3:SMYD3	DAAM1	chr14:59187500-59190800, chr14:59275400-59275850, chr14:59342050-59343100, chr14:59360850-59361850, chr14:59363550-59364300	chr14:59188400-59188800, chr14:59271150-59272100, chr14:59275100-59276250, chr14:59277800-59278850, chr14:59281700-59282400, chr14:59306050-59307300, chr14:59341800-59343400, chr14:59357850-59358600, chr14:59360800-59361700, chr14:59363450-59363900
H3K4me3:SMYD3	DAD1	chr14:22588150-22590200	chr14:22589100-22589900
H3K4me3:SMYD3	DAG1	chr3:49465000-49465850, chr3:49469150-49471700, chr3:49500800-49501200	chr3:49465100-49465350, chr3:49469950-49470200, chr3:49500800-49501150
H3K4me3:SMYD3	DANT1	chrX:115843300-115889000	chrX:115856200-115856450, chrX:115887600-115888450
H3K4me3:SMYD3	DAP	chr5:10703150-10703350, chr5:10724550-10725850	chr5:10702350-10702700, chr5:10720000-10720250, chr5:10725100-10725850
H3K4me3:SMYD3	DAPK1	chr9:87497250-87498600, chr9:87599850-87600450	chr9:87599650-87600650
H3K4me3:SMYD3	DAPK2	chr15:63945400-63945900, chr15:64045850-64046750	chr15:64017100-64017600
H3K4me3:SMYD3	DAPK3	chr19:3968650-3971750	chr19:3968750-3969700, chr19:3971150-3971350
H3K4me3:SMYD3	DAPP1	chr4:99815500-99818050	chr4:99815550-99816150
H3K4me3:SMYD3	DCAF13	chr8:103413500-103416700	chr8:103415050-103415500
H3K4me3:SMYD3	DCAF4	chr14:72925700-72928150, chr14:72961450-72963300	chr14:72926400-72926700, chr14:72961200-72963400
H3K4me3:SMYD3	DCAF5	chr14:69055050-69055900, chr14:69077750-69080250, chr14:69133250-69133900, chr14:69150850-69155050	chr14:69055050-69055800, chr14:69077650-69080200, chr14:69090350-69090700, chr14:69129400-69129750
H3K4me3:SMYD3	DCAF7	chr17:63549250-63552150, chr17:63571950-63572150	chr17:63550050-63550550, chr17:63571750-63572150
H3K4me3:SMYD3	DCAKD	chr17:45060050-45062600	chr17:45060750-45061650
H3K4me3:SMYD3	DCK	chr4:70992600-70994950	chr4:70993400-70993700, chr4:71026000-71026300
H3K4me3:SMYD3	DCLK1	chr13:36013750-36014100	chr13:35771700-35772050, chr13:35891700-35892700, chr13:35923600-35923900, chr13:35927700-35927900, chr13:36163900-36164150
H3K4me3:SMYD3	DCP2	chr5:112976100-112979050	chr5:113020350-113021000
H3K4me3:SMYD3	DCPS	chr11:126346000-126346550	chr11:126346100-126346450
H3K4me3:SMYD3	DCTN4	chr5:150757750-150759450	chr5:150758550-150759050
H3K4me3:SMYD3	DCUN1D4	chr4:51842050-51845350	chr4:51842800-51843150
H3K4me3:SMYD3	DDA1	chr19:17309150-17312450	chr19:17309300-17309550
H3K4me3:SMYD3	DDAH1	chr1:85328750-85330650, chr1:85338900-85339700, chr1:85343850-85344750, chr1:85407050-85407650, chr1:85451400-85451750, chr1:85462850-85466200, chr1:85520900-85522300, chr1:85527000-85527800, chr1:85571700-85572500, chr1:85575950-85585700	chr1:85328750-85329500, chr1:85339000-85339600, chr1:85343750-85344450, chr1:85407050-85407650, chr1:85451350-85452000, chr1:85521000-85522250, chr1:85527150-85527600, chr1:85571950-85572400
H3K4me3:SMYD3	DDB2	chr11:47204450-47205200, chr11:47214050-47216850	chr11:47204750-47205100, chr11:47214150-47216650
H3K4me3:SMYD3	DDI2	chr1:15602500-15604000, chr1:15616350-15620550	chr1:15616900-15617550
H3K4me3:SMYD3	DDIT4	chr10:72260150-72261950, chr10:72272650-72275800, chr10:72297250-72298250, chr10:72310300-72310800	chr10:72260650-72261900, chr10:72273650-72273950, chr10:72292150-72292400, chr10:72297400-72298200, chr10:72310500-72310700
H3K4me3:SMYD3	DDOST	chr1:20660100-20662350	chr1:20661400-20661700
H3K4me3:SMYD3	DDX11	chr12:31078350-31079150, chr12:31117250-31119200, chr12:31162800-31163600	chr12:31073850-31074500, chr12:31078400-31079050, chr12:31205400-31206150
H3K4me3:SMYD3	DDX11-AS1	chr12:31072900-31075300	chr12:31050600-31050850, chr12:31052700-31053200
H3K4me3:SMYD3	DDX17	chr22:38503850-38507150	chr22:38506500-38506850
H3K4me3:SMYD3	DDX23	chr12:48851050-48853550	chr12:48852350-48852650
H3K4me3:SMYD3	DDX27	chr20:49217150-49217450, chr20:49219000-49220450	chr20:49217300-49217650, chr20:49219200-49219500
H3K4me3:SMYD3	DDX42	chr17:63772100-63776350, chr17:63780250-63781150, chr17:63785450-63786050, chr17:63787300-63787600	chr17:63773500-63774150, chr17:63780400-63780750, chr17:63787150-63787450
H3K4me3:SMYD3	DDX47	chr12:12715950-12727500, chr12:12745200-12746050, chr12:12758400-12759400, chr12:12786300-12787150, chr12:12788650-12789100, chr12:12803050-12805300, chr12:12808050-12808850, chr12:12812950-12815900, chr12:12819200-12820450, chr12:12823050-12824100	chr12:12725500-12726800, chr12:12745450-12745950, chr12:12758700-12759100, chr12:12803100-12805050, chr12:12819500-12820400, chr12:12823100-12824100
H3K4me3:SMYD3	DDX54	chr12:113184100-113186650	chr12:113184600-113184800
H3K4me3:SMYD3	DDX59	chr1:200640050-200640300, chr1:200659200-200659800	chr1:200639850-200641400, chr1:200659050-200659800, chr1:200669550-200670350
H3K4me3:SMYD3	DEDD	chr1:161131450-161134350	chr1:161132850-161133100
H3K4me3:SMYD3	DEDD2	chr19:42199250-42200200, chr19:42206800-42208200, chr19:42215950-42218200	chr19:42199700-42200000, chr19:42206950-42207350
H3K4me3:SMYD3	DENND1A	chr9:123924900-123925500, chr9:123927850-123930150	chr9:123924850-123925350
H3K4me3:SMYD3	DENND2B	chr11:8719150-8719900, chr11:8870000-8871950	chr11:8719200-8719700, chr11:8814350-8814600
H3K4me3:SMYD3	DENND2C	chr1:114610700-114611400, chr1:114668650-114671900	chr1:114610700-114611100
H3K4me3:SMYD3	DENND3-AS1	chr8:141127350-141132000	chr8:141127350-141128550, chr8:141129800-141131400
H3K4me3:SMYD3	DENND4A	chr15:65790500-65793350	chr15:65792150-65792500
H3K4me3:SMYD3	DENND5A	chr11:9263850-9266250	chr11:9138800-9139450
H3K4me3:SMYD3	DENND6A-DT	chr3:57691300-57694050	chr3:57692350-57694150
H3K4me3:SMYD3	DEPDC4	chr12:100234350-100234950, chr12:100266400-100269300	chr12:100229950-100230350, chr12:100234350-100234900, chr12:100266750-100267300
H3K4me3:SMYD3	DEPDC5	chr22:31752950-31755150, chr22:31829600-31830450	chr22:31753350-31754100, chr22:31829550-31830350
H3K4me3:SMYD3	DERA	chr12:15910600-15912550, chr12:15956500-15957000, chr12:15963000-15963500	chr12:15956450-15957100, chr12:15963000-15963750, chr12:15978450-15978950
H3K4me3:SMYD3	DESI2	chr1:244652450-244654900	chr1:244652750-244653100
H3K4me3:SMYD3	DET1	chr15:88546100-88546650	chr15:88546450-88546750
H3K4me3:SMYD3	DFFA	chr1:10471600-10473150	chr1:10459200-10459550
H3K4me3:SMYD3	DGCR5	chr22:18970550-18970800	chr22:18958900-18959150
H3K4me3:SMYD3	DGKA	chr12:55925800-55928650, chr12:55940050-55940550	chr12:55933350-55933600
H3K4me3:SMYD3	DGKD	chr2:233247400-233248100, chr2:233251250-233253700, chr2:233350650-233351250, chr2:233353700-233356100, chr2:233418850-233419650	chr2:233247500-233248300, chr2:233350800-233351050, chr2:233413300-233415450
H3K4me3:SMYD3	DGKG	chr3:186241700-186243050, chr3:186259650-186260100	chr3:186259750-186260100, chr3:186321050-186321350
H3K4me3:SMYD3	DGKH	chr13:42026200-42027250, chr13:42039450-42042700, chr13:42046500-42050000, chr13:42105850-42106500, chr13:42134200-42134750	chr13:42105900-42106400, chr13:42134050-42134750
H3K4me3:SMYD3	DGLUCY	chr14:91058600-91061850, chr14:91113550-91115600	chr14:91060650-91061200, chr14:91127450-91128050
H3K4me3:SMYD3	DHDH	chr19:48933200-48934150	chr19:48933250-48933750
H3K4me3:SMYD3	DHH	chr12:49088150-49088800, chr12:49094300-49094650	chr12:49088200-49088500
H3K4me3:SMYD3	DHODH	chr16:72008250-72009400	chr16:72008500-72008750
H3K4me3:SMYD3	DHRS2	chr14:23953200-23954500, chr14:23988650-23989350, chr14:24006650-24007450	chr14:23726150-23726450, chr14:23829850-23830650
H3K4me3:SMYD3	DHRS3	chr1:12594750-12596700, chr1:12615100-12620050	chr1:12573800-12574100, chr1:12574150-12574350, chr1:12604200-12604550, chr1:12619000-12619250
H3K4me3:SMYD3	DHTKD1	chr10:12068600-12070100	chr10:12068600-12068950
H3K4me3:SMYD3	DHX30	chr3:47801900-47804150, chr3:47824600-47826200	chr3:47802400-47802700
H3K4me3:SMYD3	DHX32	chr10:125879300-125879750, chr10:125894800-125897850	chr10:125879250-125879650
H3K4me3:SMYD3	DHX35	chr20:38961650-38963400, chr20:39049750-39050250	chr20:38962150-38962400, chr20:39016350-39016650
H3K4me3:SMYD3	DHX57	chr2:38866900-38867250	chr2:38866900-38867300
H3K4me3:SMYD3	DHX8	chr17:43468350-43469650, chr17:43483350-43485550, chr17:43544350-43547250	chr17:43468400-43469700, chr17:43483650-43484100, chr17:43570700-43570900
H3K4me3:SMYD3	DIABLO	chr12:122224700-122226400	chr12:122225950-122226450
H3K4me3:SMYD3	DIAPH1	chr5:141521050-141521450, chr5:141604350-141604700, chr5:141617450-141619300	chr5:141520950-141521500
H3K4me3:SMYD3	DIAPH3	chr13:60162050-60164950, chr13:60267550-60268400	chr13:60163050-60163550
H3K4me3:SMYD3	DIDO1	chr20:62923350-62927850, chr20:62936550-62939700	chr20:62923550-62923850, chr20:62937850-62938100
H3K4me3:SMYD3	DIO2-AS1	chr14:80208650-80212500	chr14:80388850-80391400, chr14:80425400-80426150
H3K4me3:SMYD3	DIP2A	chr21:46457600-46460300	chr21:46458700-46458950
H3K4me3:SMYD3	DIP2B	chr12:50504550-50507150, chr12:50531900-50533600, chr12:50581050-50581850, chr12:50597650-50598000, chr12:50619050-50620900	chr12:50532400-50533550, chr12:50537400-50537800, chr12:50581350-50581950, chr12:50597650-50598000, chr12:50619100-50620800
H3K4me3:SMYD3	DIP2C	chr10:323800-324100, chr10:329200-329900, chr10:338350-339150, chr10:484300-485650, chr10:624700-625550, chr10:683250-684300, chr10:688700-690550	chr10:338300-338700
H3K4me3:SMYD3	DIPK1A	chr1:92858750-92859200, chr1:92909250-92909750, chr1:92950350-92951750, chr1:92960050-92962900, chr1:93015650-93016350	chr1:92908100-92909750, chr1:92933300-92933750, chr1:92950300-92951600, chr1:92960500-92960850, chr1:92962450-92962700, chr1:92989950-92990200, chr1:93015500-93016250
H3K4me3:SMYD3	DIS3L	chr15:66252500-66253300	chr15:66294700-66295050
H3K4me3:SMYD3	DISC1FP1	chr11:90220700-90224200, chr11:90405550-90406100, chr11:90803550-90804100	chr11:90803250-90803850
H3K4me3:SMYD3	DIXDC1	chr11:111926600-111927550, chr11:111936450-111937600, chr11:111976850-111978450, chr11:111996850-111997850	chr11:111927000-111927250
H3K4me3:SMYD3	DKC1	chrX:154762150-154764550	chrX:154762550-154762850
H3K4me3:SMYD3	DKK3	chr11:11998450-11999150, chr11:12009500-12009800	chr11:11993900-11994150
H3K4me3:SMYD3	DKKL1	chr19:49361600-49363950	chr19:49363350-49363800
H3K4me3:SMYD3	DLAT	chr11:112024450-112026300	chr11:112042500-112042850
H3K4me3:SMYD3	DLEU1	chr13:50076700-50085400, chr13:50130000-50131500, chr13:50185800-50186750, chr13:50365700-50366500, chr13:50411350-50411750, chr13:50512450-50512850	chr13:50245050-50245450, chr13:50365650-50366400, chr13:50411150-50411750
H3K4me3:SMYD3	DLG2	chr11:84212300-84213350, chr11:85324800-85325050, chr11:85626900-85629800	chr11:85170150-85170750
H3K4me3:SMYD3	DLG4	chr17:7214050-7215300, chr17:7219350-7221400	chr17:7214300-7215150
H3K4me3:SMYD3	DLGAP1	chr18:3511900-3512300, chr18:3622300-3625850, chr18:3649750-3650100, chr18:3665700-3666600, chr18:4477550-4477850	chr18:3511800-3512500, chr18:3622200-3625950, chr18:3649750-3650200, chr18:3665800-3666350, chr18:3794650-3795100
H3K4me3:SMYD3	DLGAP1-AS1	chr18:3593100-3596900	chr18:3593450-3596250
H3K4me3:SMYD3	DLGAP1-AS2	chr18:3602200-3606700	chr18:3602700-3606050
H3K4me3:SMYD3	DLGAP4	chr20:36349600-36349850, chr20:36460800-36463450, chr20:36465150-36466050, chr20:36472400-36473200	chr20:36329050-36329650, chr20:36349600-36349850, chr20:36465350-36465800
H3K4me3:SMYD3	DLST	chr14:74880850-74883650, chr14:74887850-74888900	chr14:74887900-74888750
H3K4me3:SMYD3	DLX1	chr2:172082500-172086900	chr2:172085350-172085750
H3K4me3:SMYD3	DLX2-DT	chr2:172101900-172104150, chr2:172105650-172107050, chr2:172118950-172119200	chr2:172102700-172103800, chr2:172104050-172104350, chr2:172118700-172119500
H3K4me3:SMYD3	DLX4	chr17:49909850-49911100, chr17:49968150-49969800	chr17:49968500-49968800
H3K4me3:SMYD3	DM1-AS	chr19:45767050-45771050	chr19:45770450-45770900
H3K4me3:SMYD3	DMAC2	chr19:41439050-41440100	chr19:41439600-41440000
H3K4me3:SMYD3	DMAC2L	chr14:50311050-50313500, chr14:50320900-50321650	chr14:50321150-50321550
H3K4me3:SMYD3	DMTF1-AS1	chr7:87151150-87154800	chr7:87152300-87152650
H3K4me3:SMYD3	DMXL1-DT	chr5:119070000-119072850	chr5:119036150-119036400, chr5:119070350-119071050
H3K4me3:SMYD3	DMXL2	chr15:51600200-51600500, chr15:51620700-51624000	chr15:51449950-51450200, chr15:51600100-51600450
H3K4me3:SMYD3	DNAAF3	chr19:55166000-55167800	chr19:55166600-55167150
H3K4me3:SMYD3	DNAAF4-CCPG1	chr15:55388750-55389550, chr15:55497900-55498750	chr15:55389050-55389400, chr15:55489100-55489450
H3K4me3:SMYD3	DNAAF9	chr20:3406550-3409250	chr20:3408600-3408900
H3K4me3:SMYD3	DNAH12	chr3:57446350-57447100, chr3:57518550-57519100	chr3:57518400-57519050
H3K4me3:SMYD3	DNAH17	chr17:78465300-78466200, chr17:78592100-78593100	chr17:78557650-78558000, chr17:78592100-78593000
H3K4me3:SMYD3	DNAH2	chr17:7716500-7718200, chr17:7745750-7746350, chr17:7750350-7750700, chr17:7767550-7768250, chr17:7809050-7809950	chr17:7745950-7746350, chr17:7750350-7750750, chr17:7809300-7809600
H3K4me3:SMYD3	DNAH5	chr5:13985600-13986700, chr5:13987900-13988350, chr5:14010700-14012600, chr5:14035600-14039900	chr5:13985550-13986200, chr5:14035750-14039650
H3K4me3:SMYD3	DNAI3	chr1:85061700-85062800, chr1:85091650-85092250	chr1:85062000-85062450
H3K4me3:SMYD3	DNAJB2	chr2:219277700-219280250, chr2:219286250-219287050	chr2:219278950-219279450, chr2:219286250-219286900
H3K4me3:SMYD3	DNAJB4	chr1:77975400-77980900, chr1:78003200-78006550	chr1:77978000-77979600, chr1:78003200-78006150
H3K4me3:SMYD3	DNAJB6	chr7:157289450-157290000, chr7:157292800-157293700, chr7:157299800-157300400, chr7:157302300-157302800, chr7:157309150-157310800, chr7:157317800-157318850, chr7:157336700-157340600	chr7:157289600-157289950, chr7:157302450-157302800, chr7:157309150-157310450, chr7:157340050-157340250, chr7:157412000-157412250
H3K4me3:SMYD3	DNAJC1	chr10:21942200-21942700, chr10:22001800-22004250, chr10:22086850-22087150	chr10:21811100-21811400, chr10:21926800-21927300
H3K4me3:SMYD3	DNAJC13	chr3:132376700-132377350, chr3:132416600-132419250, chr3:132471850-132472100	chr3:132417150-132417500, chr3:132432500-132433100
H3K4me3:SMYD3	DNAJC15	chr13:43055050-43056000, chr13:43087950-43088450	chr13:43058400-43058650
H3K4me3:SMYD3	DNAJC16	chr1:15523500-15527950	chr1:15526400-15526850
H3K4me3:SMYD3	DNAJC17	chr15:40787050-40788050, chr15:40793650-40794050, chr15:40806600-40808500	chr15:40769550-40769950, chr15:40787250-40787950, chr15:40790900-40791100, chr15:40807450-40807750
H3K4me3:SMYD3	DNAJC21	chr5:34928750-34931400	chr5:34929200-34929550
H3K4me3:SMYD3	DNAJC3	chr13:95739800-95741400	chr13:95714050-95714600, chr13:95784400-95784850
H3K4me3:SMYD3	DNAJC3-DT	chr13:95675200-95679150	chr13:95676900-95677150
H3K4me3:SMYD3	DNAJC5	chr20:63894000-63896800, chr20:63902500-63903150	chr20:63902700-63903300
H3K4me3:SMYD3	DNAJC8	chr1:28231850-28233350, chr1:28235050-28237500, chr1:28246200-28249500, chr1:28258750-28261700	chr1:28235650-28236100, chr1:28246500-28247550, chr1:28248600-28249550, chr1:28259200-28259500
H3K4me3:SMYD3	DNAL1	chr14:73633500-73634750, chr14:73644250-73645850, chr14:73662400-73662950, chr14:73696500-73697200	chr14:73633300-73633550, chr14:73639800-73640150, chr14:73644500-73645000, chr14:73662100-73663150, chr14:73696300-73697250
H3K4me3:SMYD3	DNASE1L1	chrX:154408500-154409850, chrX:154410900-154412700	chrX:154409350-154409550
H3K4me3:SMYD3	DNER	chr2:229586550-229587350, chr2:229713550-229714400	chr2:229407350-229408700, chr2:229455000-229455550, chr2:229586850-229587350
H3K4me3:SMYD3	DNM1P35	chr15:75737950-75738900	chr15:75738600-75738800
H3K4me3:SMYD3	DNM2	chr19:10717350-10719600, chr19:10748850-10749400	chr19:10717550-10718050, chr19:10748950-10749150
H3K4me3:SMYD3	DNM3	chr1:171841000-171842500, chr1:172055800-172056350, chr1:172322300-172322800, chr1:172358950-172359250	chr1:172255100-172255400, chr1:172343600-172343900, chr1:172352300-172352650, chr1:172358650-172359300
H3K4me3:SMYD3	DNMBP	chr10:100004950-100011100, chr10:99906200-99907000, chr10:99963550-99963950, chr10:99966150-99966900, chr10:99976950-99977750	chr10:100005950-100006850, chr10:99906300-99907050, chr10:99922200-99922400, chr10:99963500-99963800, chr10:99966150-99966850, chr10:99976800-99977600
H3K4me3:SMYD3	DNMBP-AS1	chr10:99926500-99932900	chr10:99930750-99931400, chr10:99932700-99933050
H3K4me3:SMYD3	DNPEP-AS1	chr2:219386850-219389100	chr2:219388050-219388550
H3K4me3:SMYD3	DOCK1	chr10:126904750-126906500	chr10:127148250-127150350
H3K4me3:SMYD3	DOCK4	chr7:111962950-111963650	chr7:112206400-112206650
H3K4me3:SMYD3	DOCK5	chr8:25175250-25175550, chr8:25179700-25180100, chr8:25183450-25188750, chr8:25195400-25195950, chr8:25261500-25261850	chr8:25175150-25175800, chr8:25179500-25180150, chr8:25188400-25188700, chr8:25195350-25195950, chr8:25261450-25261850
H3K4me3:SMYD3	DOCK9	chr13:98976050-98978600, chr13:99045750-99046850	chr13:98840300-98840650, chr13:98961850-98962050, chr13:98978250-98978500, chr13:98997850-98998550, chr13:99025850-99026300, chr13:99046000-99046500
H3K4me3:SMYD3	DOP1B	chr21:36209800-36210250, chr21:36260300-36260750	chr21:36203650-36204050, chr21:36207750-36208000, chr21:36235100-36235350
H3K4me3:SMYD3	DOT1L	chr19:2161550-2166200, chr19:2168700-2169650, chr19:2171050-2171950	chr19:2168900-2169400
H3K4me3:SMYD3	DPF3	chr14:72892050-72895450, chr14:72907750-72908100	chr14:72643300-72643700, chr14:72665200-72667200, chr14:72801450-72801750, chr14:72894050-72894300
H3K4me3:SMYD3	DPH1	chr17:2029950-2031100	chr17:2043850-2044150
H3K4me3:SMYD3	DPH5-DT	chr1:101024750-101026950	chr1:101075800-101076250
H3K4me3:SMYD3	DPP3	chr11:66479050-66481200	chr11:66479900-66480750
H3K4me3:SMYD3	DPP9	chr19:4694450-4694800, chr19:4713450-4713750, chr19:4717300-4718100, chr19:4722350-4725000	chr19:4694500-4694800
H3K4me3:SMYD3	DPY19L1P1	chr7:32669100-32670650, chr7:32680400-32681050, chr7:32703000-32703800, chr7:32708150-32708550	chr7:32669000-32670700, chr7:32680450-32680800
H3K4me3:SMYD3	DPY19L2P3	chr7:29722950-29724100	chr7:29662750-29663050, chr7:29723000-29723650
H3K4me3:SMYD3	DPYSL5	chr2:26941500-26941800	chr2:26941500-26941800
H3K4me3:SMYD3	DRAIC	chr15:69461950-69463700, chr15:69468300-69468700	chr15:69466050-69466400, chr15:69468350-69468600, chr15:69557250-69557900
H3K4me3:SMYD3	DRC1	chr2:26411900-26412650, chr2:26456450-26457150	chr2:26456500-26456900
H3K4me3:SMYD3	DROSHA	chr5:31395650-31396050, chr5:31530950-31533600	chr5:31395600-31396250, chr5:31408250-31408500, chr5:31532050-31532400
H3K4me3:SMYD3	DSC3	chr18:31040400-31043550	chr18:31011450-31011800
H3K4me3:SMYD3	DSE	chr6:116268550-116268900, chr6:116369550-116372850, chr6:116381200-116381500, chr6:116386350-116387650, chr6:116397650-116399050, chr6:116447550-116447800, chr6:116461600-116462900	chr6:116386400-116387850, chr6:116398500-116398800, chr6:116446700-116447950
H3K4me3:SMYD3	DSG2	chr18:31497800-31499850	chr18:31487500-31489100, chr18:31490250-31491350, chr18:31510350-31510550, chr18:31513700-31514050
H3K4me3:SMYD3	DSG3	chr18:31446250-31448800, chr18:31454200-31454600	chr18:31453900-31454600
H3K4me3:SMYD3	DSN1	chr20:36772700-36774650	chr20:36773650-36773850
H3K4me3:SMYD3	DST	chr6:56542150-56544200, chr6:56642450-56643000, chr6:56708750-56709450, chr6:56713150-56715650, chr6:56749550-56750150, chr6:56862650-56863750, chr6:56895600-56896150, chr6:56938350-56939250, chr6:56952800-56956800	chr6:56542800-56543050, chr6:56652900-56653300, chr6:56663650-56663950, chr6:56693900-56694500, chr6:56708550-56709250, chr6:56712950-56715650, chr6:56727250-56727700, chr6:56729800-56731150, chr6:56747450-56747650, chr6:56749400-56750050, chr6:56772700-56773450, chr6:56809100-56809600, chr6:56840800-56841450, chr6:56868850-56869200, chr6:56938550-56939450
H3K4me3:SMYD3	DST-AS1	chr6:56840450-56844650	chr6:56863250-56864500
H3K4me3:SMYD3	DSTYK	chr1:205175550-205176150, chr1:205210300-205212200	chr1:205172650-205173150, chr1:205175500-205176250, chr1:205211500-205211750
H3K4me3:SMYD3	DTNA	chr18:34558000-34558400, chr18:34860300-34860850	chr18:34860400-34860800
H3K4me3:SMYD3	DTNB	chr2:25376850-25377650, chr2:25664350-25665200, chr2:25671850-25674450	chr2:25376850-25377600, chr2:25528100-25528600, chr2:25664550-25664900
H3K4me3:SMYD3	DTX2P1-UPK3BP1-PMS2P11	chr7:76954900-76956050, chr7:76959500-76962300, chr7:76965400-76966400, chr7:77001650-77002300, chr7:77006200-77006600, chr7:77008050-77008350	chr7:76954950-76956100, chr7:76960850-76961150, chr7:77001650-77002100, chr7:77010100-77010400
H3K4me3:SMYD3	DTX3L	chr3:122563450-122565300, chr3:122572900-122573300	chr3:122572900-122573250
H3K4me3:SMYD3	DTX4	chr11:59171500-59175250	chr11:59174150-59174850
H3K4me3:SMYD3	DUS4L-BCAP29	chr7:107506600-107507250, chr7:107562900-107565400, chr7:107579300-107581900	chr7:107506700-107507050, chr7:107564750-107565250
H3K4me3:SMYD3	DUSP10	chr1:221739650-221743950	chr1:221742150-221742500
H3K4me3:SMYD3	DUSP11	chr2:73776450-73780550	chr2:73776600-73777600
H3K4me3:SMYD3	DUSP28	chr2:240559900-240562150	chr2:240561000-240561350
H3K4me3:SMYD3	DUSP6	chr12:89349400-89355100, chr12:89370300-89371350, chr12:89375650-89376050	chr12:89352450-89352700, chr12:89370550-89371350, chr12:89375600-89376100, chr12:89391150-89391450
H3K4me3:SMYD3	DUSP7	chr3:52046300-52047300, chr3:52053100-52057950	chr3:52057300-52057650
H3K4me3:SMYD3	DUXAP8	chr22:15784550-15787850	chr22:15785350-15785650, chr22:15787050-15787800, chr22:15789050-15789250
H3K4me3:SMYD3	DUXAP9	chr14:19053300-19055450, chr14:19062000-19065350	chr14:19055150-19055450, chr14:19064600-19064950, chr14:19066500-19066900, chr14:19088800-19089100
H3K4me3:SMYD3	DVL1	chr1:1344050-1346150, chr1:1347400-1350000	chr1:1344650-1345200
H3K4me3:SMYD3	DYM	chr18:49459600-49461000	chr18:49207200-49207550
H3K4me3:SMYD3	DYNC1H1	chr14:101947550-101949500, chr14:101962400-101962900, chr14:101964100-101967000, chr14:101972000-101973000, chr14:101980150-101981000	chr14:101962400-101962700, chr14:101972250-101972950, chr14:101980400-101981000
H3K4me3:SMYD3	DYNC1I2	chr2:171687000-171689700	chr2:171687300-171687800, chr2:171706400-171706600, chr2:171712000-171712650
H3K4me3:SMYD3	DYNC2I2	chr9:128635350-128636400, chr9:128655700-128657350	chr9:128635500-128635900
H3K4me3:SMYD3	DYNLL1	chr12:120466700-120470550, chr12:120474200-120475000	chr12:120474700-120474950
H3K4me3:SMYD3	DYNLT4	chr1:44806700-44808300	chr1:44806950-44808000
H3K4me3:SMYD3	DYRK1A	chr21:37338750-37339650, chr21:37365150-37371050, chr21:37563400-37565200	chr21:37338700-37339450, chr21:37341450-37341650, chr21:37368800-37369100, chr21:37564000-37565200
H3K4me3:SMYD3	DYSF	chr2:71452650-71454100, chr2:71466500-71467700, chr2:71498350-71498950, chr2:71631500-71631850	chr2:71452800-71453100, chr2:71498350-71498950, chr2:71631300-71631600, chr2:71747450-71748350
H3K4me3:SMYD3	DZIP1L	chr3:138082200-138082800, chr3:138114600-138116350	chr3:138077950-138079150, chr3:138082050-138082950
H3K4me3:SMYD3	E2F1	chr20:33684900-33686950	chr20:33686400-33686750
H3K4me3:SMYD3	E2F3	chr6:20400600-20405100	chr6:20401450-20401850
H3K4me3:SMYD3	E2F7	chr12:77062850-77066650	chr12:77032350-77032550
H3K4me3:SMYD3	EARS2	chr16:23556550-23558900	chr16:23557500-23557700
H3K4me3:SMYD3	EBAG9	chr8:109539050-109541400	chr8:109539500-109540400
H3K4me3:SMYD3	EBPL	chr13:49690050-49692050	chr13:49691450-49691700
H3K4me3:SMYD3	ECE1	chr1:21289550-21291100, chr1:21324300-21325150, chr1:21329300-21329800, chr1:21334050-21336250, chr1:21344200-21346650	chr1:21252400-21252700, chr1:21324500-21325150, chr1:21329350-21329650
H3K4me3:SMYD3	ECE1-AS1	chr1:21294400-21295250	chr1:21294600-21295300
H3K4me3:SMYD3	ECT2L	chr6:138817650-138818900	chr6:138817900-138818150
H3K4me3:SMYD3	EDC3	chr15:74694950-74697150	chr15:74653650-74653950
H3K4me3:SMYD3	EDEM2	chr20:35146150-35148450	chr20:35147200-35148050
H3K4me3:SMYD3	EEA1	chr12:92899400-92899900, chr12:92927150-92930700	chr12:92899450-92899900, chr12:92929250-92929750
H3K4me3:SMYD3	EEF1A1	chr6:73513350-73524400, chr6:73579500-73581550, chr6:73585050-73586800	chr6:73516000-73516200, chr6:73521250-73522350, chr6:73579800-73581050, chr6:73585350-73586250
H3K4me3:SMYD3	EEF1E1-BLOC1S5	chr6:8083400-8083750	chr6:8064400-8064650, chr6:8083200-8083800, chr6:8084900-8085250
H3K4me3:SMYD3	EEF1G	chr11:62560350-62562150, chr11:62572000-62575400	chr11:62560400-62561200, chr11:62573800-62574150
H3K4me3:SMYD3	EEF2KMT	chr16:5096750-5098900	chr16:5097850-5098500
H3K4me3:SMYD3	EEPD1	chr7:36152650-36154050, chr7:36291650-36292550	chr7:36128500-36128800, chr7:36152700-36153150
H3K4me3:SMYD3	EFCAB10	chr7:105580150-105581850	chr7:105580100-105580650
H3K4me3:SMYD3	EFCAB13	chr17:47322800-47325050	chr17:47323700-47324700
H3K4me3:SMYD3	EFCAB5	chr17:29927950-29931850, chr17:30000550-30001100, chr17:30005800-30006200, chr17:30095600-30095900, chr17:30104650-30105200	chr17:30005850-30006200, chr17:30095550-30095900, chr17:30104450-30105000
H3K4me3:SMYD3	EFCAB7	chr1:63522050-63524700	chr1:63523350-63523550
H3K4me3:SMYD3	EFHB	chr3:19937450-19937700, chr3:19945300-19948800	chr3:19937450-19937700
H3K4me3:SMYD3	EFHC1	chr6:52361550-52363350, chr6:52419650-52421400, chr6:52423750-52424650, chr6:52503550-52504750, chr6:52511700-52511950	chr6:52423950-52424650, chr6:52503850-52504650, chr6:52511700-52512750, chr6:52517550-52517950
H3K4me3:SMYD3	EFNA1	chr1:155124400-155130700	chr1:155129650-155130050
H3K4me3:SMYD3	EFNA5	chr5:107542400-107543400, chr5:107557000-107557900, chr5:107570900-107572600, chr5:107610900-107611300, chr5:107666650-107674150	chr5:107381350-107381700, chr5:107425600-107425950, chr5:107469400-107470450
H3K4me3:SMYD3	EFNB2	chr13:106471800-106473050, chr13:106507750-106508850, chr13:106531800-106536700	chr13:106471800-106472850, chr13:106507900-106508450, chr13:106521350-106521650
H3K4me3:SMYD3	EGF	chr4:109967850-109968300	chr4:109967850-109968350
H3K4me3:SMYD3	EGFR	chr7:54930800-54934850, chr7:54960350-54962250, chr7:54966100-54970200, chr7:54976650-54976850, chr7:54977950-54978200, chr7:54984700-54989050, chr7:54993050-54993450, chr7:54995350-54996900, chr7:55016250-55028050, chr7:55029300-55029650, chr7:55048500-55048950, chr7:55051300-55054250, chr7:55063150-55066950, chr7:55071750-55075250, chr7:55085450-55087550, chr7:55105100-55105550, chr7:55107150-5…	chr7:54889100-54893200, chr7:54901000-54904750, chr7:54907550-54910150, chr7:54911750-54913900, chr7:54916050-54916950, chr7:54918900-54921200, chr7:54923800-54924350, chr7:54927900-54936050, chr7:54937250-54940300, chr7:54941900-54947950, chr7:54949250-54949500, chr7:54950300-54950500, chr7:54951850-54955000, chr7:54958900-54959100, chr7:54959650-54963750, chr7:54965000-54971050, chr7:54971500-5…
H3K4me3:SMYD3	EGLN1	chr1:231395250-231396300, chr1:231419050-231423500	chr1:231395550-231395950
H3K4me3:SMYD3	EGR1	chr5:138463650-138465900	chr5:138464450-138464800
H3K4me3:SMYD3	EHBP1	chr2:62654050-62655150, chr2:62659750-62661500, chr2:62704300-62707850, chr2:62774750-62775300	chr2:62654100-62654600, chr2:62660300-62661500, chr2:62705250-62705750, chr2:62774750-62775300
H3K4me3:SMYD3	EHD1	chr11:64854950-64857250, chr11:64864300-64866200, chr11:64867950-64871650, chr11:64875750-64879700, chr11:64888000-64888250	chr11:64854950-64855350, chr11:64856650-64857200, chr11:64868150-64870850, chr11:64876950-64877150, chr11:64878650-64878850
H3K4me3:SMYD3	EHD2	chr19:47713150-47714600, chr19:47729150-47730250	chr19:47729300-47729800
H3K4me3:SMYD3	EHF	chr11:34620600-34622900, chr11:34653600-34654450, chr11:34685100-34685400	chr11:34620950-34621150, chr11:34640250-34640550, chr11:34653850-34654450, chr11:34682950-34683300, chr11:34685100-34685900
H3K4me3:SMYD3	EHMT2-AS1	chr6:31792450-31796500, chr6:31805750-31807350, chr6:31813600-31837900, chr6:31854200-31855700, chr6:31861850-31864450, chr6:31896600-31899050, chr6:31901000-31903000	chr6:31814300-31815500, chr6:31821850-31823350, chr6:31825100-31827750, chr6:31829850-31830400, chr6:31862600-31863800, chr6:31908800-31909050, chr6:31911250-31911600
H3K4me3:SMYD3	EIF1	chr17:41665650-41667200, chr17:41678350-41679500, chr17:41687850-41690450, chr17:41692100-41692550	chr17:41666050-41666450, chr17:41678500-41679500
H3K4me3:SMYD3	EIF1AD	chr11:65989000-65989600, chr11:66000650-66003650	chr11:65989150-65989500, chr11:66002150-66002400
H3K4me3:SMYD3	EIF2AK2	chr2:37103750-37104450, chr2:37155450-37157800	chr2:37103550-37104350
H3K4me3:SMYD3	EIF2AK3	chr2:88600000-88600650, chr2:88658900-88659850	chr2:88599800-88600650, chr2:88609100-88609450, chr2:88658750-88659700
H3K4me3:SMYD3	EIF2AK4	chr15:39933100-39936350	chr15:39933750-39934000, chr15:39936000-39936300
H3K4me3:SMYD3	EIF2B2	chr14:74978700-74979900, chr14:74988000-74988750, chr14:75002000-75004450	chr14:74978700-74980000, chr14:74983300-74983550, chr14:74988050-74989350, chr14:75002450-75002900
H3K4me3:SMYD3	EIF2B4	chr2:27369200-27371950	chr2:27370250-27370550
H3K4me3:SMYD3	EIF2S2	chr20:34110350-34113200, chr20:34129550-34129900	chr20:34112200-34112450
H3K4me3:SMYD3	EIF3C	chr16:28688550-28688900, chr16:28693300-28693850, chr16:28698850-28699700, chr16:28711150-28712550	chr16:28693300-28693850, chr16:28731400-28732900
H3K4me3:SMYD3	EIF3D	chr22:36527900-36530350	chr22:36529100-36530350
H3K4me3:SMYD3	EIF3F	chr11:7860550-7861600, chr11:7905350-7906550, chr11:7977000-7977850, chr11:7986550-7988650	chr11:7977200-7978050, chr11:7987050-7987350
H3K4me3:SMYD3	EIF4B	chr12:53005050-53008050	chr12:53006150-53006400
H3K4me3:SMYD3	EIF4E	chr4:98927600-98930600	chr4:98929900-98930450
H3K4me3:SMYD3	EIF4EBP1	chr8:38030000-38032100, chr8:38036950-38037300	chr8:38036800-38037150
H3K4me3:SMYD3	EIF4G3	chr1:21022200-21025150, chr1:21090700-21091450, chr1:21149650-21150550, chr1:21174500-21177550	chr1:21022300-21022850, chr1:21091150-21091550, chr1:21149600-21150750
H3K4me3:SMYD3	EIPR1	chr2:3376750-3381000	chr2:3377900-3378300, chr2:3465900-3466200
H3K4me3:SMYD3	ELAC2	chr17:13016750-13019000	chr17:13017950-13018550
H3K4me3:SMYD3	ELAPOR1	chr1:109196800-109198600	chr1:109196850-109198600
H3K4me3:SMYD3	ELAPOR2	chr7:87038750-87040300, chr7:87058800-87060350	chr7:87039500-87040150, chr7:87100300-87100850
H3K4me3:SMYD3	ELF1	chr13:40984650-40985350, chr13:40993950-40995500, chr13:41017450-41019850	chr13:40994000-40994550, chr13:41019000-41019400
H3K4me3:SMYD3	ELF3-AS1	chr1:202009600-202011950, chr1:202018250-202019350, chr1:202056750-202057500	chr1:202008000-202010800, chr1:202017850-202019200, chr1:202022850-202023550, chr1:202029000-202029700, chr1:202034700-202035100, chr1:202046950-202047300, chr1:202056700-202058800
H3K4me3:SMYD3	ELF5	chr11:34495450-34495750	chr11:34495400-34495800
H3K4me3:SMYD3	ELK1	chrX:47650100-47651400	chrX:47650650-47650850
H3K4me3:SMYD3	ELK3	chr12:96193650-96199450, chr12:96215100-96215400, chr12:96218800-96220350	chr12:96195600-96195850, chr12:96197850-96199450, chr12:96219150-96220150
H3K4me3:SMYD3	ELL	chr19:18519900-18522550	chr19:18520350-18520700, chr19:18522100-18522550
H3K4me3:SMYD3	ELOVL2	chr6:11007700-11008100, chr6:11009050-11009900, chr6:11033700-11034350, chr6:11039050-11040550	chr6:11007700-11008100, chr6:11009450-11009900, chr6:11033700-11034350
H3K4me3:SMYD3	ELOVL5	chr6:53302500-53303650, chr6:53326300-53327650, chr6:53346950-53349850, chr6:53358750-53360600	chr6:53326350-53327500, chr6:53359400-53359650
H3K4me3:SMYD3	ELOVL6	chr4:110119450-110120050, chr4:110163550-110164100, chr4:110195750-110199550	chr4:110091200-110091650, chr4:110158950-110159200, chr4:110163550-110164300
H3K4me3:SMYD3	ELOVL7	chr5:60780250-60780600, chr5:60843000-60845000, chr5:60860350-60860750	chr5:60780300-60780700, chr5:60810600-60810900
H3K4me3:SMYD3	ELP3	chr8:28092800-28094150, chr8:28199000-28199400	chr8:28118600-28118900, chr8:28199050-28199400
H3K4me3:SMYD3	EMC3	chr3:10010650-10011400, chr3:9977100-9977300	chr3:9977050-9977500
H3K4me3:SMYD3	EMC8	chr16:85777950-85778350, chr16:85798000-85800800	chr16:85778050-85778300
H3K4me3:SMYD3	EMD	chrX:154378000-154380650	chrX:154378700-154379300
H3K4me3:SMYD3	EML2	chr19:45614300-45614750, chr19:45630550-45630950, chr19:45645650-45646650	chr19:45614400-45614750, chr19:45630550-45631100, chr19:45632450-45632850
H3K4me3:SMYD3	EML2-AS1	chr19:45641050-45643800	chr19:45641300-45643350
H3K4me3:SMYD3	EML3	chr11:62611300-62614900	chr11:62612550-62613150
H3K4me3:SMYD3	EML6	chr2:54672900-54674050, chr2:54708550-54709650, chr2:54722700-54724950, chr2:54728650-54729050, chr2:54814200-54814550, chr2:54903700-54905250	chr2:54723350-54723650, chr2:54772350-54772600, chr2:54903900-54904600
H3K4me3:SMYD3	EMP1	chr12:13173450-13174000, chr12:13179500-13180000, chr12:13196050-13198400, chr12:13204150-13204650, chr12:13206050-13206700, chr12:13255900-13256250	chr12:13165650-13166000, chr12:13195600-13196800, chr12:13206250-13206750
H3K4me3:SMYD3	EMSY	chr11:76443250-76446400	chr11:76444600-76444900
H3K4me3:SMYD3	ENO1-AS1	chr1:8873550-8880500	chr1:8879650-8880450
H3K4me3:SMYD3	ENOSF1	chr18:702950-703600, chr18:711300-712700	chr18:703000-703500, chr18:712500-712800
H3K4me3:SMYD3	ENPEP	chr4:110410900-110411850, chr4:110515650-110516550	chr4:110534200-110534500
H3K4me3:SMYD3	ENTPD6	chr20:25195300-25197050, chr20:25223200-25223600	chr20:25223200-25223750
H3K4me3:SMYD3	EOLA2-DT	chrX:149937450-149940750	chrX:149938500-149939550, chrX:150201050-150201300
H3K4me3:SMYD3	EP400P1	chr12:132083800-132084600, chr12:132143050-132145550, chr12:132189400-132190300, chr12:132284500-132287000	chr12:132284600-132285150
H3K4me3:SMYD3	EPB41	chr1:28882100-28882450, chr1:28886750-28888200, chr1:28913900-28915900, chr1:28972350-28972850	chr1:28972150-28973000
H3K4me3:SMYD3	EPB41L1	chr20:36048500-36051550, chr20:36064100-36065250, chr20:36085300-36087200, chr20:36091300-36094300	chr20:36064750-36065050, chr20:36083300-36083500, chr20:36085250-36087300
H3K4me3:SMYD3	EPB41L4B	chr9:109253900-109254200, chr9:109311900-109312300, chr9:109313700-109314400, chr9:109316100-109316850, chr9:109318750-109321600, chr9:109329100-109329850, chr9:109331350-109331850, chr9:109345350-109346050, chr9:109355900-109356350	chr9:109253750-109254350, chr9:109298000-109298350, chr9:109313800-109314200, chr9:109316250-109316650, chr9:109327450-109327800, chr9:109329400-109329750, chr9:109331350-109331600, chr9:109345550-109345950, chr9:109355950-109356550
H3K4me3:SMYD3	EPCAM	chr2:47354350-47355800, chr2:47368650-47370750	chr2:47354250-47355950, chr2:47368900-47369150
H3K4me3:SMYD3	EPCAM-DT	chr2:47191450-47193200, chr2:47198700-47199850, chr2:47208800-47209250, chr2:47250650-47251400, chr2:47269500-47270100, chr2:47272100-47273000, chr2:47339850-47340600, chr2:47344650-47345650	chr2:47189700-47193400, chr2:47195350-47195650, chr2:47198850-47199800, chr2:47208950-47209450, chr2:47224150-47225750, chr2:47250750-47251450, chr2:47269750-47270100, chr2:47339750-47340700
H3K4me3:SMYD3	EPG5	chr18:45966400-45967800	chr18:45962600-45963000
H3K4me3:SMYD3	EPHA10	chr1:37739100-37739600, chr1:37752350-37752850	chr1:37739100-37739450
H3K4me3:SMYD3	EPHA2	chr1:16139500-16140100, chr1:16143500-16148200, chr1:16164250-16164750, chr1:16167350-16168300, chr1:16172950-16173900, chr1:16175800-16176450, chr1:16181700-16183450	chr1:16139750-16140050, chr1:16143550-16144050, chr1:16145400-16147050, chr1:16164200-16164600, chr1:16173250-16173900, chr1:16181700-16182150
H3K4me3:SMYD3	EPHB2	chr1:22689150-22689850, chr1:22710000-22712400, chr1:22739900-22740200, chr1:22750200-22750650, chr1:22832050-22832650	chr1:22689350-22689600, chr1:22739950-22740250, chr1:22746050-22747650, chr1:22750450-22751100, chr1:22826700-22827000, chr1:22831950-22832700
H3K4me3:SMYD3	EPM2A	chr6:145372650-145372950, chr6:145734100-145736350	chr6:145015650-145016450, chr6:145067400-145067650, chr6:145148300-145148950, chr6:145483000-145483750
H3K4me3:SMYD3	EPN2	chr17:19214650-19217400, chr17:19219350-19219750, chr17:19242100-19242800, chr17:19326950-19327450	chr17:19209850-19210450, chr17:19215700-19215900, chr17:19217050-19217550, chr17:19219200-19219750, chr17:19326800-19327650
H3K4me3:SMYD3	EPN2-IT1	chr17:19236150-19238850	chr17:19236350-19237200, chr17:19242300-19242700, chr17:19248550-19248950
H3K4me3:SMYD3	EPOR	chr19:11380550-11384400	chr19:11381100-11381700
H3K4me3:SMYD3	EPS15-AS1	chr1:51516750-51520900, chr1:51557900-51559000	chr1:51519300-51520850, chr1:51557900-51559150
H3K4me3:SMYD3	EPS8	chr12:15629050-15630300, chr12:15662650-15663500, chr12:15701350-15702150, chr12:15757950-15758250, chr12:15780900-15781250, chr12:15786400-15790650, chr12:15796600-15798000, chr12:15801750-15802450	chr12:15628850-15629950, chr12:15662400-15663700, chr12:15682750-15683050, chr12:15700450-15701750, chr12:15718100-15718450, chr12:15780850-15781100, chr12:15789650-15789950, chr12:15796200-15798150, chr12:15801800-15802250
H3K4me3:SMYD3	ERBB2	chr17:39687150-39689250, chr17:39699400-39701450, chr17:39705550-39706350	chr17:39687850-39688100, chr17:39705950-39706300
H3K4me3:SMYD3	ERBB3	chr12:56071400-56072400, chr12:56075250-56077250, chr12:56078600-56081350, chr12:56103350-56106600	chr12:56071650-56072350, chr12:56078800-56080100
H3K4me3:SMYD3	ERC1	chr12:1115400-1116400, chr12:1130200-1130800, chr12:1474050-1475050, chr12:989700-992400	chr12:1014000-1014350, chr12:1115500-1116450, chr12:1130050-1130750, chr12:1197400-1197850, chr12:1474050-1474800, chr12:1475900-1476300
H3K4me3:SMYD3	ERCC1	chr19:45422950-45425450, chr19:45427600-45429300, chr19:45439350-45440450, chr19:45442900-45444650, chr19:45448850-45451750, chr19:45455500-45456750, chr19:45477600-45479450	chr19:45423500-45424800, chr19:45448950-45449350, chr19:45455700-45456400, chr19:45478200-45479200
H3K4me3:SMYD3	ERCC4	chr16:13919400-13921150, chr16:13956450-13958900	chr16:13919800-13920200, chr16:13957150-13958000
H3K4me3:SMYD3	ERCC5	chr13:102844850-102847900	chr13:102845750-102846000
H3K4me3:SMYD3	ERCC6	chr10:49538050-49540450, chr10:49552150-49552450	chr10:49538750-49538950, chr10:49552000-49553000
H3K4me3:SMYD3	ERCC6L2-AS1	chr9:95815250-95815600, chr9:95857200-95857500, chr9:95874150-95877000	chr9:95822700-95823350, chr9:95857100-95857350
H3K4me3:SMYD3	EREG	chr4:74364350-74366750, chr4:74374550-74376500, chr4:74397900-74398750	chr4:74374400-74375350, chr4:74394700-74395050
H3K4me3:SMYD3	ERG28	chr14:75659900-75662800	chr14:75660800-75661350
H3K4me3:SMYD3	ERGIC2	chr12:29379700-29382000	chr12:29380850-29381200
H3K4me3:SMYD3	ERH	chr14:69396700-69401450	chr14:69398250-69398750
H3K4me3:SMYD3	ERI1	chr8:8887650-8894350, chr8:8963350-8963750, chr8:9002450-9004550, chr8:9013700-9014500, chr8:9074950-9075500, chr8:9149700-9152150, chr8:9555150-9557250	chr8:8917850-8918150, chr8:9014100-9014500, chr8:9074750-9075450, chr8:9088450-9088950, chr8:9803750-9804050
H3K4me3:SMYD3	ERI2	chr16:20865600-20866200, chr16:20899250-20902000	chr16:20865600-20866150
H3K4me3:SMYD3	ERI3	chr1:44327150-44328700, chr1:44354400-44355950	chr1:44326900-44328550
H3K4me3:SMYD3	ERICH2-DT	chr2:170738800-170739750, chr2:170747600-170748300, chr2:170759000-170759750, chr2:170769900-170772200	chr2:170738650-170739800, chr2:170747850-170748100, chr2:170758750-170759900, chr2:170770550-170770950
H3K4me3:SMYD3	ERN1	chr17:64081950-64082850, chr17:64115950-64116550, chr17:64128350-64131050	chr17:64082100-64082400, chr17:64130150-64130450
H3K4me3:SMYD3	ERP29	chr12:112012050-112014800	chr12:112013050-112013500
H3K4me3:SMYD3	ERP44	chr9:100065000-100065450, chr9:100097350-100100600	chr9:100064800-100065450, chr9:100098950-100099800
H3K4me3:SMYD3	ERRFI1	chr1:8004450-8005400, chr1:8006450-8006700, chr1:8017700-8028850, chr1:8061400-8062350, chr1:8070450-8070850, chr1:8077350-8078700, chr1:8096550-8097900	chr1:8004500-8006800, chr1:8017600-8018050, chr1:8020050-8020450, chr1:8040650-8041100, chr1:8061300-8062250, chr1:8070300-8070600, chr1:8076800-8078650, chr1:8090000-8090650, chr1:8096300-8098100
H3K4me3:SMYD3	ERVMER34-1	chr4:52721700-52723250, chr4:52750600-52751800	chr4:52722350-52722850, chr4:52751550-52751850
H3K4me3:SMYD3	ESCO1	chr18:21598700-21601300	chr18:21600700-21601150
H3K4me3:SMYD3	ESPNP	chr1:16700200-16701900, chr1:16707500-16708350, chr1:16727200-16728650	chr1:16700600-16701100, chr1:16727300-16727800
H3K4me3:SMYD3	ESR1	chr6:151627850-151628400, chr6:151763050-151765650, chr6:151804700-151809850, chr6:151900900-151901900, chr6:152025600-152026550	chr6:151764150-151764550, chr6:151900550-151901600, chr6:151914350-151915000, chr6:151916400-151917200, chr6:152054650-152054950, chr6:152095250-152095450
H3K4me3:SMYD3	ESR2	chr14:64294700-64295000, chr14:64337250-64339500	chr14:64117550-64118250, chr14:64232300-64232550, chr14:64338700-64339250
H3K4me3:SMYD3	ESRP2	chr16:68234050-68238350	chr16:68237500-68237950
H3K4me3:SMYD3	ESRRA	chr11:64304150-64307000, chr11:64310900-64311700	chr11:64304500-64305550, chr11:64311000-64311350
H3K4me3:SMYD3	ESX1	chrX:104254050-104254400	chrX:104251400-104251700, chrX:104318600-104319050
H3K4me3:SMYD3	ESYT1	chr12:56114400-56120400, chr12:56126150-56130000	chr12:56117900-56118550, chr12:56127850-56128350
H3K4me3:SMYD3	ESYT2	chr7:158802050-158803850, chr7:158817150-158819550, chr7:158820800-158822200, chr7:158827250-158830850	chr7:158802600-158803450, chr7:158818450-158819200, chr7:158821200-158821600
H3K4me3:SMYD3	ETAA1	chr2:67396950-67398450	chr2:67400050-67401350
H3K4me3:SMYD3	ETHE1	chr19:43515500-43516200, chr19:43525150-43527800	chr19:43515500-43516250, chr19:43519400-43519650
H3K4me3:SMYD3	ETNK2	chr1:204131050-204131600, chr1:204151350-204152850	chr1:204131000-204131450
H3K4me3:SMYD3	ETS2	chr21:38787650-38788200, chr21:38797900-38798850, chr21:38804550-38811600	chr21:38787750-38788050, chr21:38796550-38798950, chr21:38801050-38801450, chr21:38811100-38811500, chr21:38819700-38820100
H3K4me3:SMYD3	ETV1	chr7:13920050-13920600, chr7:13988350-13991950, chr7:14002150-14003900, chr7:14009950-14010800	chr7:13919900-13920600, chr7:13991050-13991750
H3K4me3:SMYD3	ETV5	chr3:186104000-186104650, chr3:186106800-186110600	chr3:186103850-186104500, chr3:186109100-186109500
H3K4me3:SMYD3	ETV6	chr12:11633900-11634250, chr12:11648300-11652750, chr12:11745850-11746500, chr12:11795750-11796400, chr12:11878150-11879000, chr12:11885250-11886550, chr12:12009050-12009550, chr12:12032900-12033650, chr12:12070850-12071400	chr12:11746050-11746750, chr12:11795750-11796400, chr12:11875300-11875900, chr12:11878100-11878550, chr12:11885050-11886650, chr12:11958850-11959250, chr12:12009200-12009450
H3K4me3:SMYD3	EVA1A	chr2:75559700-75562050, chr2:75602800-75603050, chr2:75605950-75606450	chr2:75523500-75523850, chr2:75591800-75592400, chr2:75595600-75596400, chr2:75602800-75603450, chr2:75605950-75606350
H3K4me3:SMYD3	EVI5L	chr19:7829550-7831700	chr19:7829600-7830100
H3K4me3:SMYD3	EVL	chr14:100031500-100032500	chr14:100031300-100032050
H3K4me3:SMYD3	EVPL	chr17:76026250-76027800, chr17:76029500-76029700	chr17:76027250-76027600, chr17:76031450-76031700
H3K4me3:SMYD3	EXD2	chr14:69190650-69193000	chr14:69191200-69192350
H3K4me3:SMYD3	EXO1	chr1:241847350-241849650	chr1:241838100-241838300
H3K4me3:SMYD3	EXOC3	chr5:442250-444200	chr5:458850-459250
H3K4me3:SMYD3	EXOC3L4	chr14:103091350-103091650, chr14:103103500-103104100, chr14:103109950-103110400	chr14:103109950-103110250
H3K4me3:SMYD3	EXOC4	chr7:133252750-133254150, chr7:133512250-133512900, chr7:133894950-133895500	chr7:133252800-133253150, chr7:133512400-133512700, chr7:133853650-133854050
H3K4me3:SMYD3	EXOC6	chr10:92760950-92761900, chr10:92822150-92822550, chr10:92847200-92850000, chr10:92892350-92892900	chr10:92822200-92822550, chr10:92892300-92892900, chr10:92965350-92965700, chr10:92971950-92972500, chr10:93029050-93029400
H3K4me3:SMYD3	EXOC6B	chr2:72816050-72816450, chr2:72824200-72828550	chr2:72815950-72816350, chr2:72827600-72828550
H3K4me3:SMYD3	EXOSC7	chr3:44729250-44730100, chr3:44761000-44763150, chr3:44861000-44862800, chr3:44883950-44884450, chr3:44974700-44977500	chr3:44885500-44885900, chr3:44983900-44984100
H3K4me3:SMYD3	EXPH5	chr11:108592350-108594250	chr11:108593650-108594000
H3K4me3:SMYD3	EXT1	chr8:118000450-118001300, chr8:118011450-118012150, chr8:118016400-118019900, chr8:118031100-118032050, chr8:118106600-118113400	chr8:117811100-117811450, chr8:117910200-117910500, chr8:117978050-117978750, chr8:118011200-118011850, chr8:118018800-118019100, chr8:118031400-118032050, chr8:118107150-118107700
H3K4me3:SMYD3	EXTL3	chr8:28621900-28625600, chr8:28630850-28631550, chr8:28705050-28705600	chr8:28622400-28622650, chr8:28625050-28625250, chr8:28631050-28631500
H3K4me3:SMYD3	EYA1	chr8:71356400-71363600, chr8:71406500-71406750	chr8:71253550-71254150, chr8:71257700-71258550
H3K4me3:SMYD3	EYA2	chr20:46814700-46815400, chr20:46954400-46955100, chr20:47126200-47126650	chr20:46814500-46815350, chr20:46954650-46954950, chr20:46958950-46959550, chr20:47124900-47125200, chr20:47139900-47140150, chr20:47146750-47147000
H3K4me3:SMYD3	EYA3	chr1:28063950-28064550, chr1:28066000-28067350, chr1:28087250-28089500, chr1:28112900-28113250, chr1:28129200-28129500, chr1:28135550-28136500	chr1:28063950-28064550, chr1:28066150-28066450, chr1:28129200-28129450, chr1:28135450-28137250
H3K4me3:SMYD3	F11R	chr1:161013450-161014550, chr1:161019650-161022800	chr1:160996000-160996350, chr1:161014150-161014500, chr1:161021100-161022650
H3K4me3:SMYD3	F2RL1	chr5:76785200-76785650, chr5:76790200-76791100, chr5:76805850-76806950, chr5:76811200-76814550, chr5:76818250-76821300, chr5:76830800-76831450	chr5:76785600-76785950, chr5:76790150-76791100, chr5:76806000-76806500, chr5:76831000-76831350
H3K4me3:SMYD3	F3	chr1:94526700-94545600, chr1:94579900-94580800, chr1:94597850-94598100, chr1:94602150-94603200	chr1:94526850-94528800, chr1:94541850-94542250, chr1:94545050-94545350, chr1:94579950-94580400
H3K4me3:SMYD3	F8	chrX:155026150-155028550	chrX:155026700-155027150
H3K4me3:SMYD3	FA2H	chr16:74740850-74741350, chr16:74743300-74744250, chr16:74774200-74775450	chr16:74740950-74741200, chr16:74743700-74744200
H3K4me3:SMYD3	FAAHP1	chr1:46442850-46443050	chr1:46442550-46442800
H3K4me3:SMYD3	FAAP20	chr1:2189450-2190250, chr1:2194800-2195500, chr1:2199400-2199950, chr1:2212600-2213250	chr1:2195100-2195400
H3K4me3:SMYD3	FAF1	chr1:50620700-50621300, chr1:50873450-50873900	chr1:50603450-50604100, chr1:50605450-50605700, chr1:50620750-50621250, chr1:50873500-50873850
H3K4me3:SMYD3	FAH	chr15:80152200-80153900	chr15:80152500-80152700
H3K4me3:SMYD3	FAHD2A	chr2:95388850-95389350, chr2:95401950-95403700, chr2:95434500-95436300	chr2:95434450-95436250
H3K4me3:SMYD3	FAHD2CP	chr2:96009950-96011400	chr2:96011050-96011300
H3K4me3:SMYD3	FAM102B	chr1:108559550-108562000	chr1:108503250-108503600, chr1:108561600-108561900
H3K4me3:SMYD3	FAM104B	chrX:55160050-55161900	chrX:55160850-55161250
H3K4me3:SMYD3	FAM106A	chr17:18411350-18413000, chr17:18458650-18459400, chr17:18476500-18476850, chr17:18493150-18493500	chr17:18458900-18459200, chr17:18475000-18475300, chr17:18476450-18476950, chr17:18493150-18493450
H3K4me3:SMYD3	FAM110A	chr20:818400-819200, chr20:833100-835300, chr20:840950-842600, chr20:855750-856850	chr20:833400-833600, chr20:856450-856800
H3K4me3:SMYD3	FAM110B	chr8:57994700-57995350	chr8:58079050-58079450, chr8:58195850-58196500
H3K4me3:SMYD3	FAM111A-DT	chr11:59141700-59146100	chr11:59142700-59143250
H3K4me3:SMYD3	FAM111B	chr11:59106200-59108800	chr11:59106700-59107150
H3K4me3:SMYD3	FAM117B	chr2:202634150-202636550	chr2:202634750-202635000
H3K4me3:SMYD3	FAM118A	chr22:45309450-45311100	chr22:45309750-45309950
H3K4me3:SMYD3	FAM120C	chrX:54076950-54077200, chrX:54124200-54124650, chrX:54177950-54183900	chrX:54177950-54178750
H3K4me3:SMYD3	FAM126A	chr7:23012300-23014550, chr7:23035300-23036350	chr7:23014050-23014450
H3K4me3:SMYD3	FAM13A	chr4:88792300-88793050, chr4:88822400-88824100, chr4:89056200-89057550, chr4:89110650-89112800	chr4:88792050-88793250, chr4:88865150-88865500, chr4:88964250-88964450, chr4:88991050-88991250
H3K4me3:SMYD3	FAM151B	chr5:80493300-80493900	chr5:80489900-80490150
H3K4me3:SMYD3	FAM151B-DT	chr5:80487100-80490800	chr5:80487950-80488250
H3K4me3:SMYD3	FAM156A	chrX:52934100-52935800, chrX:52957550-52959600, chrX:52994600-52996050	chrX:52934850-52935200, chrX:52995600-52995900
H3K4me3:SMYD3	FAM157B	chr9:138217200-138217550	chr9:138230300-138231900, chr9:138237650-138238250
H3K4me3:SMYD3	FAM157C	chr16:90102400-90102800, chr16:90107050-90107450	chr16:90115850-90117200, chr16:90122600-90123200, chr16:90164350-90164650
H3K4me3:SMYD3	FAM161A	chr2:61853150-61855700	chr2:61854500-61854750
H3K4me3:SMYD3	FAM161B	chr14:73949250-73951450	chr14:73949750-73951150
H3K4me3:SMYD3	FAM163A	chr1:179732550-179732800, chr1:179814700-179815550	chr1:179807900-179808200
H3K4me3:SMYD3	FAM167A	chr8:11465900-11467850, chr8:11516000-11516350	chr8:11510700-11511350
H3K4me3:SMYD3	FAM168A	chr11:73572350-73572650, chr11:73597000-73599350	chr11:73570650-73570950
H3K4me3:SMYD3	FAM177A1	chr14:35038000-35039150, chr14:35045150-35047650	chr14:35046100-35046500
H3K4me3:SMYD3	FAM184A	chr6:119077500-119079900	chr6:119130050-119130450, chr6:119147150-119147650
H3K4me3:SMYD3	FAM210A	chr18:13710400-13711050, chr18:13725000-13728050	chr18:13710550-13711100
H3K4me3:SMYD3	FAM214A	chr15:52653250-52653800	chr15:52653200-52653500
H3K4me3:SMYD3	FAM214B	chr9:35110450-35112300, chr9:35114200-35117350	chr9:35111500-35111750, chr9:35116000-35116400
H3K4me3:SMYD3	FAM216A	chr12:110467250-110469700	chr12:110468250-110468500
H3K4me3:SMYD3	FAM222B	chr17:28807600-28813700, chr17:28841700-28843450	chr17:28807700-28809400, chr17:28854650-28855000
H3K4me3:SMYD3	FAM225B	chr9:113110800-113113750	chr9:113111200-113111550
H3K4me3:SMYD3	FAM228B	chr2:24075200-24078200	chr2:24076250-24077150, chr2:24083950-24084850
H3K4me3:SMYD3	FAM234B	chr12:13043800-13045450, chr12:13098150-13099000, chr12:13100700-13102250, chr12:13135200-13136100	chr12:13098200-13099050, chr12:13135450-13136250
H3K4me3:SMYD3	FAM241A	chr4:112145300-112147100	chr4:112083050-112083800
H3K4me3:SMYD3	FAM47E	chr4:76212500-76214850	chr4:76235850-76236150
H3K4me3:SMYD3	FAM50B	chr6:3808700-3809200, chr6:3825400-3826550, chr6:3848400-3849400, chr6:3911750-3913550, chr6:3925950-3926400	chr6:3797750-3798100, chr6:3808900-3809400, chr6:3823000-3823300, chr6:3825350-3826550, chr6:3843900-3844350, chr6:3849000-3849300, chr6:3912050-3913800
H3K4me3:SMYD3	FAM76A	chr1:27725500-27727400	chr1:27725650-27726000
H3K4me3:SMYD3	FAM83A	chr8:123181200-123183700	chr8:123181400-123182650
H3K4me3:SMYD3	FAM83B	chr6:54845850-54848700	chr6:54801900-54802250, chr6:54847800-54848000, chr6:54848400-54848700, chr6:54935750-54936200
H3K4me3:SMYD3	FAM83F	chr22:39994900-39996300, chr22:39999050-39999700	chr22:39999400-39999750
H3K4me3:SMYD3	FAM85A	chr8:12193150-12195250, chr8:12224000-12224350	chr8:12194150-12194850
H3K4me3:SMYD3	FAM85B	chr8:8198350-8199100, chr8:8227150-8229400, chr8:8268600-8268900, chr8:8295950-8296800	chr8:8227750-8228600, chr8:8268600-8269050, chr8:8289350-8289650, chr8:8295850-8296600
H3K4me3:SMYD3	FAM86C1P	chr11:71786150-71789650	chr11:71786600-71788200
H3K4me3:SMYD3	FAM86C2P	chr11:67804350-67806700, chr11:67812050-67812350	chr11:67805400-67806050
H3K4me3:SMYD3	FAM86EP	chr4:3954650-3956550	chr4:3955500-3956000
H3K4me3:SMYD3	FAM86JP	chr3:125914900-125917400	chr3:125923300-125923600
H3K4me3:SMYD3	FAM91A1	chr8:123767450-123771450	chr8:123771000-123771250
H3K4me3:SMYD3	FANCC	chr9:95315950-95318400, chr9:95349050-95349450, chr9:95381100-95384050	chr9:95168150-95168450, chr9:95316850-95317350, chr9:95381150-95384000
H3K4me3:SMYD3	FANCG	chr9:35078600-35080800	chr9:35079900-35080100
H3K4me3:SMYD3	FANK1	chr10:125900800-125903850	chr10:125900850-125901750, chr10:125902850-125903900, chr10:125913000-125913550, chr10:125973450-125973750
H3K4me3:SMYD3	FAR1	chr11:13667850-13670100	chr11:13645200-13645500, chr11:13668300-13668750
H3K4me3:SMYD3	FARP2	chr2:241354950-241357850, chr2:241374500-241374950	chr2:241355450-241356250
H3K4me3:SMYD3	FARSB	chr2:222654650-222657300	chr2:222656050-222656450
H3K4me3:SMYD3	FAT1	chr4:186622000-186622450, chr4:186676600-186677100, chr4:186684800-186686300, chr4:186693100-186693800, chr4:186699450-186699700, chr4:186722300-186727900	chr4:186622100-186622450, chr4:186735650-186736150
H3K4me3:SMYD3	FAT4	chr4:125313500-125317850, chr4:125322050-125324650, chr4:125340100-125341300, chr4:125389700-125390400	chr4:125389700-125389950
H3K4me3:SMYD3	FAXDC2	chr5:154835350-154835700, chr5:154856800-154860050	chr5:154858250-154858450
H3K4me3:SMYD3	FBF1	chr17:75940300-75941550	chr17:75941050-75941400
H3K4me3:SMYD3	FBLIM1	chr1:15758850-15760750, chr1:15780700-15781350	chr1:15780700-15781350
H3K4me3:SMYD3	FBLN1	chr22:45502350-45503850	chr22:45537700-45538100, chr22:45549200-45549650
H3K4me3:SMYD3	FBRS	chr16:30657250-30661000	chr16:30658050-30659100
H3K4me3:SMYD3	FBRSL1	chr12:132445700-132446600, chr12:132490750-132491550, chr12:132524100-132524600, chr12:132559950-132561450	chr12:132286650-132287300
H3K4me3:SMYD3	FBXL12	chr19:9817750-9819950, chr19:9826750-9829100	chr19:9819100-9819850
H3K4me3:SMYD3	FBXL13	chr7:103073800-103076450, chr7:103147450-103149850, chr7:103155450-103155850	chr7:102834850-102836750, chr7:102874000-102876200, chr7:102883200-102883700, chr7:102891750-102892050, chr7:102991750-102992000, chr7:102993300-102993600
H3K4me3:SMYD3	FBXL18	chr7:5494700-5495300, chr7:5512550-5515050	chr7:5513850-5514150
H3K4me3:SMYD3	FBXL19	chr16:30948600-30950500	chr16:30922450-30923100
H3K4me3:SMYD3	FBXL2	chr3:33277050-33278800, chr3:33299700-33300450, chr3:33360250-33360650, chr3:33372750-33373100	chr3:33299350-33300450, chr3:33360200-33360650, chr3:33392850-33393200
H3K4me3:SMYD3	FBXL4	chr6:98946550-98948000	chr6:98947850-98948150, chr6:99013150-99013550
H3K4me3:SMYD3	FBXL5	chr4:15653200-15655750, chr4:15677650-15683200	chr4:15677500-15677900
H3K4me3:SMYD3	FBXO21	chr12:117143150-117143400, chr12:117189250-117190600	chr12:117143200-117143600
H3K4me3:SMYD3	FBXO27	chr19:38929750-38931900, chr19:38974550-38976650, chr19:38989100-38989450, chr19:39030950-39033600	chr19:38930700-38931000, chr19:38989200-38989400, chr19:39031300-39031950
H3K4me3:SMYD3	FBXO28	chr1:224099850-224101500, chr1:224113600-224116400	chr1:224065500-224066000, chr1:224128300-224128600
H3K4me3:SMYD3	FBXO31	chr16:87388050-87389000, chr16:87391350-87394750	chr16:87388200-87388850, chr16:87392050-87392300
H3K4me3:SMYD3	FBXO32	chr8:123528200-123528750, chr8:123537500-123542400, chr8:123548150-123548500	chr8:123517100-123517450, chr8:123528400-123528700, chr8:123537650-123539100, chr8:123547100-123548550
H3K4me3:SMYD3	FBXO4	chr5:41924650-41926150	chr5:41925050-41925350
H3K4me3:SMYD3	FBXO46	chr19:45716450-45718400, chr19:45722050-45723550, chr19:45729500-45731400	chr19:45717350-45717750, chr19:45722000-45723350
H3K4me3:SMYD3	FBXO5	chr6:152956600-152956850, chr6:152980300-152985000	chr6:152943350-152943750, chr6:152952150-152952500, chr6:152983300-152984650
H3K4me3:SMYD3	FBXW10B	chr17:15642500-15643800, chr17:15645550-15652250	chr17:15651650-15652000
H3K4me3:SMYD3	FBXW11	chr5:171954600-171955450, chr5:172004700-172008850	chr5:171954350-171955250, chr5:172006800-172007000
H3K4me3:SMYD3	FBXW7	chr4:152352300-152353350	chr4:152328700-152328950
H3K4me3:SMYD3	FBXW8	chr12:116910400-116912150, chr12:116915950-116917050, chr12:116924650-116925300	chr12:116915900-116917050, chr12:116924700-116925300
H3K4me3:SMYD3	FCHO2	chr5:72954800-72957850	chr5:73031250-73031500
H3K4me3:SMYD3	FCSK	chr16:70453600-70455650, chr16:70476250-70476850	chr16:70476400-70477050
H3K4me3:SMYD3	FDPS	chr1:155261300-155262800, chr1:155272400-155273900, chr1:155277100-155278700, chr1:155308300-155310100	chr1:155308450-155308900
H3K4me3:SMYD3	FDPSP2	chr7:76445650-76446000, chr7:76457050-76458850, chr7:76461350-76464200, chr7:76466050-76466400, chr7:76467350-76468450, chr7:76509850-76512600, chr7:76548900-76551000, chr7:76605950-76606350, chr7:76619450-76619850, chr7:76625550-76628200	chr7:76445600-76445900, chr7:76501800-76502150, chr7:76568600-76569250, chr7:76583050-76583400, chr7:76599400-76599850, chr7:76606050-76606350, chr7:76612350-76613350, chr7:76619450-76620000
H3K4me3:SMYD3	FDXR	chr17:74872250-74874350	chr17:74872950-74873550
H3K4me3:SMYD3	FEM1A	chr19:4790600-4792850, chr19:4800050-4801050	chr19:4791250-4791700
H3K4me3:SMYD3	FEM1B	chr15:68270900-68273150, chr15:68276950-68280450	chr15:68271700-68272500
H3K4me3:SMYD3	FEM1C	chr5:115541100-115545300	chr5:115544700-115544950
H3K4me3:SMYD3	FEN1	chr11:61791700-61794500, chr11:61820050-61820650	chr11:61820050-61820650
H3K4me3:SMYD3	FER	chr5:108747500-108750200, chr5:108792100-108792550	chr5:108748650-108749050, chr5:109191250-109191550
H3K4me3:SMYD3	FER1L6	chr8:123865400-123866250, chr8:123922000-123922600	chr8:123922150-123922450
H3K4me3:SMYD3	FERMT1	chr20:6121500-6123850	chr20:6123250-6123600
H3K4me3:SMYD3	FEZ1	chr11:125489300-125489650, chr11:125536400-125537200	chr11:125514550-125514750
H3K4me3:SMYD3	FEZ2	chr2:36338350-36339000, chr2:36354350-36360400, chr2:36366600-36368600, chr2:36370650-36372700, chr2:36376000-36377600, chr2:36380350-36381600, chr2:36403550-36404750, chr2:36408050-36408600, chr2:36438400-36438850, chr2:36461350-36461600, chr2:36486350-36487100, chr2:36561400-36563450, chr2:36568500-36569950, chr2:36596950-36598050	chr2:36338650-36339300, chr2:36357800-36358050, chr2:36368200-36368400, chr2:36371400-36372600, chr2:36376300-36377600, chr2:36381000-36381450, chr2:36403700-36404700, chr2:36438350-36438900, chr2:36486100-36487150, chr2:36561350-36563400, chr2:36568750-36569750
H3K4me3:SMYD3	FGD3	chr9:92947150-92947950, chr9:92953850-92954400, chr9:92974000-92975300, chr9:92980100-92980600	chr9:92928500-92928850, chr9:92970500-92970700, chr9:92974100-92974600, chr9:92980200-92980750
H3K4me3:SMYD3	FGD4	chr12:32398500-32401350, chr12:32436900-32437600, chr12:32454050-32454600, chr12:32455650-32456250, chr12:32534200-32534650	chr12:32400100-32400400, chr12:32437150-32437550, chr12:32444750-32445900, chr12:32454000-32454200, chr12:32568100-32568800
H3K4me3:SMYD3	FGD6	chr12:95098100-95098600, chr12:95103050-95103550, chr12:95116650-95117400, chr12:95200250-95202100, chr12:95203750-95206150	chr12:95098250-95098650, chr12:95103050-95103750, chr12:95116850-95117350, chr12:95200900-95201600, chr12:95204050-95204600
H3K4me3:SMYD3	FGF19	chr11:69704200-69704700, chr11:69706950-69707650	chr11:69700700-69701300, chr11:69707050-69707650
H3K4me3:SMYD3	FGF5	chr4:80265150-80267200, chr4:80307900-80308700	chr4:80308000-80308200
H3K4me3:SMYD3	FGF8	chr10:101778800-101780350	chr10:101779750-101780050
H3K4me3:SMYD3	FGGY-DT	chr1:59142900-59143500, chr1:59146050-59147500, chr1:59150600-59151700, chr1:59295700-59297550	chr1:59143050-59143450, chr1:59150850-59151050
H3K4me3:SMYD3	FHAD1	chr1:15247100-15247900, chr1:15260650-15261750, chr1:15356000-15357100	chr1:15260600-15261700, chr1:15354650-15357200
H3K4me3:SMYD3	FHAD1-AS1	chr1:15337900-15338150, chr1:15342100-15342450	chr1:15337800-15338150
H3K4me3:SMYD3	FHIP1A	chr4:151416250-151417750, chr4:151540900-151541100	chr4:151417200-151418350, chr4:151540600-151541500
H3K4me3:SMYD3	FHL1	chrX:136097150-136098500, chrX:136107050-136107500, chrX:136147650-136147850	chrX:136098000-136098400, chrX:136130950-136131450
H3K4me3:SMYD3	FHL2	chr2:105387300-105387850, chr2:105391000-105392450, chr2:105395200-105399600, chr2:105402850-105405150, chr2:105455100-105455450	chr2:105387450-105387800, chr2:105390800-105391450, chr2:105396600-105397500, chr2:105403650-105404750, chr2:105454900-105456000
H3K4me3:SMYD3	FHOD1	chr16:67241200-67241800, chr16:67244200-67249250	chr16:67241450-67241750
H3K4me3:SMYD3	FHOD3	chr18:36296400-36299250, chr18:36309100-36310150, chr18:36451500-36452150	chr18:36309450-36310300, chr18:36463250-36463500
H3K4me3:SMYD3	FICD	chr12:108514750-108516250	chr12:108515000-108515300
H3K4me3:SMYD3	FIG4	chr6:109690150-109692050	chr6:109793550-109793900
H3K4me3:SMYD3	FIGN	chr2:163348350-163348650, chr2:163348900-163349150, chr2:163733150-163737450	chr2:163626400-163626750, chr2:163774650-163775400, chr2:163778600-163778850
H3K4me3:SMYD3	FIS1	chr7:101243900-101245500, chr7:101251150-101253300	chr7:101244800-101245200
H3K4me3:SMYD3	FKBP14	chr7:30025400-30030200	chr7:30026450-30026900
H3K4me3:SMYD3	FKBP15	chr9:113188000-113188450	chr9:113188050-113188450
H3K4me3:SMYD3	FKBP5	chr6:35601200-35602500, chr6:35669300-35669850, chr6:35686600-35689400, chr6:35727050-35728700, chr6:35731450-35732750	chr6:35601450-35602100
H3K4me3:SMYD3	FKBP7	chr2:178477800-178482600	chr2:178478750-178478950
H3K4me3:SMYD3	FLG-AS1	chr1:152188750-152190000, chr1:152197100-152197400	chr1:152167700-152168350, chr1:152244800-152245100
H3K4me3:SMYD3	FLJ32255	chr5:42945000-42945500, chr5:42948950-42953300, chr5:42981150-42982500, chr5:42985100-42985950, chr5:42999650-43001350	chr5:42950050-42951150, chr5:42984500-42985950, chr5:43000700-43000900
H3K4me3:SMYD3	FLJ42969	chr8:101002800-101004350, chr8:101025900-101027900, chr8:101042000-101042550, chr8:101051400-101052050	chr8:101003000-101004200, chr8:101009700-101010000, chr8:101026150-101027900, chr8:101051550-101051950
H3K4me3:SMYD3	FLNA	chrX:154368700-154372300, chrX:154373350-154374650	chrX:154368950-154369900, chrX:154373400-154373700
H3K4me3:SMYD3	FLNB	chr3:57998500-57999200, chr3:58007900-58011600, chr3:58051350-58052850	chr3:58052150-58052700
H3K4me3:SMYD3	FLT3LG	chr19:49473800-49474850, chr19:49476150-49476500	chr19:49487200-49487500
H3K4me3:SMYD3	FLYWCH1	chr16:2903850-2907600, chr16:2911450-2913150	chr16:2905350-2906200, chr16:2907100-2907550
H3K4me3:SMYD3	FLYWCH2	chr16:2856450-2859400, chr16:2867650-2868700, chr16:2874700-2875150, chr16:2881650-2884200	chr16:2858250-2859100, chr16:2867950-2868550, chr16:2882700-2883200
H3K4me3:SMYD3	FMN1	chr15:33067300-33069050, chr15:33194450-33195250, chr15:33201100-33202150	chr15:32824700-32825300, chr15:32828600-32829000, chr15:32849950-32850450, chr15:32855750-32856450, chr15:32870300-32870700, chr15:33013700-33014000, chr15:33114300-33114500, chr15:33201650-33202350
H3K4me3:SMYD3	FMNL2	chr2:152334350-152337550, chr2:152407100-152407450, chr2:152497400-152498050	chr2:152497300-152497950, chr2:152505800-152506050, chr2:152513700-152513900
H3K4me3:SMYD3	FMO5	chr1:147224950-147226300, chr1:147242100-147244550	chr1:147242400-147242650
H3K4me3:SMYD3	FNBP1	chr9:129888550-129888750, chr9:129991950-129992600, chr9:130024600-130025300, chr9:130041300-130043800	chr9:130024550-130025500
H3K4me3:SMYD3	FNBP1L	chr1:93422300-93422950, chr1:93441950-93443000, chr1:93446700-93450200, chr1:93453500-93454450	chr1:93422350-93422750, chr1:93442150-93443000, chr1:93453800-93454150, chr1:93519400-93519700
H3K4me3:SMYD3	FNDC3A	chr13:48974950-48978450, chr13:49052900-49053250, chr13:49062550-49062750, chr13:49109950-49111300, chr13:49147000-49147350	chr13:48976050-48976750, chr13:49023300-49023650, chr13:49053200-49053450, chr13:49062500-49062700, chr13:49098400-49098750
H3K4me3:SMYD3	FNDC7	chr1:108702950-108703900, chr1:108719750-108721600	chr1:108719750-108720650
H3K4me3:SMYD3	FNIP2	chr4:158767900-158770500, chr4:158810150-158811250, chr4:158873400-158874400	chr4:158809750-158811300, chr4:158873600-158874450
H3K4me3:SMYD3	FNTB	chr14:64986450-64988250	chr14:64986800-64987200
H3K4me3:SMYD3	FOS	chr14:75234350-75234800, chr14:75258600-75260000, chr14:75276550-75279700, chr14:75283600-75283800	chr14:75234400-75234700, chr14:75257250-75257500, chr14:75278500-75278850, chr14:75283400-75283850
H3K4me3:SMYD3	FOSL2	chr2:28389600-28397150, chr2:28406550-28407150, chr2:28408500-28409650	chr2:28359400-28359700, chr2:28396500-28397000, chr2:28406550-28407050, chr2:28408900-28409650
H3K4me3:SMYD3	FOXD2	chr1:47436300-47438350	chr1:47437700-47437950
H3K4me3:SMYD3	FOXK1	chr7:4612900-4614050, chr7:4631700-4632150, chr7:4641250-4642100, chr7:4682550-4684800, chr7:4724650-4725800, chr7:4744600-4746500	chr7:4631800-4632150, chr7:4684100-4684500, chr7:4744850-4746450
H3K4me3:SMYD3	FOXK2	chr17:82494200-82498450, chr17:82506450-82506800, chr17:82518600-82522400, chr17:82528400-82530200, chr17:82531450-82531800, chr17:82536300-82536600, chr17:82551700-82552100, chr17:82592550-82593650	chr17:82494500-82494700, chr17:82528900-82530100, chr17:82531500-82531800
H3K4me3:SMYD3	FOXN3	chr14:89953850-89956950	chr14:89507300-89507750
H3K4me3:SMYD3	FOXO1	chr13:40663500-40668300	chr13:40540300-40540900, chr13:40672600-40672950
H3K4me3:SMYD3	FOXO3	chr6:108557300-108566200, chr6:108580700-108582050, chr6:108587600-108589700, chr6:108684500-108685350	chr6:108558400-108558900, chr6:108562750-108564650, chr6:108581350-108581700, chr6:108587650-108587950, chr6:108684600-108685150
H3K4me3:SMYD3	FOXP1	chr3:71057500-71057850, chr3:71063150-71065950, chr3:71129700-71130900, chr3:71496150-71496800, chr3:71724450-71725100	chr3:71109350-71109600, chr3:71504100-71504700
H3K4me3:SMYD3	FOXR1	chr11:118987900-118988600, chr11:118997300-118999450, chr11:119016900-119020200	chr11:118999000-118999450
H3K4me3:SMYD3	FOXRED1	chr11:126267700-126270050	chr11:126268800-126269150
H3K4me3:SMYD3	FRAS1	chr4:78347950-78348300	chr4:78534450-78534750
H3K4me3:SMYD3	FRG1CP	chr20:28601400-28603300	chr20:28554950-28555700, chr20:28562750-28563400, chr20:28602750-28603000
H3K4me3:SMYD3	FRK	chr6:116011000-116011850, chr6:116057550-116061450, chr6:116073900-116074250, chr6:116099900-116102150	chr6:116010750-116012100, chr6:116060650-116061100, chr6:116073900-116074250
H3K4me3:SMYD3	FRMD5	chr15:44066400-44066700, chr15:44157450-44158350, chr15:44192100-44196100	chr15:43913250-43913650, chr15:44088100-44088300, chr15:44157500-44158350, chr15:44194450-44195500
H3K4me3:SMYD3	FRMD6-AS2	chr14:51539600-51540000, chr14:51547250-51547450, chr14:51554250-51556250	chr14:51533200-51534900, chr14:51539350-51540100, chr14:51547100-51547550, chr14:51554450-51554700
H3K4me3:SMYD3	FRRS1	chr1:99764900-99767050, chr1:99773700-99774300	chr1:99765800-99766650
H3K4me3:SMYD3	FRS2	chr12:69469800-69471800, chr12:69502450-69502750, chr12:69527700-69528350	chr12:69502600-69502850, chr12:69527650-69528200, chr12:69555150-69555500, chr12:69569400-69570500
H3K4me3:SMYD3	FRYL	chr4:48698050-48700450, chr4:48725700-48727350, chr4:48776650-48782050	chr4:48602050-48602900, chr4:48665650-48666000, chr4:48698200-48700650, chr4:48726450-48727050, chr4:48780250-48780700
H3K4me3:SMYD3	FSCN1	chr7:5591200-5596750	chr7:5591050-5591850
H3K4me3:SMYD3	FSCN2	chr17:81487700-81488450, chr17:81506700-81520000, chr17:81527700-81529150	chr17:81517500-81517900
H3K4me3:SMYD3	FSTL1	chr3:120435650-120435950, chr3:120449500-120451200	chr3:120435550-120436000
H3K4me3:SMYD3	FSTL5	chr4:161554250-161556050, chr4:161714100-161714500, chr4:161817800-161819650, chr4:161828200-161828550, chr4:161925750-161927000, chr4:161936550-161938000, chr4:162131450-162133800, chr4:162163650-162165650, chr4:162168850-162169200, chr4:162202800-162204200, chr4:162213600-162214350, chr4:162302850-162303400	chr4:161554400-161556100, chr4:161564200-161564500, chr4:161566050-161567050, chr4:161573950-161574300, chr4:161577850-161578450, chr4:161713800-161714800, chr4:161767000-161767600, chr4:161817800-161818900, chr4:161926550-161927000, chr4:161936250-161938100, chr4:162061100-162062100, chr4:162131600-162133100, chr4:162163900-162165850, chr4:162168350-162169200, chr4:162201700-162202250, chr4:1622…
H3K4me3:SMYD3	FTH1	chr11:61962750-61970400	chr11:61963300-61963600
H3K4me3:SMYD3	FTL	chr19:48962350-48967300	chr19:48963650-48964250
H3K4me3:SMYD3	FTO	chr16:53732300-53732800, chr16:53745550-53746300, chr16:53784350-53784600, chr16:53791350-53792900, chr16:54042250-54042550	chr16:53732400-53732600, chr16:53745550-53746200, chr16:53822150-53822500, chr16:54077200-54077800
H3K4me3:SMYD3	FURIN	chr15:90868400-90873200	chr15:90869750-90870250
H3K4me3:SMYD3	FUT1	chr19:48751950-48753400	chr19:48752700-48753100
H3K4me3:SMYD3	FUT8	chr14:65372850-65374000, chr14:65462350-65462850	chr14:65462350-65463000, chr14:65478700-65479100, chr14:65657900-65658650
H3K4me3:SMYD3	FUT8-AS1	chr14:65411000-65415500	chr14:65411450-65412700
H3K4me3:SMYD3	FXN	chr9:69035600-69036900, chr9:69112950-69113850, chr9:69120400-69123250, chr9:69155000-69156200, chr9:69168800-69169250, chr9:69170500-69181200	chr9:69105350-69105650, chr9:69120450-69121150, chr9:69122600-69123000, chr9:69155500-69155900, chr9:69158000-69158200, chr9:69170900-69171650, chr9:69178350-69181250
H3K4me3:SMYD3	FXYD5	chr19:35153800-35156350, chr19:35162950-35163350, chr19:35164450-35164800	chr19:35164550-35164800
H3K4me3:SMYD3	FYB1	chr5:39138900-39139150, chr5:39194900-39195150, chr5:39196650-39198300, chr5:39218850-39219700, chr5:39255500-39257050, chr5:39272000-39272800	chr5:39138750-39139450, chr5:39196450-39198600, chr5:39232000-39232400, chr5:39253350-39253550, chr5:39256200-39257050, chr5:39271900-39272800
H3K4me3:SMYD3	FYN	chr6:111871600-111874650	chr6:111798000-111798650, chr6:111812750-111813600
H3K4me3:SMYD3	FZD2	chr17:44533700-44534200, chr17:44543000-44545300, chr17:44555750-44558050, chr17:44559500-44560450, chr17:44587200-44588050, chr17:44599450-44599700	chr17:44533700-44534050, chr17:44543150-44545300, chr17:44547150-44547500, chr17:44557050-44557450, chr17:44587200-44587650
H3K4me3:SMYD3	FZD5	chr2:207768550-207770450	chr2:207769800-207770150
H3K4me3:SMYD3	FZR1	chr19:3505000-3507850, chr19:3509350-3509900, chr19:3520550-3521050	chr19:3520700-3521050
H3K4me3:SMYD3	G2E3-AS1	chr14:30473250-30474850, chr14:30550550-30550850, chr14:30553250-30553950	chr14:30474100-30474350, chr14:30550200-30550800, chr14:30553250-30553850
H3K4me3:SMYD3	G3BP2	chr4:75671350-75674550	chr4:75673400-75673700, chr4:75724100-75724450
H3K4me3:SMYD3	G6PC3	chr17:44070100-44072350	chr17:44070550-44071350
H3K4me3:SMYD3	GAB1	chr4:143335450-143338650, chr4:143346050-143346900, chr4:143358850-143359700	chr4:143346050-143346900
H3K4me3:SMYD3	GABARAPL1-AS1	chr12:10212100-10215300	chr12:10214150-10214700
H3K4me3:SMYD3	GABBR2	chr9:98488700-98489100	chr9:98334050-98334400, chr9:98488400-98489100, chr9:98575600-98575800
H3K4me3:SMYD3	GABPA	chr21:25733700-25736750	chr21:25735000-25735250
H3K4me3:SMYD3	GABRG3	chr15:26971450-26971800, chr15:27193550-27194100, chr15:27263800-27264200	chr15:27305750-27306950
H3K4me3:SMYD3	GACAT2	chr18:8704100-8708500, chr18:8890900-8891450	chr18:8704600-8705250, chr18:8707100-8707500, chr18:8842100-8842600, chr18:8890550-8891500
H3K4me3:SMYD3	GAD1	chr2:170815600-170818650	chr2:170815850-170816200
H3K4me3:SMYD3	GADD45A	chr1:67682450-67689950, chr1:67700600-67701350	chr1:67626750-67626950, chr1:67679800-67680100, chr1:67682400-67685250
H3K4me3:SMYD3	GALM	chr2:38690650-38691200, chr2:38692950-38693250	chr2:38690650-38691400, chr2:38692950-38693350
H3K4me3:SMYD3	GALNT2	chr1:230066500-230069650, chr1:230084250-230085250, chr1:230104550-230105250, chr1:230113800-230114250	chr1:230084400-230084750, chr1:230104800-230105150
H3K4me3:SMYD3	GALNT6	chr12:51371450-51372100, chr12:51390800-51393000	chr12:51371450-51372050
H3K4me3:SMYD3	GALNT7	chr4:173177450-173180300, chr4:173181250-173182850, chr4:173191450-173192150, chr4:173209300-173210350, chr4:173217600-173219250, chr4:173252150-173252750	chr4:173181950-173182850, chr4:173191800-173192150, chr4:173209350-173209700, chr4:173211700-173212050, chr4:173252300-173252900, chr4:173318650-173319050
H3K4me3:SMYD3	GAN	chr16:81313750-81316400, chr16:81319600-81319850	chr16:81294150-81294450, chr16:81314700-81315000
H3K4me3:SMYD3	GANC	chr15:42272100-42276200	chr15:42273150-42273500
H3K4me3:SMYD3	GAP43	chr3:115657950-115659100, chr3:115783550-115785600, chr3:115788600-115793250	chr3:115784050-115784750, chr3:115788500-115789500, chr3:115790400-115791100, chr3:115800000-115800900
H3K4me3:SMYD3	GARS1-DT	chr7:30551100-30551600, chr7:30563150-30563850, chr7:30593600-30597000	chr7:30563450-30563700
H3K4me3:SMYD3	GAS2L3	chr12:100572850-100577050	chr12:100576450-100577050
H3K4me3:SMYD3	GAS8	chr16:90018150-90021150, chr16:90022300-90023600	chr16:90020150-90020900
H3K4me3:SMYD3	GASAL1	chr8:102738450-102738850, chr8:102745400-102745600, chr8:102754200-102754450, chr8:102756150-102759300, chr8:102788900-102789850, chr8:102806000-102811400	chr8:102745450-102745700, chr8:102754150-102754500, chr8:102756050-102759100, chr8:102788850-102790500, chr8:102806200-102808750, chr8:102810650-102811600
H3K4me3:SMYD3	GATA6-AS1	chr18:22168300-22171150, chr18:22282400-22282900, chr18:22346600-22349700, chr18:22432750-22433150, chr18:22466200-22466850	chr18:22223700-22224200, chr18:22282350-22283050, chr18:22385950-22386300, chr18:22391450-22392050, chr18:22432600-22433150, chr18:22465950-22468350
H3K4me3:SMYD3	GATAD2A	chr19:19364600-19365100, chr19:19366550-19367050, chr19:19377800-19378700, chr19:19385100-19387050, chr19:19404900-19407250	chr19:19366700-19367000, chr19:19385400-19385750, chr19:19403500-19403850
H3K4me3:SMYD3	GBE1	chr3:81760100-81762250	chr3:81734650-81735300, chr3:81742900-81743700
H3K4me3:SMYD3	GBF1	chr10:102244700-102247200, chr10:102342700-102344350, chr10:102367900-102368350	chr10:102245200-102245850, chr10:102344100-102344400, chr10:102368150-102368500
H3K4me3:SMYD3	GBX1	chr7:151157350-151158200	chr7:151157800-151158150
H3K4me3:SMYD3	GBX2	chr2:236166950-236168050, chr2:236177750-236180850	chr2:236180300-236180850
H3K4me3:SMYD3	GCAWKR	chr15:100849200-100851850	chr15:100851600-100851950
H3K4me3:SMYD3	GCC2	chr2:108448250-108450250	chr2:108448800-108449100
H3K4me3:SMYD3	GCLM	chr1:93905900-93910600, chr1:93988750-93989300	chr1:93909450-93909900, chr1:93988750-93989350
H3K4me3:SMYD3	GDA	chr9:72146950-72151550, chr9:72154500-72154850	chr9:72139400-72141100, chr9:72146950-72147550
H3K4me3:SMYD3	GEM	chr8:94261000-94262400	chr8:94242100-94242650, chr8:94259050-94259300
H3K4me3:SMYD3	GET3	chr19:12736400-12738500, chr19:12744850-12745400	chr19:12736950-12737550
H3K4me3:SMYD3	GFAP	chr17:44906100-44906400, chr17:44909650-44910200	chr17:44909650-44909950
H3K4me3:SMYD3	GFPT2	chr5:180330450-180331750, chr5:180353100-180353950	chr5:180330850-180331400
H3K4me3:SMYD3	GGA1	chr22:37606800-37610150	chr22:37606750-37608800
H3K4me3:SMYD3	GGCT	chr7:30503300-30505750	chr7:30504750-30505100
H3K4me3:SMYD3	GGNBP1	chr6:33570700-33571700	chr6:33556650-33556950
H3K4me3:SMYD3	GHITM	chr10:84138100-84140950	chr10:84138800-84139850
H3K4me3:SMYD3	GIGYF2	chr2:232696700-232698950	chr2:232697100-232697300, chr2:232781750-232782200
H3K4me3:SMYD3	GINM1	chr6:149563550-149567600	chr6:149563550-149564000, chr6:149565900-149566200
H3K4me3:SMYD3	GJC1	chr17:44794900-44795350, chr17:44813450-44814250, chr17:44820450-44821600, chr17:44822650-44823600, chr17:44826600-44832100	chr17:44794900-44795250, chr17:44813700-44814100, chr17:44820350-44821450, chr17:44822800-44823250
H3K4me3:SMYD3	GLCCI1	chr7:7989600-7989950, chr7:7996550-7996850	chr7:7996700-7997100
H3K4me3:SMYD3	GLCE	chr15:69154750-69155000, chr15:69159650-69162450	chr15:69160300-69160600
H3K4me3:SMYD3	GLDC	chr9:6566650-6567600, chr9:6623100-6623400, chr9:6645700-6646750	chr9:6545200-6545500, chr9:6566650-6567550
H3K4me3:SMYD3	GLDN	chr15:51422700-51423650	chr15:51446150-51446800
H3K4me3:SMYD3	GLG1	chr16:74449250-74449450, chr16:74480200-74480650, chr16:74594400-74595100, chr16:74605250-74607700	chr16:74449300-74449650, chr16:74480300-74480700
H3K4me3:SMYD3	GLIPR2	chr9:36136000-36137500, chr9:36148750-36149200	chr9:36148600-36149350
H3K4me3:SMYD3	GLO1	chr6:38702100-38703400	chr6:38703050-38703350
H3K4me3:SMYD3	GLRX2	chr1:193103700-193106150	chr1:193104750-193105600
H3K4me3:SMYD3	GLS	chr2:190766000-190766900, chr2:190844250-190844650, chr2:190879550-190884100, chr2:190947550-190948300	chr2:190837800-190838000, chr2:190838350-190838650, chr2:190843950-190844700, chr2:190882000-190882550, chr2:190947300-190948200
H3K4me3:SMYD3	GLUD1	chr10:87082250-87082650, chr10:87084300-87084950, chr10:87092000-87096650	chr10:87082000-87082700, chr10:87084350-87084900
H3K4me3:SMYD3	GLYAT	chr11:58659300-58659750, chr11:58770700-58771650	chr11:58659250-58659950, chr11:58770750-58771350
H3K4me3:SMYD3	GLYATL1	chr11:58923300-58923700	chr11:58923350-58923700
H3K4me3:SMYD3	GM2A	chr5:151252300-151253800	chr5:151252900-151253200
H3K4me3:SMYD3	GMDS	chr6:1624100-1625800, chr6:1630500-1631000, chr6:1637200-1637450, chr6:1641450-1641950, chr6:1670650-1671300, chr6:1685950-1686800, chr6:1701950-1702350, chr6:1724100-1724900, chr6:1952800-1953450, chr6:2221900-2222350, chr6:2244350-2246750	chr6:1630550-1630900, chr6:1686400-1686800, chr6:1701900-1702100, chr6:1916750-1918150, chr6:1952600-1953200
H3K4me3:SMYD3	GMFB	chr14:54481000-54481750, chr14:54487850-54489850	chr14:54480950-54481700
H3K4me3:SMYD3	GNA12	chr7:2801450-2803800, chr7:2820500-2821800, chr7:2843150-2845100, chr7:2862950-2863800	chr7:2802050-2802850, chr7:2820500-2822100, chr7:2844300-2844750, chr7:2863700-2863950, chr7:2873800-2874150
H3K4me3:SMYD3	GNA13	chr17:65013800-65014650, chr17:65022900-65024200, chr17:65027350-65028050, chr17:65039450-65041800, chr17:65054350-65058900, chr17:65064500-65064850	chr17:65013750-65014450, chr17:65022900-65023800, chr17:65027350-65027900, chr17:65039500-65040200, chr17:65056850-65057900
H3K4me3:SMYD3	GNAI1	chr7:80133950-80137000	chr7:80218550-80218900
H3K4me3:SMYD3	GNAI2	chr3:50235650-50238450, chr3:50245850-50246950	chr3:50227500-50227850, chr3:50235900-50236150
H3K4me3:SMYD3	GNAL	chr18:11857150-11860400	chr18:11857050-11858050, chr18:11859400-11860450
H3K4me3:SMYD3	GNAO1	chr16:56190250-56192950, chr16:56356550-56357450	chr16:56324300-56324750
H3K4me3:SMYD3	GNAQ	chr9:77808650-77809100, chr9:77822200-77823300, chr9:77879500-77879950, chr9:77884250-77884950, chr9:77952800-77953200, chr9:78028900-78033600, chr9:78035250-78035650	chr9:77808550-77809050, chr9:77879500-77880150, chr9:77884250-77884850, chr9:77900150-77900500, chr9:77907500-77907700, chr9:77926200-77926800
H3K4me3:SMYD3	GNB1L	chr22:19799400-19799650, chr22:19806050-19807000, chr22:19849050-19850500, chr22:19853050-19856200	chr22:19849650-19850100
H3K4me3:SMYD3	GNE	chr9:36257750-36259350, chr9:36275900-36277350, chr9:36317650-36318200, chr9:36319950-36320550	chr9:36258500-36258800, chr9:36268200-36268500, chr9:36317700-36318300, chr9:36319900-36320350
H3K4me3:SMYD3	GNG12	chr1:67713500-67713850, chr1:67736100-67736600, chr1:67748400-67750900, chr1:67766200-67766550	chr1:67749600-67750250, chr1:67791850-67792250
H3K4me3:SMYD3	GNG12-AS1	chr1:67831250-67834000	chr1:67890050-67890400
H3K4me3:SMYD3	GNG2	chr14:51860650-51861300	chr14:51828350-51828550
H3K4me3:SMYD3	GNG7	chr19:2524950-2526100, chr19:2529400-2529850, chr19:2532550-2533100, chr19:2540200-2541350, chr19:2542650-2544100, chr19:2552650-2553450, chr19:2561900-2562450, chr19:2572200-2572650, chr19:2578450-2579600, chr19:2598800-2599900, chr19:2611050-2611350, chr19:2620600-2621250	chr19:2532650-2533150, chr19:2540650-2541300
H3K4me3:SMYD3	GNGT1	chr7:93590900-93593400, chr7:93793200-93793750	chr7:93591250-93592050, chr7:93719400-93719700
H3K4me3:SMYD3	GNL3L	chrX:54529500-54531400, chrX:54639050-54640450	chrX:54529800-54530150, chrX:54639400-54639950
H3K4me3:SMYD3	GNLY	chr2:85687300-85687900	chr2:85681200-85681550, chr2:85687350-85687700, chr2:85701850-85702400
H3K4me3:SMYD3	GOLGA5	chr14:92785800-92786450, chr14:92793550-92795600, chr14:92911900-92912250, chr14:93043300-93045250, chr14:93112950-93116850, chr14:93183950-93186150, chr14:93206000-93208600, chr14:93234850-93235150, chr14:93240050-93240850, chr14:93259050-93259400, chr14:93317700-93318350, chr14:93329900-93334150	chr14:92785700-92786650, chr14:92793850-92794350, chr14:93043500-93045600, chr14:93046200-93046550, chr14:93113000-93113300, chr14:93240200-93240800, chr14:93258950-93259450, chr14:93318100-93318350
H3K4me3:SMYD3	GOLGA6L17P	chr15:82440250-82440550, chr15:82444900-82446350, chr15:82512550-82514850, chr15:82530650-82531050, chr15:82538300-82541400	chr15:82513900-82514100
H3K4me3:SMYD3	GOLGA7	chr8:41490100-41492000	chr8:41508300-41508650
H3K4me3:SMYD3	GOLGA8T	chr15:29920250-29921800, chr15:29924500-29926150, chr15:29933700-29934850, chr15:29936300-29939000, chr15:29967650-29969400, chr15:30103400-30104250	chr15:29920750-29921400, chr15:29924550-29926350, chr15:29934050-29934900, chr15:29937050-29939150, chr15:30110300-30110700
H3K4me3:SMYD3	GOLGB1	chr3:121748050-121750800	chr3:121749700-121749950
H3K4me3:SMYD3	GOLIM4	chr3:168094250-168096900	chr3:168095850-168096500
H3K4me3:SMYD3	GOLM1	chr9:86078950-86080400, chr9:86097800-86100700, chr9:86106850-86107400, chr9:86127000-86127950, chr9:86157050-86157650	chr9:86079550-86080050, chr9:86107000-86107400, chr9:86127150-86128000, chr9:86146750-86147000
H3K4me3:SMYD3	GOLM2	chr15:44251800-44252700, chr15:44287150-44290750, chr15:44296700-44297300	chr15:44296800-44297100, chr15:44340500-44340750
H3K4me3:SMYD3	GOLT1A	chr1:204198700-204199050, chr1:204213800-204214500	chr1:204198700-204199000, chr1:204214200-204214400
H3K4me3:SMYD3	GOPC	chr6:117448650-117449700, chr6:117464000-117464550, chr6:117482050-117484800, chr6:117496050-117498700, chr6:117600100-117603550, chr6:117613600-117616350	chr6:117440800-117441850, chr6:117448600-117449300, chr6:117602600-117602950, chr6:117613750-117614450, chr6:117615650-117616250
H3K4me3:SMYD3	GORASP2	chr2:170873100-170873450, chr2:170927950-170931100, chr2:170973150-170974550	chr2:170873100-170873450, chr2:170878350-170878700, chr2:170886250-170886550, chr2:170928200-170929350
H3K4me3:SMYD3	GOSR2	chr17:46922100-46924500	chr17:46922800-46923150
H3K4me3:SMYD3	GOT1-DT	chr10:99429450-99432050	chr10:99430600-99431000
H3K4me3:SMYD3	GP6-AS1	chr19:54958700-54960250, chr19:54966000-54967300, chr19:55005950-55007300	chr19:54952750-54952950
H3K4me3:SMYD3	GPAA1	chr8:144081600-144083700	chr8:144082250-144082550
H3K4me3:SMYD3	GPAT3	chr4:83534950-83538850, chr4:83548050-83549000, chr4:83552050-83552700, chr4:83569600-83570600, chr4:83618500-83618750	chr4:83548200-83548950, chr4:83570200-83570450, chr4:83618300-83619200
H3K4me3:SMYD3	GPATCH1	chr19:33077850-33078650, chr19:33080750-33082300	chr19:33077950-33078650, chr19:33098300-33098600
H3K4me3:SMYD3	GPATCH11	chr2:37083150-37085950	chr2:37085800-37086000
H3K4me3:SMYD3	GPATCH2L	chr14:76151400-76153300, chr14:76203600-76204000	chr14:76201000-76201650, chr14:76203550-76204200
H3K4me3:SMYD3	GPATCH8	chr17:44417600-44417900, chr17:44501400-44504350	chr17:44417600-44418050, chr17:44503300-44503600
H3K4me3:SMYD3	GPBP1	chr5:57137950-57138300, chr5:57171850-57178500	chr5:57172000-57172350, chr5:57173750-57174000
H3K4me3:SMYD3	GPC1	chr2:240426700-240427050, chr2:240433800-240437150	chr2:240374100-240374450, chr2:240426700-240427050, chr2:240433850-240434550
H3K4me3:SMYD3	GPCPD1	chr20:5609700-5611450, chr20:5674200-5674400	chr20:5610950-5611200, chr20:5654550-5655100, chr20:5674000-5674450
H3K4me3:SMYD3	GPN1	chr2:27627800-27630050	chr2:27627950-27628500
H3K4me3:SMYD3	GPR135	chr14:59464600-59465700	chr14:59438300-59438600
H3K4me3:SMYD3	GPR137	chr11:64266450-64271450, chr11:64276250-64277450	chr11:64268800-64270300, chr11:64276450-64277250
H3K4me3:SMYD3	GPR146	chr7:1043850-1045250	chr7:1044200-1044550
H3K4me3:SMYD3	GPR155	chr2:174442650-174443000	chr2:174442600-174443350, chr2:174462650-174463000
H3K4me3:SMYD3	GPR155-DT	chr2:174485950-174488000	chr2:174487100-174487450
H3K4me3:SMYD3	GPR156	chr3:120170250-120170600, chr3:120177050-120177950	chr3:120170250-120170600
H3K4me3:SMYD3	GPR157	chr1:9127800-9129800	chr1:9129150-9129350
H3K4me3:SMYD3	GPR158	chr10:25252850-25253350, chr10:25465650-25467050, chr10:25493150-25493700, chr10:25520900-25521400	chr10:25493300-25493650
H3K4me3:SMYD3	GPR19	chr12:12695900-12697450	chr12:12672350-12672550
H3K4me3:SMYD3	GPR37	chr7:124572350-124573100, chr7:124764750-124766150	chr7:124765800-124766000
H3K4me3:SMYD3	GPR39	chr2:132415550-132420100, chr2:132439800-132440150	chr2:132416450-132416850, chr2:132438700-132440000
H3K4me3:SMYD3	GPR75-ASB3	chr2:53586400-53587550	chr2:53559450-53559750
H3K4me3:SMYD3	GPR84-AS1	chr12:54358300-54360050, chr12:54411350-54411650, chr12:54423000-54423950, chr12:54432450-54432700	chr12:54359150-54359550, chr12:54411350-54411750, chr12:54423100-54423750, chr12:54432500-54432750
H3K4me3:SMYD3	GPRC5A	chr12:12890200-12896900, chr12:12898350-12900050, chr12:12901150-12901750	chr12:12885200-12885650, chr12:12899400-12900000
H3K4me3:SMYD3	GPT2	chr16:46860000-46860200, chr16:46883600-46885250	chr16:46884000-46884250
H3K4me3:SMYD3	GPX8	chr5:55159800-55161400	chr5:55159850-55160200
H3K4me3:SMYD3	GRAMD1A	chr19:34999450-35000300, chr19:35006350-35006750	chr19:35006550-35006800
H3K4me3:SMYD3	GRAMD1C	chr3:113838500-113839700, chr3:113897000-113897800, chr3:113912800-113913150	chr3:113830450-113831150, chr3:113867650-113868000
H3K4me3:SMYD3	GRAMD2A	chr15:72168250-72168500, chr15:72184150-72184800, chr15:72198000-72198400	chr15:72168200-72168550
H3K4me3:SMYD3	GRAPL	chr17:19141700-19142300, chr17:19144300-19144650, chr17:19158500-19159000	chr17:19144400-19144600, chr17:19158500-19159050
H3K4me3:SMYD3	GRAPL-AS1	chr17:19160850-19163600	chr17:19160800-19161250, chr17:19168050-19168250
H3K4me3:SMYD3	GRB14	chr2:164620500-164622200	chr2:164600200-164600450
H3K4me3:SMYD3	GRHL2	chr8:101500850-101502100, chr8:101503600-101505100	chr8:101504150-101504800, chr8:101603550-101603900, chr8:101607750-101608100, chr8:101635550-101636200
H3K4me3:SMYD3	GRHL2-DT	chr8:101445350-101446750, chr8:101455050-101455450	chr8:101445850-101446750, chr8:101451400-101452250, chr8:101459600-101459900
H3K4me3:SMYD3	GRHL3-AS1	chr1:24319400-24319800, chr1:24321700-24323050	chr1:24316950-24317250
H3K4me3:SMYD3	GRID2	chr4:93200000-93200550, chr4:93613800-93614550, chr4:93643800-93644400, chr4:93676800-93677250, chr4:93772050-93772550	chr4:92969750-92970450, chr4:93659650-93660000
H3K4me3:SMYD3	GRIK2	chr6:101315000-101315350	chr6:101083750-101084100, chr6:101226700-101227050
H3K4me3:SMYD3	GRIK5	chr19:42034900-42035450, chr19:42048750-42049700, chr19:42051500-42052500	chr19:42034900-42035300, chr19:42051550-42052150
H3K4me3:SMYD3	GRIN2D	chr19:48393750-48394200, chr19:48397500-48398400, chr19:48400250-48400700	chr19:48400350-48400550
H3K4me3:SMYD3	GRIP1	chr12:66449550-66450350, chr12:67067900-67070650	chr12:66449750-66450100, chr12:66647150-66647550
H3K4me3:SMYD3	GRK4	chr4:2961650-2964750, chr4:2977550-2978000	chr4:2977650-2977950
H3K4me3:SMYD3	GRK5	chr10:119253650-119254200, chr10:119271150-119271750, chr10:119306050-119306750, chr10:119315250-119315750	chr10:119253700-119254100, chr10:119271200-119271850, chr10:119305950-119306350, chr10:119315450-119315800
H3K4me3:SMYD3	GRK6	chr5:177402550-177404600, chr5:177425700-177427800	chr5:177426200-177426650
H3K4me3:SMYD3	GRK7	chr3:141737600-141739950, chr3:141762500-141763400	chr3:141737850-141739200
H3K4me3:SMYD3	GRM8	chr7:126574450-126575250, chr7:127253500-127254150	chr7:126574150-126575250
H3K4me3:SMYD3	GRSF1	chr4:70837550-70840400	chr4:70839950-70840250
H3K4me3:SMYD3	GRWD1	chr19:48444750-48447000	chr19:48445350-48445950
H3K4me3:SMYD3	GSAP	chr7:77393250-77393750, chr7:77409350-77410550	chr7:77393050-77393650, chr7:77409400-77410650
H3K4me3:SMYD3	GSDMA	chr17:39953300-39953500	chr17:39952850-39953400
H3K4me3:SMYD3	GSDME	chr7:24741700-24742250, chr7:24755650-24758200	chr7:24741750-24742150
H3K4me3:SMYD3	GSE1	chr16:85169550-85169800, chr16:85171700-85174600, chr16:85200550-85200950, chr16:85354450-85355100, chr16:85472000-85472400, chr16:85514550-85515550, chr16:85520900-85521350, chr16:85523700-85525700, chr16:85552800-85558600, chr16:85610450-85616100, chr16:85645100-85645450	chr16:85172900-85173400, chr16:85198850-85199200, chr16:85200650-85200900, chr16:85331500-85331700, chr16:85354750-85355100, chr16:85390550-85391050, chr16:85395500-85395750, chr16:85471900-85472250, chr16:85514650-85515400, chr16:85520900-85521100, chr16:85524550-85525400, chr16:85553900-85554300, chr16:85610700-85611000, chr16:85612250-85613000, chr16:85615100-85615600
H3K4me3:SMYD3	GSEC	chr11:126353600-126356850	chr11:126353450-126353850
H3K4me3:SMYD3	GSK3A	chr19:42241350-42245350, chr19:42258350-42259150	chr19:42242650-42244850
H3K4me3:SMYD3	GSK3B	chr3:119973300-119973700	chr3:119973300-119973850
H3K4me3:SMYD3	GSK3B-DT	chr3:120090000-120096700, chr3:120113400-120113850, chr3:120145600-120146250	chr3:120094450-120095850, chr3:120135400-120135700, chr3:120145300-120146200, chr3:120153350-120153600, chr3:120160250-120160600
H3K4me3:SMYD3	GSN	chr9:121234450-121234700, chr9:121267750-121269950, chr9:121286650-121287600, chr9:121299350-121300500	chr9:121234450-121234700, chr9:121281700-121282000, chr9:121286950-121287550, chr9:121319900-121320250
H3K4me3:SMYD3	GSR	chr8:30698350-30698750, chr8:30723000-30728150	chr8:30698350-30698700, chr8:30710950-30711400, chr8:30723000-30723400
H3K4me3:SMYD3	GSTP1	chr11:67563700-67564200, chr11:67572800-67573000, chr11:67579450-67584900	chr11:67563950-67564250, chr11:67581650-67583800
H3K4me3:SMYD3	GSTZ1	chr14:77319850-77322400	chr14:77320800-77321550
H3K4me3:SMYD3	GTF2A1-AS1	chr14:81218650-81222050	chr14:81221050-81221500
H3K4me3:SMYD3	GTF2B	chr1:88890100-88894050	chr1:88891600-88893000
H3K4me3:SMYD3	GTF2F2	chr13:45119400-45122000, chr13:45142750-45143600, chr13:45168150-45168550, chr13:45206350-45206650, chr13:45219150-45220300	chr13:45142600-45143750, chr13:45162450-45163300, chr13:45168050-45168750, chr13:45189300-45190050, chr13:45206150-45206900, chr13:45219550-45220350
H3K4me3:SMYD3	GTF2H2B	chr5:69843200-69845600, chr5:70024700-70026300, chr5:70048900-70050750, chr5:70289050-70291750, chr5:70396450-70396700, chr5:70399800-70402250, chr5:70415000-70416700, chr5:70584950-70587250	chr5:69839550-69839800, chr5:70049250-70049650
H3K4me3:SMYD3	GTF2H3	chr12:123660200-123660600	chr12:123660200-123660650
H3K4me3:SMYD3	GTF3A	chr13:27353250-27353600, chr13:27362150-27362500, chr13:27424000-27427000	chr13:27426000-27426400
H3K4me3:SMYD3	GTPBP1	chr22:38704550-38707900	chr22:38705350-38705900
H3K4me3:SMYD3	GTSE1-DT	chr22:46296050-46298150	chr22:46296550-46296850
H3K4me3:SMYD3	GUK1	chr1:228130650-228131750, chr1:228139550-228142050	chr1:228139900-228140200
H3K4me3:SMYD3	GXYLT1	chr12:42129800-42131400, chr12:42143000-42145600	chr12:42144800-42145050
H3K4me3:SMYD3	H1-1	chr6:25991600-25993800, chr6:26016000-26018100	chr6:25992650-25993100, chr6:26016500-26017100
H3K4me3:SMYD3	H1-2	chr6:26053850-26057450, chr6:26065750-26066250, chr6:26067500-26068050	chr6:26052450-26055850, chr6:26064450-26064700, chr6:26065750-26066250
H3K4me3:SMYD3	H1-3	chr6:26232250-26235950	chr6:26232000-26232900, chr6:26234000-26235950
H3K4me3:SMYD3	H1-4	chr6:26155150-26161600	chr6:26152250-26153150, chr6:26155350-26156100
H3K4me3:SMYD3	H2AC15	chr6:27835450-27840650	chr6:27834600-27840500
H3K4me3:SMYD3	H2AC21	chr1:149883850-149889400	chr1:149886800-149888900
H3K4me3:SMYD3	H2AC7	chr6:26193450-26201950	chr6:26192200-26207350
H3K4me3:SMYD3	H2AZ2-DT	chr7:44845650-44849350, chr7:44853000-44854350, chr7:44856450-44857450	chr7:44848000-44848750, chr7:44853300-44853950
H3K4me3:SMYD3	H2BC11	chr6:27078750-27079150, chr6:27091600-27093000, chr6:27096350-27097500, chr6:27126850-27135550	chr6:27127300-27127750
H3K4me3:SMYD3	H2BC3	chr6:26043100-26047000	chr6:26038500-26039450, chr6:26043200-26047100
H3K4me3:SMYD3	H2BC5	chr6:26170450-26173850	chr6:26157150-26162250
H3K4me3:SMYD3	H2BC6	chr6:26175100-26176050	chr6:26171800-26173550, chr6:26175300-26175900
H3K4me3:SMYD3	H3-3A	chr1:226060950-226065250	chr1:226064450-226064800
H3K4me3:SMYD3	H3C1	chr6:26019400-26022650	chr6:26019650-26020000
H3K4me3:SMYD3	H3C14	chr1:149830150-149844950	chr1:149836450-149837450, chr1:149838200-149839950
H3K4me3:SMYD3	H3C6	chr6:26222750-26225200	chr6:26220950-26221650, chr6:26222900-26224700
H3K4me3:SMYD3	H4C12	chr6:27828850-27832300	chr6:27828600-27832350
H3K4me3:SMYD3	H4C3	chr6:26102850-26105800	chr6:26102850-26106500
H3K4me3:SMYD3	H4C4	chr6:26187650-26190200	chr6:26188000-26190800
H3K4me3:SMYD3	HACL1	chr3:15600650-15602700	chr3:15601500-15602000
H3K4me3:SMYD3	HADHA	chr2:26242350-26246450	chr2:26244650-26244950
H3K4me3:SMYD3	HAP1	chr17:41717400-41718050, chr17:41734150-41735150, chr17:41736350-41738200	chr17:41717500-41717900
H3K4me3:SMYD3	HAS2-AS1	chr8:121334300-121335100, chr8:121641650-121642400, chr8:121811600-121811850	chr8:121323050-121323250, chr8:121338850-121339200, chr8:121742950-121743550, chr8:121811600-121812350
H3K4me3:SMYD3	HAT1	chr2:171921850-171924250	chr2:171922000-171922750
H3K4me3:SMYD3	HAUS4	chr14:22974350-22975150	chr14:22977450-22978200
H3K4me3:SMYD3	HCAR3	chr12:122713450-122714650, chr12:122720950-122721300	chr12:122713500-122714050, chr12:122720750-122721050
H3K4me3:SMYD3	HCP5B	chr6:29747850-29749600, chr6:29751950-29753550, chr6:29790100-29793200, chr6:29797250-29797500	chr6:29790450-29791150, chr6:29813850-29814100
H3K4me3:SMYD3	HDAC1	chr1:32291100-32293300	chr1:32291650-32292550
H3K4me3:SMYD3	HDAC2-AS2	chr6:113969300-113972100, chr6:114017350-114017700	chr6:113995500-113997600, chr6:114017350-114017700
H3K4me3:SMYD3	HDAC4	chr2:239246300-239247950, chr2:239274800-239275300	chr2:239247500-239247850
H3K4me3:SMYD3	HDAC5	chr17:44095650-44096150, chr17:44110900-44111500, chr17:44122700-44124550, chr17:44132350-44132900	chr17:44123750-44124100, chr17:44132200-44132750
H3K4me3:SMYD3	HDAC7	chr12:47812600-47814050, chr12:47818550-47821600, chr12:47825300-47825500	chr12:47820400-47821100
H3K4me3:SMYD3	HDAC8	chrX:72554200-72555050, chrX:72571900-72574700	chrX:72554600-72555000
H3K4me3:SMYD3	HDAC9	chr7:18086000-18086700, chr7:18495400-18497150, chr7:18508150-18513650, chr7:18520650-18521000	chr7:18459200-18459600, chr7:18508350-18509300
H3K4me3:SMYD3	HDDC2	chr6:125300750-125302300, chr6:125363300-125363750	chr6:125274050-125274350
H3K4me3:SMYD3	HDDC3	chr15:90934350-90936100	chr15:90931800-90932150
H3K4me3:SMYD3	HDGFL3	chr15:83200250-83202800, chr15:83205700-83208950, chr15:83225400-83225950	chr15:83200450-83200800
H3K4me3:SMYD3	HEATR6	chr17:60065550-60065850, chr17:60077850-60083050	chr17:60065300-60065900
H3K4me3:SMYD3	HECTD2-AS1	chr10:91389800-91390100, chr10:91420900-91421400	chr10:91389750-91390100, chr10:91588200-91588500, chr10:91598800-91599100
H3K4me3:SMYD3	HECW2	chr2:196526950-196527750	chr2:196232800-196233150
H3K4me3:SMYD3	HEG1	chr3:125054250-125057750, chr3:125063050-125063600	chr3:124986200-124986800, chr3:125046200-125046500, chr3:125057350-125057650, chr3:125063050-125063450, chr3:125079500-125079950
H3K4me3:SMYD3	HELLS	chr10:94543950-94547500	chr10:94545350-94545750
H3K4me3:SMYD3	HELZ-AS1	chr17:67243600-67247200	chr17:67246500-67247000
H3K4me3:SMYD3	HERC3	chr4:88533950-88534450, chr4:88591350-88593850, chr4:88599550-88600700, chr4:88612150-88612750, chr4:88623150-88623450	chr4:88526350-88526650, chr4:88600100-88600350, chr4:88612000-88612950, chr4:88623000-88623600
H3K4me3:SMYD3	HERC5	chr4:88455800-88458900	chr4:88456700-88456950
H3K4me3:SMYD3	HERC6	chr4:88361400-88362100, chr4:88378400-88379700	chr4:88379450-88379650
H3K4me3:SMYD3	HERPUD2	chr7:35697250-35697750	chr7:35697400-35697800
H3K4me3:SMYD3	HES1	chr3:194112600-194113100, chr3:194133600-194142500	chr3:194112650-194113100, chr3:194135000-194136200, chr3:194141600-194142500
H3K4me3:SMYD3	HES2	chr1:6414200-6415500, chr1:6418950-6420600, chr1:6423000-6424600	chr1:6414600-6415050
H3K4me3:SMYD3	HEXB	chr5:74637650-74643500, chr5:74684950-74686300	chr5:74643250-74643450
H3K4me3:SMYD3	HEXIM1	chr17:45146850-45152500	chr17:45147900-45149300, chr17:45151050-45152250
H3K4me3:SMYD3	HEXIM2	chr17:45160050-45162300	chr17:45161550-45161900
H3K4me3:SMYD3	HHLA3	chr1:70352350-70355600	chr1:70359100-70359450
H3K4me3:SMYD3	HIBADH	chr7:27641100-27642450, chr7:27647100-27647550, chr7:27661650-27664200, chr7:27677800-27678400	chr7:27641350-27641800, chr7:27647200-27647500, chr7:27662750-27663650, chr7:27677800-27678550
H3K4me3:SMYD3	HIBCH	chr2:190318800-190320450, chr2:190343350-190345100	chr2:190319800-190320000
H3K4me3:SMYD3	HIF1A-AS1	chr14:61694350-61702200	chr14:61695150-61695450
H3K4me3:SMYD3	HIGD2A	chr5:176387350-176389900	chr5:176388700-176389050
H3K4me3:SMYD3	HIP1R	chr12:122830900-122831200, chr12:122834150-122837300, chr12:122841300-122841800	chr12:122841300-122841700
H3K4me3:SMYD3	HIVEP1	chr6:12007800-12014650	chr6:12011000-12011650, chr6:12014150-12014400, chr6:12148650-12149000
H3K4me3:SMYD3	HIVEP2	chr6:142756350-142756650, chr6:142802150-142802450, chr6:142819350-142820900, chr6:142838750-142840000, chr6:142842100-142847150, chr6:142874600-142875000, chr6:142884850-142885900, chr6:142902550-142903400, chr6:142926150-142928250, chr6:142940350-142940850, chr6:142942750-142948550	chr6:142756200-142756650, chr6:142833400-142833600, chr6:142838700-142839450, chr6:142845500-142846450, chr6:142846650-142846900, chr6:142874600-142875050, chr6:142885300-142885900, chr6:142903000-142903200
H3K4me3:SMYD3	HIVEP3	chr1:41514750-41516550, chr1:41661350-41663000, chr1:41891050-41892050, chr1:41900700-41901550, chr1:41902300-41902650, chr1:41917200-41920950, chr1:41945900-41946450, chr1:42034400-42036550	chr1:41514600-41515650, chr1:41945900-41946250, chr1:41954750-41956100
H3K4me3:SMYD3	HK1	chr10:69317400-69320150, chr10:69332900-69333550	chr10:69333250-69333550
H3K4me3:SMYD3	HK2	chr2:74833600-74836700, chr2:74843500-74844200, chr2:74845200-74846000, chr2:74865100-74865700	chr2:74835250-74835600, chr2:74845400-74846200, chr2:74865100-74865500, chr2:74887800-74888200, chr2:74893300-74893500
H3K4me3:SMYD3	HLCS	chr21:36788250-36788600, chr21:36965500-36967600, chr21:36989550-36990500	chr21:36784100-36784350, chr21:36860800-36861150, chr21:36873750-36874100, chr21:36909700-36910300
H3K4me3:SMYD3	HM13	chr20:31514050-31515800, chr20:31542250-31542550	chr20:31514250-31514550
H3K4me3:SMYD3	HM13-AS1	chr20:31572450-31574500, chr20:31587350-31588950	chr20:31572550-31573500
H3K4me3:SMYD3	HMCN1	chr1:185733900-185734900	chr1:186188100-186188750
H3K4me3:SMYD3	HMG20A	chr15:77418250-77421900	chr15:77420050-77420450, chr15:77440600-77440900
H3K4me3:SMYD3	HMGA1	chr6:34196300-34196950, chr6:34223500-34224900, chr6:34227700-34229450, chr6:34235750-34240350, chr6:34242200-34244800	chr6:34223750-34224250, chr6:34228050-34228500, chr6:34235900-34236250, chr6:34239450-34239650, chr6:34244350-34244750
H3K4me3:SMYD3	HMGCR	chr5:75336050-75339000	chr5:75320900-75321450, chr5:75336900-75337250
H3K4me3:SMYD3	HMGCS1	chr5:43311450-43314200, chr5:43315400-43315850	chr5:43281900-43282300, chr5:43313350-43313850, chr5:43315350-43315850
H3K4me3:SMYD3	HMGN1	chr21:39346700-39350550	chr21:39349350-39349550
H3K4me3:SMYD3	HMGN2	chr1:26470550-26474050, chr1:26500050-26501900, chr1:26524300-26524700, chr1:26529050-26531800	chr1:26531250-26531500
H3K4me3:SMYD3	HMGN3-AS1	chr6:79233100-79235150	chr6:79233700-79233950
H3K4me3:SMYD3	HMGN4	chr6:26532600-26534000, chr6:26536250-26539850, chr6:26550250-26551300	chr6:26537600-26537850, chr6:26553550-26553900
H3K4me3:SMYD3	HMGXB3	chr5:149999850-150002350, chr5:150021650-150022400	chr5:150000400-150000650, chr5:150021650-150022500, chr5:150036600-150036850
H3K4me3:SMYD3	HNRNPA0	chr5:137751750-137755150	chr5:137754400-137754750
H3K4me3:SMYD3	HNRNPC	chr14:21264200-21265900, chr14:21266950-21270300	chr14:21218250-21218650, chr14:21264250-21264650, chr14:21269500-21269850
H3K4me3:SMYD3	HNRNPD-DT	chr4:82370350-82376300, chr4:82380100-82380750	chr4:82374250-82374950
H3K4me3:SMYD3	HNRNPH3	chr10:68331000-68336000	chr10:68332450-68333000
H3K4me3:SMYD3	HNRNPK	chr9:83977350-83982400	chr9:83980300-83980650
H3K4me3:SMYD3	HNRNPLL	chr2:38600650-38604000	chr2:38602900-38603150
H3K4me3:SMYD3	HNRNPUL1	chr19:41261700-41266200, chr19:41296200-41297000	chr19:41262400-41264400
H3K4me3:SMYD3	HNRNPUL2-BSCL2	chr11:62705400-62706700, chr11:62724600-62730200	chr11:62705950-62706250, chr11:62727300-62728200
H3K4me3:SMYD3	HOGA1	chr10:97596050-97596650	chr10:97596100-97596350
H3K4me3:SMYD3	HOMEZ	chr14:23284800-23287400	chr14:23286150-23286650
H3K4me3:SMYD3	HOOK1	chr1:59814250-59816250	chr1:59814500-59814850
H3K4me3:SMYD3	HOOK2	chr19:12766150-12766500, chr19:12774950-12776050, chr19:12777450-12779550, chr19:12782000-12787000, chr19:12788300-12794750, chr19:12796150-12796750	chr19:12793600-12793900
H3K4me3:SMYD3	HORMAD2	chr22:30089100-30089450	chr22:30088750-30089450
H3K4me3:SMYD3	HOTAIRM1	chr7:27095000-27098000	chr7:27095950-27096150
H3K4me3:SMYD3	HOXA3	chr7:27110600-27116850	chr7:27111150-27111450, chr7:27114950-27115600
H3K4me3:SMYD3	HOXA5	chr7:27141600-27144100	chr7:27143600-27143850
H3K4me3:SMYD3	HOXD11	chr2:176103150-176107600	chr2:176104100-176104550
H3K4me3:SMYD3	HPCAL1	chr2:10302700-10305450, chr2:10405450-10405800, chr2:10407850-10409300	chr2:10405450-10405750, chr2:10407950-10409300, chr2:10414100-10414400
H3K4me3:SMYD3	HPD	chr12:121839200-121840800	chr12:121839500-121839800
H3K4me3:SMYD3	HRH1	chr3:11136750-11137950, chr3:11154550-11155600, chr3:11185850-11186250, chr3:11246500-11246850	chr3:11136800-11137700, chr3:11237950-11239400, chr3:11246450-11246850
H3K4me3:SMYD3	HROB	chr17:44137650-44138900, chr17:44141400-44143150	chr17:44137950-44138750, chr17:44141700-44142050
H3K4me3:SMYD3	HS1BP3	chr2:20577850-20579550, chr2:20593300-20593700, chr2:20595900-20596150, chr2:20650400-20651700	chr2:20577750-20579750, chr2:20584350-20584900, chr2:20593200-20593700
H3K4me3:SMYD3	HSD17B11	chr4:87352600-87353150, chr4:87389500-87392300	chr4:87391000-87391200
H3K4me3:SMYD3	HSD17B12	chr11:43579300-43579900, chr11:43643500-43645300, chr11:43679950-43682300, chr11:43738850-43739350	chr11:43680350-43680750, chr11:43738750-43739400
H3K4me3:SMYD3	HSD17B4	chr5:119411700-119412300, chr5:119438900-119439450, chr5:119452250-119453450	chr5:119418350-119418650, chr5:119452450-119452700
H3K4me3:SMYD3	HSDL2	chr9:112377750-112381250	chr9:112360600-112362000, chr9:112379600-112380050
H3K4me3:SMYD3	HSF2	chr6:122049050-122049550, chr6:122322900-122323450, chr6:122398950-122401300	chr6:122398950-122399600
H3K4me3:SMYD3	HSP90AA1	chr14:102082700-102088000, chr14:102096700-102098000, chr14:102125350-102127050, chr14:102138300-102141800	chr14:102097750-102097950, chr14:102125350-102125900
H3K4me3:SMYD3	HSPA13	chr21:14382200-14384200	chr21:14383200-14383500
H3K4me3:SMYD3	HSPA2-AS1	chr14:64538950-64543800	chr14:64539250-64540800
H3K4me3:SMYD3	HSPA5-DT	chr9:125238250-125243700	chr9:125241400-125241750
H3K4me3:SMYD3	HSPB6	chr19:35757250-35759050	chr19:35757900-35758200
H3K4me3:SMYD3	HSPBAP1	chr3:122789500-122790300, chr3:122792950-122796300	chr3:122793850-122794350
H3K4me3:SMYD3	HSPH1	chr13:31159100-31163200	chr13:31162450-31162750
H3K4me3:SMYD3	HTATIP2	chr11:20360500-20361200, chr11:20363400-20364900, chr11:20367450-20367850	chr11:20367450-20367800
H3K4me3:SMYD3	HTR1D	chr1:23192250-23193600, chr1:23194500-23195300, chr1:23196600-23198750, chr1:23216450-23217950, chr1:23341850-23345400, chr1:23367400-23370900, chr1:23377050-23377750, chr1:23393750-23394600	chr1:23194150-23195200, chr1:23196550-23199000, chr1:23344300-23344800, chr1:23368250-23369000, chr1:23377250-23377800, chr1:23393750-23394700
H3K4me3:SMYD3	HTRA2	chr2:74528450-74530950	chr2:74529700-74529950
H3K4me3:SMYD3	HTT	chr4:3041300-3042200, chr4:3047500-3048050	chr4:3106450-3106800
H3K4me3:SMYD3	HUWE1	chrX:53682250-53687450, chrX:53715100-53715700, chrX:53813350-53814300	chrX:53684100-53684600, chrX:53726850-53727350, chrX:53813700-53814250
H3K4me3:SMYD3	HYDIN2	chr1:146472050-146472850, chr1:146691800-146692050, chr1:146722700-146723450	chr1:146475150-146475600, chr1:146510400-146510800, chr1:146691650-146692200, chr1:146701350-146701600
H3K4me3:SMYD3	HYKK	chr15:78506950-78508550	chr15:78507250-78507600
H3K4me3:SMYD3	IAH1	chr2:9473600-9475850	chr2:9475100-9475350
H3K4me3:SMYD3	ICA1L	chr2:202870550-202872400	chr2:202780650-202781150
H3K4me3:SMYD3	IER3-AS1	chr6:30671800-30673600, chr6:30681950-30688500, chr6:30690150-30692550, chr6:30695400-30695900, chr6:30716450-30723050, chr6:30730850-30731250, chr6:30741650-30745200, chr6:30748750-30750500, chr6:30751850-30752950, chr6:30768750-30770300, chr6:30781600-30782450, chr6:30810650-30811400, chr6:30813900-30814750	chr6:30684850-30685700, chr6:30687200-30687600, chr6:30691000-30691750, chr6:30717150-30717900, chr6:30719850-30720200, chr6:30749600-30749850, chr6:30752050-30752850, chr6:30759400-30759650, chr6:30768800-30770150, chr6:30781750-30782400, chr6:30810850-30811250, chr6:30814350-30814750
H3K4me3:SMYD3	IER5	chr1:181073650-181074000, chr1:181077450-181078850, chr1:181087000-181092950, chr1:181099350-181102150, chr1:181104350-181105350, chr1:181112450-181113300, chr1:181117550-181117900	chr1:181073650-181073950, chr1:181077950-181078850, chr1:181087000-181087350, chr1:181112250-181113050, chr1:181117650-181117900
H3K4me3:SMYD3	IFFO2	chr1:18926700-18928000, chr1:18954450-18957400, chr1:19009500-19011650	chr1:18926550-18926950, chr1:19009800-19011650
H3K4me3:SMYD3	IFI6	chr1:27671450-27672900	chr1:27672200-27672400
H3K4me3:SMYD3	IFIT3	chr10:89327250-89328950, chr10:89350950-89352900	chr10:89351000-89352850
H3K4me3:SMYD3	IFRD1	chr7:112449200-112452750	chr7:112422850-112423050, chr7:112449200-112450200
H3K4me3:SMYD3	IFT43	chr14:75985450-75986850	chr14:75906650-75907150
H3K4me3:SMYD3	IFT52	chr20:43590150-43591850	chr20:43590500-43590900
H3K4me3:SMYD3	IFT57	chr3:108220550-108223500	chr3:108222450-108222650
H3K4me3:SMYD3	IFT88	chr13:20689150-20689600	chr13:20689150-20689500
H3K4me3:SMYD3	IGF1R	chr15:98657450-98658300, chr15:98668700-98669550, chr15:98727250-98728150, chr15:98745400-98746600, chr15:98753650-98755600, chr15:98779750-98780050, chr15:98799350-98800900, chr15:98851100-98854350, chr15:98865150-98867050, chr15:98873200-98874400, chr15:98889900-98890550, chr15:98896850-98897700, chr15:98903550-98903800	chr15:98727600-98727950, chr15:98746100-98746550, chr15:98800250-98800900, chr15:98803100-98803750, chr15:98873650-98874150, chr15:98890150-98890500, chr15:98896800-98897550, chr15:98903500-98903900
H3K4me3:SMYD3	IGF2BP3	chr7:23334400-23335600, chr7:23346850-23348150, chr7:23349500-23349800, chr7:23356850-23358200, chr7:23430500-23430800, chr7:23465000-23476950	chr7:23333800-23334900, chr7:23347300-23348150, chr7:23349350-23349850, chr7:23357250-23357900, chr7:23401850-23402200, chr7:23430500-23430800, chr7:23465300-23465900, chr7:23470450-23471150, chr7:23474350-23474550
H3K4me3:SMYD3	IGF2R	chr6:159968300-159970550, chr6:159978400-159979450, chr6:159984050-159984750	chr6:159978700-159979400, chr6:159984150-159984850
H3K4me3:SMYD3	IGFBP6	chr12:53097050-53099650	chr12:53099150-53099450
H3K4me3:SMYD3	IGFBP7-AS1	chr4:57108300-57112700, chr4:57118950-57119650, chr4:57163700-57164200	chr4:57112000-57112250, chr4:57119350-57119600
H3K4me3:SMYD3	IGFL2-AS1	chr19:46201250-46203700	chr19:46201600-46203300
H3K4me3:SMYD3	IGFL4	chr19:46077200-46077800	chr19:46068750-46070200
H3K4me3:SMYD3	IGFLR1	chr19:35740000-35741300	chr19:35740600-35740850
H3K4me3:SMYD3	IGSF1	chrX:131577150-131579250	chrX:131578600-131579000
H3K4me3:SMYD3	IGSF3	chr1:116642450-116643750, chr1:116666450-116668200	chr1:116621700-116623100, chr1:116642850-116643650
H3K4me3:SMYD3	IHO1	chr3:49218600-49218900, chr3:49244850-49245400	chr3:49244950-49245350
H3K4me3:SMYD3	IKBIP	chr12:98643350-98647000	chr12:98635850-98636100
H3K4me3:SMYD3	IKZF3	chr17:39769750-39770650, chr17:39782150-39782800	chr17:39763450-39763650, chr17:39769800-39770600, chr17:39782250-39782750
H3K4me3:SMYD3	IKZF4	chr12:56006600-56008550	chr12:56007050-56007300
H3K4me3:SMYD3	IL15	chr4:141635850-141638350, chr4:141882850-141883800	chr4:141643450-141643700, chr4:141713950-141714300
H3K4me3:SMYD3	IL17RD	chr3:57164500-57165450, chr3:57169850-57170650	chr3:57111450-57111800
H3K4me3:SMYD3	IL1A	chr2:112784150-112784800	chr2:112784200-112784550, chr2:112795900-112796100
H3K4me3:SMYD3	IL1R1	chr2:102064100-102064400, chr2:102070250-102070850, chr2:102104400-102105100, chr2:102142200-102143250	chr2:102063900-102064550, chr2:102070300-102070600, chr2:102100500-102101100, chr2:102114050-102115250, chr2:102161450-102161650
H3K4me3:SMYD3	IL1RAPL1	chrX:28586750-28587800	chrX:29662300-29663350
H3K4me3:SMYD3	IL1RL2	chr2:102186800-102188150, chr2:102227750-102228100	chr2:102192900-102193250, chr2:102227700-102228300
H3K4me3:SMYD3	IL1RN	chr2:113124650-113125000	chr2:113117550-113117800
H3K4me3:SMYD3	IL22RA1	chr1:24142250-24143700, chr1:24149900-24151900	chr1:24143200-24143550, chr1:24150000-24151600
H3K4me3:SMYD3	IL23A	chr12:56333350-56335100, chr12:56338300-56339500	chr12:56333700-56334200, chr12:56338650-56338900
H3K4me3:SMYD3	IL31RA	chr5:55850900-55852100	chr5:55851000-55851650, chr5:55868900-55869150
H3K4me3:SMYD3	IL6-AS1	chr7:22667500-22668150, chr7:22726500-22728750	chr7:22666700-22668200
H3K4me3:SMYD3	ILDR1	chr3:122021750-122022300	chr3:121995500-121995700
H3K4me3:SMYD3	ILRUN	chr6:34609650-34609950, chr6:34656850-34658100, chr6:34717700-34718000, chr6:34719150-34720400	chr6:34657300-34658150, chr6:34681300-34681500, chr6:34715500-34715850, chr6:34717450-34717800, chr6:34719000-34720400
H3K4me3:SMYD3	IMMP1L	chr11:31507700-31511500	chr11:31509600-31509850
H3K4me3:SMYD3	IMMT	chr2:86194000-86197000	chr2:86194850-86195750
H3K4me3:SMYD3	IMPA2	chr18:11977950-11978500, chr18:11979900-11982700	chr18:11980900-11981450
H3K4me3:SMYD3	INAVA	chr1:200890850-200892450, chr1:200894550-200896950	chr1:200896600-200896850
H3K4me3:SMYD3	INCENP	chr11:62112300-62112650, chr11:62123100-62125800	chr11:62123750-62124100
H3K4me3:SMYD3	INF2	chr14:104680600-104682800, chr14:104687700-104691300, chr14:104694350-104695300	chr14:104681900-104682550, chr14:104687850-104688250
H3K4me3:SMYD3	ING1	chr13:110711250-110717700	chr13:110712850-110713350, chr13:110715350-110715900
H3K4me3:SMYD3	INIP	chr9:112716900-112718750	chr9:112717950-112718450
H3K4me3:SMYD3	INKA2-AS1	chr1:111738000-111740900	chr1:111739300-111739750
H3K4me3:SMYD3	INO80C	chr18:35496950-35498100	chr18:35478700-35479050
H3K4me3:SMYD3	INPP4A	chr2:98444200-98446300, chr2:98480000-98480500, chr2:98483000-98483700	chr2:98466300-98466600, chr2:98480100-98480500
H3K4me3:SMYD3	INPP4B	chr4:142404050-142406700, chr4:142472800-142475000, chr4:142549900-142550350, chr4:142720050-142720400, chr4:142817500-142818200, chr4:142843600-142847550	chr4:142379400-142379900, chr4:142406350-142406700, chr4:142407750-142408450, chr4:142549500-142550700, chr4:142719850-142720650
H3K4me3:SMYD3	INPP5A	chr10:132532450-132533450, chr10:132536200-132539300, chr10:132572100-132572600	chr10:132532500-132533250, chr10:132537300-132537850, chr10:132591050-132591300, chr10:132685150-132685700
H3K4me3:SMYD3	INPP5B	chr1:37865400-37865800, chr1:37930500-37933150	chr1:37931800-37933100
H3K4me3:SMYD3	INPP5F	chr10:119725100-119727350, chr10:119737550-119738150	chr10:119725800-119726100, chr10:119734850-119735250, chr10:119737700-119738350
H3K4me3:SMYD3	INPPL1	chr11:72222400-72226000	chr11:72222950-72223600
H3K4me3:SMYD3	INSIG2	chr2:118087750-118090450	chr2:118102600-118103050, chr2:118112650-118113250, chr2:118123300-118124400
H3K4me3:SMYD3	INTS11	chr1:1318250-1318750, chr1:1323450-1326050	chr1:1318550-1318800
H3K4me3:SMYD3	INTS4	chr11:77993650-77995350	chr11:77994650-77995050
H3K4me3:SMYD3	INTS5	chr11:62652150-62654050	chr11:62653400-62653600
H3K4me3:SMYD3	INTS7	chr1:212030650-212031150, chr1:212034150-212037600	chr1:212030700-212031000, chr1:212035200-212035600
H3K4me3:SMYD3	INTS9	chr8:28880600-28880900, chr8:28888950-28892200	chr8:28889950-28890350
H3K4me3:SMYD3	IPO5	chr13:97874950-97876450, chr13:97975400-97979000	chr13:97947250-97947450, chr13:97975850-97976200
H3K4me3:SMYD3	IPO9-AS1	chr1:201714600-201715000, chr1:201739250-201740450, chr1:201828750-201830500	chr1:201714450-201715150
H3K4me3:SMYD3	IPP	chr1:45749850-45751300	chr1:45750550-45750850
H3K4me3:SMYD3	IPPK	chr9:92668700-92671750, chr9:92706350-92706700	chr9:92670200-92671550, chr9:92706350-92706700
H3K4me3:SMYD3	IQCD	chr12:113214950-113215350, chr12:113220400-113223400	chr12:113214850-113215100, chr12:113221050-113221500
H3K4me3:SMYD3	IQCH	chr15:67252750-67255800	chr15:67254450-67254950
H3K4me3:SMYD3	IQGAP1	chr15:90387600-90389800, chr15:90400550-90401150, chr15:90402150-90402500, chr15:90412600-90414900, chr15:90479700-90480000	chr15:90388000-90388300, chr15:90400700-90401050, chr15:90412550-90415000, chr15:90419800-90420050, chr15:90479500-90480150
H3K4me3:SMYD3	IQSEC1	chr3:12966700-12967750, chr3:12990450-12991050, chr3:12993450-12995150, chr3:13283300-13283750	chr3:13218150-13218400
H3K4me3:SMYD3	IQUB	chr7:123527750-123528600, chr7:123532500-123535700	chr7:123534550-123535250
H3K4me3:SMYD3	IRAG1-AS1	chr11:10539700-10541800, chr11:10594500-10594700	chr11:10592200-10592850, chr11:10594650-10594950
H3K4me3:SMYD3	IRAK2	chr3:10164200-10166450, chr3:10173450-10174100, chr3:10191850-10192250	chr3:10191850-10192400
H3K4me3:SMYD3	IRAK4	chr12:43757800-43760100	chr12:43758800-43759050
H3K4me3:SMYD3	IRF2	chr4:184400550-184401050, chr4:184417050-184418450, chr4:184447600-184449500, chr4:184471850-184476000	chr4:184400400-184400650
H3K4me3:SMYD3	IRF2BP1	chr19:45885100-45887350	chr19:45886500-45886850
H3K4me3:SMYD3	IRF2BPL	chr14:77007600-77008350, chr14:77024050-77029700	chr14:77028550-77029400
H3K4me3:SMYD3	IRGQ	chr19:43594600-43597600	chr19:43595800-43596400
H3K4me3:SMYD3	IRS1	chr2:226755950-226756500, chr2:226791400-226800800	chr2:226755950-226756650
H3K4me3:SMYD3	IRS2	chr13:109777950-109778850, chr13:109780250-109781650, chr13:109840450-109840800, chr13:109862550-109863150, chr13:109869200-109870550	chr13:109773350-109773750, chr13:109840200-109840850, chr13:109862500-109863150, chr13:109869100-109869850
H3K4me3:SMYD3	IRX3	chr16:54285350-54287650	chr16:54286700-54287000
H3K4me3:SMYD3	ISCA1	chr9:86281100-86283450	chr9:86282500-86283200
H3K4me3:SMYD3	ISG20	chr15:88638400-88639350	chr15:88638750-88639050
H3K4me3:SMYD3	ISOC2	chr19:55460900-55462500	chr19:55461650-55462000
H3K4me3:SMYD3	ITCH	chr20:34349500-34349900, chr20:34361800-34364800, chr20:34389450-34391400, chr20:34400400-34401300	chr20:34349550-34349950, chr20:34362000-34362300, chr20:34389100-34389300, chr20:34389350-34391400, chr20:34400650-34401300
H3K4me3:SMYD3	ITFG2-AS1	chr12:2812100-2813850	chr12:2812600-2812950
H3K4me3:SMYD3	ITGA6	chr2:172426900-172431200, chr2:172437050-172439800, chr2:172440900-172443200, chr2:172449500-172450650, chr2:172461950-172462250, chr2:172480450-172481250	chr2:172427300-172427600, chr2:172428650-172431200, chr2:172438200-172439800, chr2:172441300-172443100, chr2:172449900-172450650, chr2:172480600-172481250
H3K4me3:SMYD3	ITGB1	chr10:33004950-33006300	chr10:33005450-33006150
H3K4me3:SMYD3	ITGB1-DT	chr10:32953800-32960400, chr10:32961750-32962350, chr10:32971450-32972100, chr10:32980250-32982900, chr10:33008800-33010500, chr10:33050100-33050900	chr10:32980500-32980900, chr10:32982150-32983800, chr10:32985900-32986250
H3K4me3:SMYD3	ITGB3	chr17:47229800-47230400, chr17:47240000-47240500, chr17:47253850-47254650, chr17:47257900-47258100, chr17:47279150-47279650	chr17:47240000-47240550, chr17:47252150-47252400, chr17:47279100-47279600
H3K4me3:SMYD3	ITGB4	chr17:75720600-75723900	chr17:75721200-75721450, chr17:75723150-75723500
H3K4me3:SMYD3	ITGB5	chr3:124834800-124835600, chr3:124860650-124860950, chr3:124878600-124879200, chr3:124885600-124888100, chr3:124901150-124901500	chr3:124834750-124835200, chr3:124878400-124879400
H3K4me3:SMYD3	ITGB6	chr2:160198950-160200550, chr2:160205550-160206100, chr2:160207900-160208300	chr2:160205500-160205900, chr2:160207950-160208200, chr2:160208350-160208600, chr2:160223900-160224600, chr2:160228500-160228800
H3K4me3:SMYD3	ITGB8-AS1	chr7:20328450-20333700	chr7:20329500-20329950
H3K4me3:SMYD3	ITGBL1	chr13:101449600-101456250, chr13:101489850-101490350, chr13:101626650-101627850	chr13:101449600-101451000, chr13:101453000-101456450, chr13:101487300-101487600, chr13:101489500-101490200, chr13:101639550-101641350, chr13:101649350-101650000
H3K4me3:SMYD3	ITK	chr5:157141900-157144000	chr5:157142950-157143200
H3K4me3:SMYD3	ITPR2	chr12:26691150-26692000, chr12:26696500-26696900, chr12:26748700-26749400, chr12:26783950-26784550, chr12:26831800-26834450, chr12:26870650-26871350	chr12:26636850-26637150, chr12:26691350-26691750, chr12:26748800-26749350, chr12:26833050-26833300
H3K4me3:SMYD3	ITPRIP	chr10:104328100-104330300, chr10:104334950-104340200	chr10:104329200-104329900, chr10:104335150-104335500
H3K4me3:SMYD3	IVD	chr15:40404650-40406700, chr15:40420650-40421150	chr15:40405100-40405750
H3K4me3:SMYD3	IWS1	chr2:127525250-127527700	chr2:127526500-127526850
H3K4me3:SMYD3	JADE1	chr4:128809150-128813450, chr4:128823150-128823500	chr4:128823200-128823500
H3K4me3:SMYD3	JADE3	chrX:46911950-46914300	chrX:46978800-46979350
H3K4me3:SMYD3	JAG1	chr20:10671250-10675600	chr20:10674000-10674350
H3K4me3:SMYD3	JARID2	chr6:15244250-15250100, chr6:15431950-15432400	chr6:15245450-15246000
H3K4me3:SMYD3	JAZF1	chr7:27900850-27901450, chr7:28037000-28038000, chr7:28041500-28041800, chr7:28062150-28062700, chr7:28180350-28181150	chr7:28037150-28037800, chr7:28041300-28041950
H3K4me3:SMYD3	JDP2	chr14:75442700-75442950, chr14:75452800-75453800	chr14:75442550-75442850, chr14:75452750-75453650
H3K4me3:SMYD3	JMJD1C	chr10:63217200-63217600, chr10:63236250-63236900, chr10:63264800-63271100, chr10:63438500-63439300, chr10:63504100-63504750, chr10:63515050-63517100	chr10:63217300-63217550, chr10:63236250-63236900, chr10:63267500-63269300, chr10:63270700-63270900, chr10:63430250-63430600, chr10:63438850-63439250, chr10:63515650-63515850
H3K4me3:SMYD3	JMJD6	chr17:76725300-76728600	chr17:76726550-76726750
H3K4me3:SMYD3	JPH2	chr20:44185800-44188400	chr20:44104950-44105300, chr20:44165950-44166400, chr20:44187450-44188000
H3K4me3:SMYD3	JPT1	chr17:75151950-75157300, chr17:75158850-75160100	chr17:75154600-75155100, chr17:75158950-75160050
H3K4me3:SMYD3	JPT2	chr16:1677750-1679500, chr16:1688300-1689500, chr16:1691200-1692300	chr16:1689000-1689500, chr16:1691150-1691650
H3K4me3:SMYD3	JUP	chr17:41772200-41773900, chr17:41784000-41787350, chr17:41792600-41794100	chr17:41772400-41773500, chr17:41785900-41787200, chr17:41792700-41793650
H3K4me3:SMYD3	KALRN	chr3:124032500-124033650, chr3:124584350-124585350, chr3:124592750-124593050	chr3:124429300-124429650, chr3:124592600-124593050, chr3:124600200-124600750
H3K4me3:SMYD3	KANK2	chr19:11196950-11198300	chr19:11168400-11168750
H3K4me3:SMYD3	KANSL1L	chr2:210169050-210172600	chr2:210170450-210170800
H3K4me3:SMYD3	KANSL3	chr2:96637200-96638900	chr2:96638050-96638350
H3K4me3:SMYD3	KAT5	chr11:65711250-65713100	chr11:65711950-65712750
H3K4me3:SMYD3	KAT7	chr17:49787900-49789750	chr17:49788500-49789350
H3K4me3:SMYD3	KATNB1	chr16:57734350-57737050	chr16:57735200-57736750
H3K4me3:SMYD3	KAZALD1	chr10:101059400-101063100, chr10:101065800-101068150	chr10:101060100-101060950
H3K4me3:SMYD3	KAZN	chr1:14924550-14925600, chr1:14996100-14996750	chr1:14486400-14487000, chr1:14732600-14733050, chr1:14996200-14996750
H3K4me3:SMYD3	KBTBD7	chr13:41193950-41195000	chr13:41194350-41194750
H3K4me3:SMYD3	KCNAB1	chr3:156284450-156284950	chr3:156456850-156457200
H3K4me3:SMYD3	KCNB2	chr8:72479200-72479950, chr8:72881050-72882500	chr8:72882000-72882450
H3K4me3:SMYD3	KCNC4	chr1:110210250-110211550, chr1:110229150-110229850, chr1:110235700-110236650	chr1:110229450-110229850, chr1:110235800-110236700
H3K4me3:SMYD3	KCND2	chr7:120272350-120273800, chr7:120740600-120741650	chr7:120402300-120404200, chr7:120583950-120584400
H3K4me3:SMYD3	KCNIP2-AS1	chr10:101816050-101819550	chr10:101818450-101819000
H3K4me3:SMYD3	KCNIP3	chr2:95316100-95316400, chr2:95333950-95334250, chr2:95345650-95347150	chr2:95316150-95317150, chr2:95333850-95334200
H3K4me3:SMYD3	KCNK1	chr1:233613250-233616350, chr1:233635900-233636300	chr1:233543800-233544000, chr1:233654700-233655500
H3K4me3:SMYD3	KCNK15-AS1	chr20:44720800-44721500, chr20:44728850-44729450, chr20:44730500-44730900, chr20:44745850-44746050	chr20:44720550-44721750, chr20:44728550-44730950
H3K4me3:SMYD3	KCNK3	chr2:26696350-26696800	chr2:26696350-26696900, chr2:26724100-26724550
H3K4me3:SMYD3	KCNMA1	chr10:77513600-77514350, chr10:77531550-77531950, chr10:77635850-77638950	chr10:77160550-77161150, chr10:77164000-77164350, chr10:77392900-77393100, chr10:77416550-77417000, chr10:77504650-77506300, chr10:77513850-77514350, chr10:77531600-77532250, chr10:77582750-77583000
H3K4me3:SMYD3	KCNQ1OT1	chr11:2698300-2700900, chr11:2884300-2885850, chr11:2902200-2902950, chr11:2912600-2913150, chr11:2927700-2931000	chr11:2912600-2912850
H3K4me3:SMYD3	KCNQ5	chr6:72553700-72554000, chr6:72569850-72570600, chr6:72621050-72624100, chr6:72994200-72994550, chr6:73079650-73080200	chr6:72465250-72465500, chr6:72553950-72554250, chr6:72787450-72788650, chr6:72968700-72968950, chr6:73032450-73033050, chr6:73079400-73080450, chr6:73130100-73130400
H3K4me3:SMYD3	KCNS3	chr2:17878050-17880500, chr2:18048100-18048400, chr2:18299650-18300050	chr2:18299450-18300050
H3K4me3:SMYD3	KCP	chr7:128883750-128884250, chr7:128890950-128891450	chr7:128889050-128890300, chr7:128893200-128893450, chr7:128903200-128903450
H3K4me3:SMYD3	KCTD1	chr18:26548200-26551650, chr18:26575050-26575850, chr18:26656350-26657750	chr18:26477950-26478350, chr18:26480850-26481500, chr18:26487350-26487650
H3K4me3:SMYD3	KCTD16	chr5:144169600-144171200	chr5:144190050-144190300
H3K4me3:SMYD3	KCTD20	chr6:36441150-36444600	chr6:36441250-36442950
H3K4me3:SMYD3	KCTD3	chr1:215566250-215570550, chr1:215583000-215583750	chr1:215583200-215583500
H3K4me3:SMYD3	KCTD7	chr7:66627750-66629250, chr7:66635800-66636400	chr7:66628700-66629050, chr7:66635950-66636150
H3K4me3:SMYD3	KDELR2	chr7:6446850-6448750, chr7:6482600-6484800	chr7:6447100-6448750
H3K4me3:SMYD3	KDM2A	chr11:67117450-67122400, chr11:67168150-67168450, chr11:67239000-67242450, chr11:67248000-67249100	chr11:67118900-67119350, chr11:67239700-67240150, chr11:67248350-67248800
H3K4me3:SMYD3	KDM4A	chr1:43643700-43644550, chr1:43648950-43651800	chr1:43649800-43650250
H3K4me3:SMYD3	KDM4B	chr19:4968600-4971450, chr19:5001900-5002600	chr19:4968700-4969000
H3K4me3:SMYD3	KDM5B	chr1:202803050-202803400, chr1:202806200-202809100	chr1:202803050-202803450
H3K4me3:SMYD3	KDM6B	chr17:7833600-7838200, chr17:7841150-7845450, chr17:7851550-7852050	chr17:7833850-7834250, chr17:7835500-7837000, chr17:7842000-7844050
H3K4me3:SMYD3	KHSRP	chr19:6423250-6425600	chr19:6424850-6425500
H3K4me3:SMYD3	KIAA0513	chr16:85026800-85029900, chr16:85036800-85037600, chr16:85055200-85055950	chr16:85027550-85029700, chr16:85036850-85037600, chr16:85055500-85055700
H3K4me3:SMYD3	KIAA0586	chr14:58455450-58456450	chr14:58427700-58428000, chr14:58455700-58456150, chr14:58501400-58501700
H3K4me3:SMYD3	KIAA0753	chr17:6608400-6608850, chr17:6639300-6643000	chr17:6608350-6608850
H3K4me3:SMYD3	KIAA0895	chr7:36366050-36367850, chr7:36372050-36372600, chr7:36387400-36394100	chr7:36387700-36389550
H3K4me3:SMYD3	KIAA0895L	chr16:67178100-67178750, chr16:67182950-67186000	chr16:67183550-67184300
H3K4me3:SMYD3	KIAA1217	chr10:24208300-24210000, chr10:24238600-24240200, chr10:24255200-24256450, chr10:24463750-24468100	chr10:24382900-24383800, chr10:24463900-24464600, chr10:24466450-24466800, chr10:24483950-24484250
H3K4me3:SMYD3	KIAA1522	chr1:32730050-32730550, chr1:32740750-32743600, chr1:32759050-32762250	chr1:32759550-32760300, chr1:32761450-32761800
H3K4me3:SMYD3	KIAA1549L	chr11:33371300-33373000, chr11:33375500-33377700, chr11:33633250-33634850	chr11:33371500-33372700, chr11:33557250-33557650, chr11:33633250-33634800
H3K4me3:SMYD3	KIAA1671	chr22:24952150-24954600, chr22:24966050-24966550, chr22:24985200-24986200, chr22:24991300-24992200, chr22:24994200-24994650, chr22:24996450-24996700	chr22:24966100-24966650, chr22:24991300-24992300, chr22:24994050-24994750, chr22:25026200-25026500
H3K4me3:SMYD3	KICS2	chr12:64195600-64195900, chr12:64221200-64222850	chr12:64181400-64182150, chr12:64222300-64222550
H3K4me3:SMYD3	KIDINS220	chr2:8836400-8837700	chr2:8803600-8804500, chr2:8819050-8819300
H3K4me3:SMYD3	KIF11	chr10:92590800-92595450	chr10:92574600-92574850
H3K4me3:SMYD3	KIF13A	chr6:17863700-17866400, chr6:17907750-17907950, chr6:17980900-17982000, chr6:17983750-17989050, chr6:17993200-17993900	chr6:17864050-17866450, chr6:17877800-17878050, chr6:17981150-17981450, chr6:17993200-17993750
H3K4me3:SMYD3	KIF16B	chr20:16530150-16530650, chr20:16572400-16575550	chr20:16530300-16530600
H3K4me3:SMYD3	KIF1B	chr1:10209450-10212450	chr1:10210100-10210500
H3K4me3:SMYD3	KIF20A	chr5:138177500-138180650	chr5:138178700-138179100
H3K4me3:SMYD3	KIF20B	chr10:89700600-89703300	chr10:89701150-89701800
H3K4me3:SMYD3	KIF21A	chr12:39441450-39444250, chr12:39467600-39468300, chr12:39475200-39475850	chr12:39443100-39443500
H3K4me3:SMYD3	KIF25	chr6:168035500-168036250	chr6:168007350-168008150
H3K4me3:SMYD3	KIF27	chr9:83885750-83886350, chr9:83920300-83922100	chr9:83881850-83882250, chr9:83885350-83886100
H3K4me3:SMYD3	KIF2C	chr1:44738100-44741250	chr1:44739500-44739800
H3K4me3:SMYD3	KIF3C	chr2:25977200-25978400, chr2:25981450-25983100, chr2:25991200-25992050, chr2:25997550-25998150	chr2:25977450-25978400, chr2:25997550-25998150
H3K4me3:SMYD3	KIF6	chr6:39425900-39426250, chr6:39725000-39725500	chr6:39425950-39426250
H3K4me3:SMYD3	KIFC2	chr8:144472350-144472850	chr8:144465800-144466000
H3K4me3:SMYD3	KIFC3	chr16:57801000-57802450, chr16:57807900-57808600, chr16:57810000-57810500, chr16:57812550-57813000, chr16:57816300-57816650, chr16:57835100-57835650, chr16:57862700-57863800	chr16:57807750-57808350, chr16:57810100-57810300, chr16:57812500-57812950, chr16:57816300-57816700, chr16:57825150-57825350, chr16:57835100-57835650, chr16:57871300-57872000
H3K4me3:SMYD3	KLC1	chr14:103561050-103564500, chr14:103624900-103625400, chr14:103628000-103631000	chr14:103562700-103562900
H3K4me3:SMYD3	KLF10	chr8:102616950-102617350, chr8:102651900-102652300	chr8:102651950-102652250, chr8:102653800-102654100
H3K4me3:SMYD3	KLF12	chr13:73702450-73703000, chr13:73958750-73959150, chr13:74133000-74137000, chr13:74140950-74141450	chr13:73938550-73938850, chr13:73958700-73959000, chr13:74036500-74036800
H3K4me3:SMYD3	KLF16	chr19:1861700-1865200	chr19:1863800-1864000
H3K4me3:SMYD3	KLF17	chr1:44047850-44048750	chr1:44047850-44048750
H3K4me3:SMYD3	KLF18	chr1:44154700-44155550	chr1:44154700-44155450
H3K4me3:SMYD3	KLF5	chr13:73055550-73061850, chr13:73065850-73066150, chr13:73138400-73139550	chr13:73053350-73053700, chr13:73055950-73056750, chr13:73058700-73059100, chr13:73138350-73139450, chr13:73210250-73210800, chr13:73216000-73216600
H3K4me3:SMYD3	KLF6	chr10:3776900-3777650, chr10:3780500-3786750	chr10:3805500-3806100
H3K4me3:SMYD3	KLF8	chrX:55908100-55909250, chrX:56052750-56053350, chrX:56107250-56109300, chrX:56113750-56114500, chrX:56232350-56234000	chrX:56113600-56114400
H3K4me3:SMYD3	KLF9	chr9:70411950-70414750, chr9:70417950-70421150	chr9:70414000-70414500, chr9:70418250-70420350
H3K4me3:SMYD3	KLHDC10	chr7:130069350-130072500	chr7:130070250-130070600
H3K4me3:SMYD3	KLHDC3	chr6:43012800-43015200	chr6:43013900-43014150
H3K4me3:SMYD3	KLHL10	chr17:41835150-41836950, chr17:41846150-41846650	chr17:41846200-41846400
H3K4me3:SMYD3	KLHL12	chr1:202926150-202927800	chr1:202926900-202927400
H3K4me3:SMYD3	KLHL21	chr1:6599100-6604700, chr1:6609450-6610300	chr1:6601250-6601550, chr1:6603050-6603950
H3K4me3:SMYD3	KLHL26	chr19:18636300-18638100	chr19:18636650-18636900
H3K4me3:SMYD3	KLHL4	chrX:87517450-87519200	chrX:87525550-87526100
H3K4me3:SMYD3	KLHL5	chr4:39043050-39046950	chr4:39043000-39043650, chr4:39046050-39046450
H3K4me3:SMYD3	KLRC2	chr12:10439750-10440000	chr12:10437450-10438200, chr12:10439600-10440200
H3K4me3:SMYD3	KLRC4-KLRK1	chr12:10392500-10392900, chr12:10395550-10396100, chr12:10411150-10411800	chr12:10392300-10392900, chr12:10395500-10395950, chr12:10405400-10405650
H3K4me3:SMYD3	KLRG1	chr12:8948350-8951150	chr12:8949650-8950100
H3K4me3:SMYD3	KMO	chr1:241531400-241533400	chr1:241531500-241531850
H3K4me3:SMYD3	KMT2E-AS1	chr7:105010650-105017300	chr7:105012750-105013100
H3K4me3:SMYD3	KMT5A	chr12:123383150-123385450, chr12:123387750-123390550	chr12:123383650-123384200
H3K4me3:SMYD3	KMT5C	chr19:55338400-55341150	chr19:55338700-55339900
H3K4me3:SMYD3	KPNA1	chr3:122443350-122444450, chr3:122482500-122485700, chr3:122497550-122497800	chr3:122443900-122444100, chr3:122482950-122483700, chr3:122485100-122485500
H3K4me3:SMYD3	KPNB1-DT	chr17:47648650-47651650	chr17:47621400-47622300, chr17:47649050-47649900
H3K4me3:SMYD3	KRAS	chr12:25249600-25252100, chr12:25385550-25387700	chr12:25251000-25251250, chr12:25333800-25334100, chr12:25386350-25387650
H3K4me3:SMYD3	KRT16	chr17:41612850-41613150	chr17:41612750-41613150
H3K4me3:SMYD3	KRT19	chr17:41526700-41528700, chr17:41529750-41531000	chr17:41529900-41531000
H3K4me3:SMYD3	KRT5	chr12:52518850-52522600	chr12:52520600-52522350
H3K4me3:SMYD3	KRT7	chr12:52230050-52236200, chr12:52243400-52244450	chr12:52230150-52232100, chr12:52235750-52235950, chr12:52244050-52244300
H3K4me3:SMYD3	KRT8	chr12:52899250-52900550, chr12:52902050-52908700, chr12:52924050-52927800, chr12:52945350-52947400, chr12:52948250-52953850, chr12:52971400-52972350	chr12:52908050-52908700, chr12:52924100-52927700, chr12:52945650-52946600, chr12:52971800-52972300
H3K4me3:SMYD3	KRT86	chr12:52278550-52281350, chr12:52308300-52308950	chr12:52280350-52281100
H3K4me3:SMYD3	KRTAP5-11	chr11:71589200-71589650, chr11:71614800-71615850, chr11:71639400-71639700	chr11:71589050-71589700, chr11:71614650-71615600
H3K4me3:SMYD3	KSR1	chr17:27455900-27457950, chr17:27471300-27472450, chr17:27494350-27494900, chr17:27551800-27552750	chr17:27471450-27472450, chr17:27506850-27507150, chr17:27534300-27534500, chr17:27551650-27552950
H3K4me3:SMYD3	KTN1-AS1	chr14:55500350-55500700, chr14:55578750-55583000	chr14:55536000-55536350
H3K4me3:SMYD3	KYNU	chr2:142877550-142879200	chr2:142833850-142834050, chr2:142873550-142874850, chr2:142903600-142904250
H3K4me3:SMYD3	L3HYPDH	chr14:59481850-59485950	chr14:59482550-59484500
H3K4me3:SMYD3	L3MBTL2	chr22:41204850-41206400	chr22:41205150-41205350
H3K4me3:SMYD3	LACTB	chr15:63097100-63099950, chr15:63107950-63108400, chr15:63121250-63123150	chr15:63107950-63108350, chr15:63133700-63134050
H3K4me3:SMYD3	LAMA1	chr18:6994900-6995350, chr18:7038450-7038800	chr18:6958900-6961450, chr18:6994900-6995550, chr18:7038400-7038800
H3K4me3:SMYD3	LAMA2	chr6:128487600-128488350, chr6:128491100-128492750, chr6:128507900-128510250, chr6:128511300-128512100, chr6:128515850-128521950, chr6:128569800-128571150, chr6:128600250-128600550, chr6:128656000-128656450, chr6:128659900-128660500, chr6:128911150-128911900, chr6:128998550-128998900, chr6:129172650-129173200, chr6:129490650-129491300, chr6:129501000-129501700	chr6:128487600-128488200, chr6:128491500-128491950, chr6:128508750-128510050, chr6:128511500-128511850, chr6:128569800-128570600, chr6:128598300-128599100, chr6:128600200-128600900, chr6:128656000-128656700, chr6:128696550-128697200, chr6:128739100-128739350, chr6:129187200-129187500
H3K4me3:SMYD3	LAMA3	chr18:23688750-23690750, chr18:23719650-23719900, chr18:23849300-23849500, chr18:23870950-23875150	chr18:23689100-23689300, chr18:23695250-23695650, chr18:23710400-23710650, chr18:23716450-23716750, chr18:23719350-23720300, chr18:23827900-23829000, chr18:23834850-23835450, chr18:23837500-23839200, chr18:23845250-23845500, chr18:23849100-23849700, chr18:23870900-23873150
H3K4me3:SMYD3	LAMA5	chr20:62349950-62350950, chr20:62358100-62360050, chr20:62361150-62363050, chr20:62364550-62370750	chr20:62350000-62350550, chr20:62359250-62359600, chr20:62361650-62362100, chr20:62369050-62370500
H3K4me3:SMYD3	LAMB3	chr1:209647600-209653500, chr1:209655600-209656150	chr1:209653000-209653200, chr1:209655600-209656100, chr1:209657150-209657700
H3K4me3:SMYD3	LAMC1	chr1:183019300-183019800, chr1:183021700-183026750, chr1:183060200-183060550	chr1:183022100-183022400
H3K4me3:SMYD3	LAMC2	chr1:183180900-183181100, chr1:183185750-183188250, chr1:183234550-183235450	chr1:183163150-183164950, chr1:183209600-183209950, chr1:183234700-183235200
H3K4me3:SMYD3	LAMP2	chrX:120468150-120469650, chrX:120485450-120486450	chrX:120469200-120469400
H3K4me3:SMYD3	LAMTOR1	chr11:72101850-72103850	chr11:72103200-72103600
H3K4me3:SMYD3	LAMTOR4	chr7:100148200-100149900	chr7:100148650-100148900
H3K4me3:SMYD3	LAPTM4A-DT	chr2:20049700-20053250, chr2:20071350-20072500	chr2:20051600-20053050, chr2:20066150-20066550, chr2:20068050-20068500, chr2:20071450-20072300
H3K4me3:SMYD3	LAPTM4B	chr8:97757800-97758700, chr8:97763650-97764050, chr8:97775000-97777200, chr8:97831500-97832050	chr8:97798200-97798500, chr8:97835150-97835500
H3K4me3:SMYD3	LARGE1	chr22:33853500-33854250	chr22:33883800-33884100
H3K4me3:SMYD3	LARP1B	chr4:128060200-128063100, chr4:128163300-128163800, chr4:128213800-128214150	chr4:128163150-128163650
H3K4me3:SMYD3	LARP7	chr4:112635700-112638150	chr4:112636900-112637400
H3K4me3:SMYD3	LARS1	chr5:146181600-146183250	chr5:146182550-146182900
H3K4me3:SMYD3	LARS2	chr3:45387950-45390000, chr3:45551500-45551900	chr3:45479700-45480350, chr3:45551550-45551900
H3K4me3:SMYD3	LASP1	chr17:38863200-38864150, chr17:38866900-38876000, chr17:38879450-38880550, chr17:38883400-38884050, chr17:38897700-38898750, chr17:38900200-38901500	chr17:38863300-38864050, chr17:38867900-38868600, chr17:38879750-38880400, chr17:38900700-38901350
H3K4me3:SMYD3	LASTR	chr10:5595700-5596650	chr10:5596150-5596500
H3K4me3:SMYD3	LATS2	chr13:21033800-21034200, chr13:21059850-21062050, chr13:21069650-21069900, chr13:21079750-21080650	chr13:21033800-21034200, chr13:21069600-21070000, chr13:21079900-21080250
H3K4me3:SMYD3	LBX2	chr2:74497900-74499250	chr2:74503200-74503400
H3K4me3:SMYD3	LCA5	chr6:79525450-79526150, chr6:79536050-79539200	chr6:79537150-79537650
H3K4me3:SMYD3	LCORL	chr4:18019650-18023250	chr4:18021800-18022200
H3K4me3:SMYD3	LDC1P	chr1:31476950-31477700, chr1:31549000-31550050, chr1:31562300-31564350	chr1:31476750-31477100, chr1:31549050-31549400, chr1:31562350-31564300, chr1:31581700-31581900
H3K4me3:SMYD3	LDHC	chr11:18383200-18384850, chr11:18393950-18396900, chr11:18411900-18412250	chr11:18383700-18384500, chr11:18395950-18396250
H3K4me3:SMYD3	LDLR	chr19:11084050-11086600, chr19:11088650-11092550, chr19:11094550-11095350	chr19:11085250-11085850, chr19:11091650-11092300, chr19:11094700-11095200
H3K4me3:SMYD3	LDLRAD3	chr11:35821950-35822300, chr11:35943650-35945000, chr11:36149700-36150200	chr11:35821950-35822300, chr11:35908000-35908600, chr11:35927950-35928250, chr11:36009350-36009700, chr11:36149550-36150150
H3K4me3:SMYD3	LDLRAP1	chr1:25506500-25507200, chr1:25543200-25545100, chr1:25549450-25550050, chr1:25568100-25569200, chr1:25573400-25573800	chr1:25568400-25568750
H3K4me3:SMYD3	LEMD1-AS1	chr1:205374600-205374950	chr1:205374600-205375000
H3K4me3:SMYD3	LEMD2	chr6:33781200-33781850, chr6:33787700-33789550	chr6:33781250-33781600
H3K4me3:SMYD3	LEMD3	chr12:65168800-65173400	chr12:65169150-65169600
H3K4me3:SMYD3	LEPR	chr1:65417450-65424450, chr1:65425700-65426250, chr1:65429450-65430200, chr1:65564000-65565000	chr1:65420100-65420750, chr1:65424050-65424500, chr1:65425750-65426000
H3K4me3:SMYD3	LERFS	chr9:62863550-62865250, chr9:62896900-62898850, chr9:62915550-62916300	chr9:62865000-62865200
H3K4me3:SMYD3	LETM2	chr8:38380350-38387400, chr8:38405300-38405500	chr8:38405050-38405450
H3K4me3:SMYD3	LETMD1	chr12:51047350-51049700	chr12:51038350-51038800, chr12:51047900-51048250
H3K4me3:SMYD3	LGALS1	chr22:37674750-37677700	chr22:37675350-37675550
H3K4me3:SMYD3	LGALS3	chr14:55102150-55103750, chr14:55107950-55108500, chr14:55127750-55130700	chr14:55094950-55095300, chr14:55127700-55127950
H3K4me3:SMYD3	LGALS3BP	chr17:78958650-78959100, chr17:78962200-78963050, chr17:78978850-78980300, chr17:78986100-78987350	chr17:78958550-78959100, chr17:78962350-78963000, chr17:78979850-78980100, chr17:78986750-78987300
H3K4me3:SMYD3	LGALSL-DT	chr2:64453000-64455550	chr2:64426650-64426850
H3K4me3:SMYD3	LGI4	chr19:35123000-35124700, chr19:35141500-35142850	chr19:35141200-35141550
H3K4me3:SMYD3	LGMN	chr14:92747550-92749200, chr14:92760200-92760650	chr14:92728900-92730150
H3K4me3:SMYD3	LGR4	chr11:27385150-27385750, chr11:27464050-27465100	chr11:27391500-27391800, chr11:27392800-27393300, chr11:27447750-27448100, chr11:27456150-27456500, chr11:27464250-27465000, chr11:27468150-27469200
H3K4me3:SMYD3	LGR6	chr1:202191900-202192250, chr1:202200100-202200500, chr1:202213500-202214500, chr1:202235600-202236550	chr1:202200150-202200500, chr1:202235900-202236550
H3K4me3:SMYD3	LHFPL2	chr5:78647000-78649650	chr5:78529800-78530700, chr5:78586250-78586800, chr5:78595200-78595450, chr5:78615600-78615950, chr5:78699300-78700450
H3K4me3:SMYD3	LHFPL5	chr6:35811100-35811500	chr6:35811200-35811450
H3K4me3:SMYD3	LHFPL6	chr13:39565450-39566100, chr13:39601750-39604200	chr13:39527800-39528450, chr13:39565350-39566400
H3K4me3:SMYD3	LIFR-AS1	chr5:38598750-38599300, chr5:38650600-38651400, chr5:38659950-38660700	chr5:38598700-38599500, chr5:38601950-38602250, chr5:38607600-38607900
H3K4me3:SMYD3	LIG4	chr13:108215450-108216250, chr13:108217600-108220350	chr13:108218050-108218350
H3K4me3:SMYD3	LILRB3	chr19:54114750-54116800, chr19:54136150-54139000, chr19:54158600-54161150, chr19:54172500-54173350, chr19:54188000-54192650, chr19:54199900-54202850, chr19:54209650-54210300	chr19:54137000-54137750, chr19:54159700-54160050, chr19:54172850-54173250, chr19:54189650-54190900
H3K4me3:SMYD3	LIM2-AS1	chr19:51393900-51395150	chr19:51394250-51394550
H3K4me3:SMYD3	LIMA1	chr12:50201700-50203000, chr12:50218500-50224950, chr12:50242700-50243350, chr12:50246750-50247550, chr12:50251750-50252550, chr12:50254300-50254950, chr12:50257000-50258150, chr12:50282300-50284400	chr12:50201950-50202800, chr12:50218650-50218950, chr12:50221300-50221650, chr12:50221850-50222100, chr12:50222850-50224950, chr12:50242450-50243350, chr12:50246750-50247600, chr12:50251750-50252400, chr12:50254250-50254950, chr12:50256900-50258150
H3K4me3:SMYD3	LIMD1	chr3:45593000-45595050	chr3:45668200-45668500
H3K4me3:SMYD3	LIMK1	chr7:74079250-74079600, chr7:74083950-74085200, chr7:74093950-74095050, chr7:74104450-74105050	chr7:74079300-74079600, chr7:74098050-74098550, chr7:74104450-74105100
H3K4me3:SMYD3	LIMK2	chr22:31207250-31207650, chr22:31211800-31213350, chr22:31253800-31254400	chr22:31241400-31242200, chr22:31243850-31244250, chr22:31253800-31254350
H3K4me3:SMYD3	LIMS1	chr2:108532700-108536650, chr2:108594200-108595450, chr2:108621150-108621650	chr2:108593750-108595350, chr2:108621350-108621650
H3K4me3:SMYD3	LIN28B	chr6:104953600-104954550, chr6:104955900-104959800	chr6:105077800-105078100
H3K4me3:SMYD3	LIN37	chr19:35747950-35749550	chr19:35748350-35748600
H3K4me3:SMYD3	LIN54	chr4:83009100-83014200	chr4:83012950-83013300
H3K4me3:SMYD3	LINC-PINT	chr7:130794200-130795250, chr7:130845300-130846000, chr7:130959100-130962050, chr7:131105250-131112000	chr7:130960050-130961600
H3K4me3:SMYD3	LINC00111	chr21:41641600-41643000, chr21:41678450-41679200, chr21:41680650-41681750, chr21:41684500-41684850	chr21:41630350-41630650, chr21:41634300-41634950, chr21:41641400-41642400, chr21:41678100-41679350, chr21:41684500-41684850
H3K4me3:SMYD3	LINC00184	chr1:234631750-234632050	chr1:234628300-234628600, chr1:234631600-234632100
H3K4me3:SMYD3	LINC00189	chr21:29181850-29182700, chr21:29196000-29196700, chr21:29298750-29300500	chr21:29196250-29196800, chr21:29258850-29259200
H3K4me3:SMYD3	LINC00222	chr6:108689050-108689700, chr6:108731200-108733100, chr6:108735450-108738650, chr6:108781650-108783800	chr6:108689000-108689600, chr6:108732350-108732950, chr6:108735200-108738300, chr6:108782450-108783150
H3K4me3:SMYD3	LINC00239	chr14:101731300-101732400	chr14:101731400-101731700, chr14:101732050-101732350
H3K4me3:SMYD3	LINC00265	chr7:39733050-39734700	chr7:39733250-39734500
H3K4me3:SMYD3	LINC00336	chr6:33589800-33591150, chr6:33599350-33599850	chr6:33589800-33590800, chr6:33599200-33599550
H3K4me3:SMYD3	LINC00370	chr13:109243250-109244150, chr13:109249950-109250350, chr13:109254200-109254750, chr13:109256850-109257600, chr13:109264350-109274700	chr13:109243400-109244150, chr13:109250000-109250350, chr13:109254100-109254750, chr13:109256850-109257650, chr13:109264700-109265350, chr13:109271750-109274800
H3K4me3:SMYD3	LINC00392	chr13:73421400-73421850, chr13:73574050-73574750	chr13:73325600-73325900, chr13:73334950-73335750, chr13:73421300-73422100, chr13:73428200-73430200, chr13:73465700-73466100
H3K4me3:SMYD3	LINC00448	chr13:62677950-62678500	chr13:62747350-62748000
H3K4me3:SMYD3	LINC00471	chr2:231513900-231514650	chr2:231514300-231514550
H3K4me3:SMYD3	LINC00472	chr6:71386000-71386850, chr6:71407000-71407850, chr6:71418050-71421850	chr6:71386450-71386650, chr6:71404300-71405400, chr6:71407100-71407700
H3K4me3:SMYD3	LINC00475	chr9:92146850-92147800, chr9:92151800-92152350	chr9:92147100-92147800, chr9:92151850-92152550
H3K4me3:SMYD3	LINC00511	chr17:72618050-72618450, chr17:72640250-72641300	chr17:72609700-72609900
H3K4me3:SMYD3	LINC00513	chr7:130894150-130894750, chr7:130901300-130902100, chr7:130903700-130914600, chr7:130916350-130918500	chr7:130853400-130854100, chr7:130887400-130887750, chr7:130903650-130904900, chr7:130912150-130913950, chr7:130916550-130918250
H3K4me3:SMYD3	LINC00565	chr13:113928000-113928350	chr13:113928000-113928300, chr13:113941900-113942250
H3K4me3:SMYD3	LINC00592	chr12:52143750-52150100, chr12:52163950-52164800, chr12:52215600-52217850, chr12:52221850-52222350	chr12:52147400-52149100, chr12:52215550-52216000, chr12:52217050-52217850, chr12:52221700-52222550
H3K4me3:SMYD3	LINC00623	chr1:120926150-120928550	chr1:120927000-120928300
[truncated: 4,827 more rows]
