# Supplementary material for: SMYD3 drives cell cycle and epithelial-mesenchymal transition pathways through dual gene transcriptional repression and activation in HPV-negative head and neck cancer
Source: Sci Rep. 2025 Jan 6;15:984. doi: 10.1038/s41598-024-83396-2 (PMC11704228; doi:10.1038/s41598-024-83396-2)
Supplement: Supplementary file 3 — Supplementary Information 3. [file 41598_2024_83396_MOESM3_ESM.xlsx]

## Sheet: Sheet1
Supplementary Table 2. Differential gene expression analysis of 5-3 SMYD3 KO compared to parental HN-6 cells (RNA-seq data of HN-6 and 5-3 SMYD3 KO cell lines).
Gene Name	baseMean	log2FoldChange	FoldChange	log2FoldChangeSE	pvalue	padj
SERPINB2	420.675	9.15511	570.116	1.18045	1.04369e-18	3.72923e-18
ZNF486	18.1707	6.71088	104.756	1.18656	3.37721e-11	8.88772e-11
HEPHL1	32.1728	5.89388	59.4613	0.861476	3.65878e-14	1.09752e-13
COL15A1	13.0326	5.82639	56.7436	1.24626	6.06838e-09	1.41651e-08
DMBT1	8.14881	5.26469	38.4441	1.28753	8.38298e-08	1.83951e-07
KRTAP2-3	84.9176	5.22821	37.4842	0.670632	3.22499e-17	1.08636e-16
IL24	162.034	5.18934	36.4878	0.437974	1.42559e-34	8.31077e-34
LINC01127	63.5015	5.06371	33.4448	0.675131	2.97015e-16	9.61915e-16
AC104088.1	5.6605	4.98487	31.6661	1.41275	7.00024e-07	1.44785e-06
IL1R2	90.4551	4.97808	31.5175	0.536281	8.60311e-23	3.56062e-22
CTSE	80.5573	4.9225	30.3263	0.442556	5.32191e-31	2.81396e-30
FLG	54.9361	4.90423	29.9448	0.404429	4.27988e-36	2.59848e-35
AC100802.1	3.91375	4.89118	29.675	1.41224	9.20254e-07	1.88731e-06
AC009093.4	20.2912	4.88922	29.6348	1.28106	2.79791e-07	5.93625e-07
TRBJ2-1	17.7198	4.80524	27.9589	0.910835	4.44427e-10	1.10678e-09
AP002833.2	15.1557	4.76818	27.25	0.913266	5.95524e-10	1.47196e-09
LURAP1L-AS1	16.8792	4.70587	26.098	0.917023	9.57663e-10	2.3371e-09
CCR4	11.4689	4.62511	24.6773	1.33369	1.09725e-06	2.23313e-06
VSTM1	7.5779	4.62296	24.6405	1.33595	1.12615e-06	2.29038e-06
HSD3B1	4.35956	4.5886	24.0606	1.4268	2.48083e-06	4.92928e-06
TRBJ2-2P	9.61839	4.58601	24.0175	1.31691	1.07582e-06	2.19159e-06
ELMO1	97.1975	4.58373	23.9795	0.321396	1.87524e-48	1.53333e-47
AP003555.2	17.6775	4.56862	23.7296	1.12664	1.35268e-07	2.92638e-07
HAO1	3.88879	4.51377	22.8444	1.42373	3.02172e-06	5.96413e-06
SPRR2D	13.9103	4.49508	22.5503	1.31253	1.3892e-06	2.80737e-06
AC004947.1	5.8496	4.43044	21.5624	1.37719	2.81562e-06	5.56976e-06
PCNPP3	24.2978	4.41417	21.3205	0.716325	2.90853e-12	8.02514e-12
S100A9	16.8972	4.36172	20.5594	0.593054	8.36539e-16	2.65363e-15
RFLNA	491.839	4.34332	20.2987	0.146529	2.12072e-195	2.99313e-193
IL1RL1	44.2522	4.29401	19.6167	0.603696	5.01128e-15	1.54781e-14
LINC02653	4.59326	4.22905	18.753	1.39265	5.73192e-06	1.10535e-05
DDX53	41.7211	4.21898	18.6225	0.390092	1.39042e-29	7.04506e-29
TRBV30	13.2347	4.2165	18.5906	0.833129	1.64579e-09	3.96869e-09
RYR2	29.0875	4.14851	17.7348	0.518182	5.64678e-18	1.96047e-17
RAB39B	8.28249	4.13106	17.5216	1.19708	1.68575e-06	3.38836e-06
ADAMTS1	71.7454	4.09141	17.0466	0.412457	1.70786e-25	7.68933e-25
PLPP4	19.6887	4.07638	16.8699	0.514768	1.18109e-17	4.04576e-17
HLF	11.8739	4.07056	16.802	0.759398	3.67775e-10	9.20715e-10
DRGX	4.07086	4.04154	16.4673	1.4608	1.45194e-05	2.71136e-05
LINC02551	36.5459	4.01515	16.1689	0.505335	9.88435e-18	3.39957e-17
HECW2-AS1	26.3283	3.99289	15.9214	0.715755	1.14922e-10	2.95179e-10
LINC01602	7.48526	3.95786	15.5394	1.35031	1.00699e-05	1.90382e-05
ADAMTS9	102.166	3.91242	15.0576	0.322195	3.52705e-36	2.14542e-35
AC027329.1	53.1467	3.88196	14.743	0.642568	8.09586e-12	2.18822e-11
ANGPTL4	244.32	3.85777	14.4979	0.222957	2.66386e-69	3.45894e-68
MARCH4	142.619	3.84529	14.373	0.281818	1.30314e-44	9.68008e-44
NOX3	4.28705	3.83542	14.275	1.4664	2.67427e-05	4.89124e-05
CDH4	69.8378	3.82451	14.1675	0.276198	8.10652e-46	6.19422e-45
NFATC2	98.4314	3.82098	14.1329	0.329438	2.55867e-33	1.43659e-32
KIRREL3	36.3933	3.81087	14.0341	0.381466	1.03025e-25	4.67089e-25
CSF2RB	7.03595	3.80412	13.9687	0.992781	5.55469e-07	1.15549e-06
EREG	629.815	3.79959	13.9248	0.133138	2.44684e-181	2.67736e-179
AC078905.1	10.4029	3.7974	13.9037	0.839319	2.9891e-08	6.73984e-08
CSF2	225.861	3.78726	13.8063	0.236289	5.16817e-60	5.53079e-59
AC097374.1	3.54993	3.75259	13.4786	1.447	3.10711e-05	5.6421e-05
TLR4	396.217	3.74768	13.4328	0.137401	5.51198e-166	4.49192e-164
IL10RA	16.169	3.7087	13.0747	0.944117	4.1571e-07	8.72687e-07
TRBC2	1298.5	3.69678	12.967	0.0978342	0	0
HS3ST2	213.605	3.68249	12.8393	0.170976	4.89799e-105	1.27538e-103
NLRP10	98.8719	3.64581	12.5169	0.25117	7.1933e-50	6.06248e-49
AC130466.1	24.8168	3.64552	12.5144	0.481661	2.63562e-16	8.55138e-16
RAB3B	378.466	3.63856	12.4542	0.146848	1.17828e-137	5.72304e-136
AC016735.1	9.10374	3.63793	12.4487	1.20765	1.10507e-05	2.08218e-05
AREG	1850.99	3.62602	12.3464	0.0791304	0	0
AC090023.1	3.99096	3.59162	12.0555	1.46206	5.25131e-05	9.35087e-05
NOMO3	115.041	3.58397	11.9918	0.227828	7.44064e-58	7.55586e-57
IRGM	17.0048	3.57276	11.8989	0.858235	1.8171e-07	3.90248e-07
CYP1A1	322.069	3.57079	11.8827	0.241539	1.52741e-51	1.34734e-50
IL7R	685.856	3.55523	11.7552	0.0975355	5.69254e-293	2.84291e-290
AC107959.3	40.2635	3.54607	11.6809	0.337388	6.36919e-28	3.08819e-27
SPRR1B	24.0829	3.54524	11.6741	0.620678	7.95786e-11	2.06029e-10
ADAM12	226.086	3.53454	11.5878	0.145542	2.42251e-132	1.05555e-130
AC077690.1	3.94755	3.52997	11.5512	1.45323	6.05082e-05	0.000107275
LINC00973	579.135	3.52981	11.5499	0.12996	1.64991e-164	1.30631e-162
NLRP3	59.6762	3.5194	11.4668	0.385601	5.8879e-22	2.37135e-21
AL121820.1	29.3935	3.50833	11.3792	0.432862	4.37998e-18	1.52664e-17
KRT6A	376.055	3.49885	11.3047	0.190129	1.13525e-77	1.76467e-76
INHBE	8.28297	3.49584	11.2811	0.993193	2.4135e-06	4.79867e-06
ETV5	1029.74	3.49521	11.2762	0.0829544	0	0
IL1A	126.453	3.48026	11.1599	0.21905	7.0885e-59	7.42273e-58
PDCD1LG2	203.583	3.45214	10.9445	0.226404	1.63459e-54	1.54249e-53
TRBJ2-3	33.7669	3.44622	10.8997	0.401666	8.62506e-20	3.21697e-19
ABCA10	49.1969	3.42136	10.7135	0.340284	8.46208e-26	3.85264e-25
AMZ1	60.1569	3.39265	10.5024	0.293969	8.37061e-33	4.62247e-32
HYAL4	34.3695	3.3906	10.4875	0.503329	1.47888e-13	4.30877e-13
RTL3	6.3862	3.38832	10.4709	1.005	4.58169e-06	8.90595e-06
NOG	264.943	3.37607	10.3824	0.172954	8.01034e-87	1.48447e-85
OR7E22P	13.2606	3.35959	10.2645	0.758298	7.14974e-08	1.57511e-07
UGT2B17	5.6179	3.35797	10.253	1.2298	3.46877e-05	6.27309e-05
GDNF	52.2314	3.34569	10.1661	0.324788	7.4626e-27	3.50492e-26
AC008966.3	19.2113	3.34547	10.1645	0.822946	3.50519e-07	7.39901e-07
VLDLR	195.577	3.33606	10.0984	0.171601	3.99348e-86	7.31025e-85
RYR3	11.752	3.31839	9.9755	0.959184	3.66424e-06	7.18136e-06
HAUS6P3	9.28609	3.31364	9.94275	0.971272	4.35796e-06	8.48969e-06
DAW1	60.8238	3.31135	9.92693	0.352851	6.98742e-23	2.90303e-22
FAM187B2P	5.19058	3.30808	9.9045	1.37751	8.61509e-05	0.000150368
KCNJ12	49.3476	3.29159	9.79188	0.401772	2.81171e-18	9.86378e-18
PDE10A	12.5005	3.27825	9.70181	0.854817	9.55486e-07	1.95627e-06
AC090587.2	6.53783	3.26846	9.63617	0.991085	6.79473e-06	1.30218e-05
AP002956.1	1429.09	3.25407	9.54057	0.0901901	6.1076e-287	2.70359e-284
NOMO2	541.541	3.24885	9.50607	0.208289	9.70181e-57	9.62619e-56
LINC00520	4.35104	3.24315	9.46859	1.42121	0.000123718	0.000213018
INHBA	2198.93	3.23885	9.44042	0.0849095	0	0
CDH2	1708.27	3.23769	9.43284	0.0782355	0	0
CALB2	193.674	3.23396	9.40846	0.143327	1.33048e-114	4.16619e-113
NCKAP5	5.01784	3.21601	9.29212	1.37703	0.000113913	0.000196622
AC134312.5	79.0984	3.2112	9.26119	0.218284	7.41838e-51	6.42453e-50
TRBJ2-2	2.94902	3.20461	9.21898	1.43886	0.000147089	0.000251678
TGM2	8944.72	3.19253	9.14212	0.0829797	0	0
LNCOG	8.6572	3.18034	9.06518	1.17554	4.67818e-05	8.36549e-05
AC002480.1	369.775	3.17941	9.05935	0.115209	1.78228e-169	1.54282e-167
MFSD14A	48.8899	3.17783	9.04942	0.325953	2.49083e-24	1.08145e-23
AL031846.1	28.1206	3.17112	9.00744	0.450661	2.41747e-14	7.28759e-14
ZNF626	24.6425	3.15503	8.90759	0.403072	6.48948e-17	2.1584e-16
HAS3	815.202	3.15456	8.90466	0.087584	6.80144e-286	2.87982e-283
EPDR1	22.6985	3.1457	8.85016	0.421516	1.09927e-15	3.47177e-15
ITGA2	3349.17	3.14091	8.82078	0.0886269	6.53816e-277	2.54687e-274
RIMBP2	2.67151	3.12856	8.74563	1.52449	0.000232859	0.000390511
ZNF208	40.506	3.12548	8.72696	0.309701	8.72045e-26	3.96841e-25
SRGN	608.874	3.10941	8.63032	0.0923168	1.73629e-250	5.28401e-248
MGP	59.8431	3.08403	8.47978	0.23513	4.28003e-41	2.94879e-40
ETV4	1340.77	3.06325	8.35854	0.0848303	2.7403e-287	1.24123e-284
ADAM19	4060.91	3.05142	8.29027	0.0723856	0	0
SHISAL1	14.4914	3.0393	8.22095	0.659402	4.6792e-08	1.04168e-07
LINC02535	131.607	3.03242	8.18181	0.21531	8.32866e-47	6.54895e-46
ABCA13	4.56248	3.0303	8.16982	1.04202	3.2036e-05	5.80974e-05
AC018629.1	146.631	3.02824	8.15814	0.18689	8.51707e-61	9.27261e-60
SERPINE1	8038.51	3.0178	8.09931	0.0531872	0	0
TNS4	1852.02	3.01028	8.05722	0.084384	1.92431e-280	7.97442e-278
FAM167A	104.289	3.00372	8.02063	0.20451	1.42004e-50	1.21842e-49
AL133467.2	36.7511	2.99373	7.96531	0.361265	1.91766e-18	6.77003e-18
AL158839.1	46.27	2.98991	7.94425	0.284907	1.62026e-27	7.75376e-27
KCNF1	5.052	2.98298	7.90619	1.19939	0.000109903	0.000190055
IMPDH1P10	122.223	2.98048	7.89246	0.234053	7.07597e-39	4.60778e-38
AP001783.1	3.07789	2.97618	7.86902	1.44317	0.00028857	0.000479685
DUSP4	1975.04	2.97194	7.84593	0.0822438	1.24526e-287	5.91562e-285
TRAF1	312.258	2.96826	7.8259	0.126929	1.20017e-122	4.36929e-121
SPRY4	484.205	2.96676	7.8178	0.129756	2.10061e-117	6.8647e-116
LPAR6	5.32305	2.9665	7.8164	1.3884	0.000252739	0.000422323
CEMIP	343.339	2.96256	7.79507	0.114408	1.53435e-149	9.19526e-148
CD163L1	46.4785	2.96125	7.788	0.266314	1.87592e-30	9.77195e-30
AC099667.1	6.74365	2.94684	7.71058	0.928101	1.56167e-05	2.90902e-05
AL158824.1	4.61668	2.93418	7.64321	1.36527	0.00025886	0.000432032
LINC00452	29.7586	2.93377	7.64103	0.355939	3.00475e-18	1.05334e-17
MYH15	331.693	2.92675	7.60394	0.125083	9.32159e-123	3.39994e-121
MTMR7	13.6437	2.91473	7.54088	0.629342	4.96358e-08	1.10348e-07
AC068633.1	4.22081	2.91449	7.53961	1.22797	0.000161101	0.000274303
ANO1	1870.58	2.90136	7.4713	0.0628191	0	0
KRT33B	3.63897	2.89997	7.4641	1.38584	0.000306394	0.00050797
IL32	182.321	2.89434	7.43505	0.200716	8.18323e-49	6.75359e-48
C6orf15	367.081	2.8842	7.38294	0.127996	4.33895e-114	1.33718e-112
RIMKLA	5.70675	2.8828	7.37582	1.40413	0.000340166	0.000561951
ADAM8	2728.83	2.86548	7.28778	0.0770292	1.58878e-304	1.03149e-301
AGBL1-AS1	3.55632	2.84953	7.20767	1.41908	0.000390745	0.000640241
AKAP2	17.4371	2.83499	7.13539	0.510188	4.63388e-10	1.15341e-09
STC2	1405.14	2.83272	7.12415	0.0710492	0	0
TGM4	53.4408	2.8309	7.1152	0.277669	4.48889e-26	2.05767e-25
C7orf57	49.6257	2.83053	7.11336	0.246231	3.07902e-32	1.6803e-31
HBEGF	717.483	2.83007	7.11107	0.0952955	1.97718e-195	2.81092e-193
CFLAR-AS1	59.0318	2.8214	7.06848	0.31529	7.57935e-21	2.93252e-20
SSX1	7.93257	2.8198	7.06063	0.80089	5.69822e-06	1.0992e-05
CLCN4	222.678	2.8192	7.05771	0.129321	5.59056e-107	1.51023e-105
HSPA8	49268.1	2.7913	6.92252	0.111055	5.28096e-141	2.74286e-139
SLC7A11	887.101	2.78683	6.9011	0.103663	8.7133e-161	6.40411e-159
MAFF	1047.07	2.78251	6.88049	0.0843006	1.65396e-240	4.60202e-238
PALD1	45.4092	2.77332	6.83679	0.370517	1.49995e-15	4.71277e-15
AC073283.2	9.23576	2.77108	6.8262	0.744137	2.87363e-06	5.67989e-06
IRF8	15.7883	2.76561	6.80037	0.493367	3.84129e-10	9.59928e-10
ELOVL2-AS1	8.61988	2.75263	6.73942	0.964139	5.62793e-05	9.99775e-05
AC098613.1	14.1895	2.74706	6.71348	0.57993	3.75535e-08	8.41111e-08
CNGA3	4.22247	2.74393	6.69892	1.06288	0.000123302	0.000212338
NR1D1	1155.33	2.73426	6.65419	0.0718542	0	0
PID1	109.856	2.73194	6.6435	0.221282	1.29162e-36	7.94596e-36
NCS1	613.437	2.73157	6.64176	0.0859193	2.25779e-223	5.11338e-221
ANO2	75.9218	2.72894	6.62968	0.219962	6.11141e-37	3.7872e-36
PSMD10P2	26.9909	2.72748	6.62298	0.359322	7.08652e-16	2.25973e-15
EIF4HP1	15.8102	2.72441	6.60891	0.495704	7.49655e-10	1.84031e-09
OR7E99P	11.42	2.72026	6.58991	0.721369	2.57965e-06	5.11888e-06
LINC01510	10.5058	2.718	6.57958	0.792318	9.13104e-06	1.73153e-05
SNORD17	177.407	2.70816	6.53487	0.172479	3.96457e-57	3.95786e-56
LINC01647	4.35088	2.70446	6.51812	1.35385	0.000506136	0.000820749
DOCK2	9.62781	2.6987	6.49216	0.66083	7.55847e-07	1.55966e-06
PLCL2	127.166	2.69367	6.46956	0.175816	1.50458e-54	1.42256e-53
AC148477.5	77.2395	2.69195	6.46188	0.22657	3.87944e-34	2.22693e-33
ODC1	7160.6	2.6852	6.43168	0.064393	0	0
NT5DC4	205.639	2.68425	6.42747	0.145796	2.99525e-77	4.6081e-76
EHF	1125.43	2.68146	6.41506	0.0944076	5.32324e-179	5.51494e-177
C4BPB	24.5661	2.66748	6.35319	0.538337	1.4241e-08	3.26666e-08
LINC01363	8.86153	2.66719	6.35192	0.789469	1.18255e-05	2.223e-05
ETV1	214.447	2.66664	6.34949	0.140701	1.20002e-81	2.01489e-80
DLC1	1238.71	2.66022	6.32128	0.0848753	3.60758e-217	7.16987e-215
LINC02492	9.49833	2.65743	6.30906	0.592885	1.4009e-07	3.02833e-07
DRD1	6.64477	2.65525	6.29954	0.900811	4.95007e-05	8.83304e-05
LRIG1	181.486	2.65372	6.29289	0.172383	5.06594e-55	4.84386e-54
NTSR1	13.0935	2.64845	6.26995	0.960319	8.79114e-05	0.000153263
AL353743.4	4.84622	2.64621	6.26021	0.851489	3.03265e-05	5.51257e-05
B3GNT10	146.078	2.6442	6.25149	0.168678	6.3347e-57	6.29816e-56
SAA1	228.182	2.64252	6.24423	0.198533	5.68363e-42	3.98919e-41
PRRT4	30.6572	2.6423	6.24328	0.438501	3.76211e-11	9.87929e-11
AC073072.1	43.4274	2.64084	6.23696	0.317397	2.22634e-18	7.83565e-18
AF121898.1	17.9835	2.63729	6.22162	0.528634	1.24852e-08	2.87407e-08
RGS4	7.11756	2.63448	6.2095	1.17754	0.000345281	0.00056987
GLIS3	93.6617	2.6274	6.1791	0.187032	2.28886e-46	1.77894e-45
ZNF849P	2.94514	2.62544	6.17073	1.40213	0.000723094	0.00115402
PAX8	126.501	2.62463	6.16725	0.210908	4.25835e-37	2.6473e-36
KCNJ18	20.8293	2.62051	6.14968	0.52491	1.25426e-08	2.88693e-08
CASC17	5.33886	2.6166	6.13301	1.17724	0.00036771	0.000604736
ZNF699	53.1709	2.60919	6.1016	0.266831	3.82821e-24	1.65326e-23
IKZF3	32.6687	2.60757	6.09474	0.377119	1.15905e-13	3.39437e-13
AKR1D1	9.06266	2.60295	6.07527	0.979978	0.000126055	0.000216811
ASB2	5.07321	2.60217	6.07199	1.31175	0.00061856	0.000993625
AL109741.1	13.7155	2.59578	6.04518	0.560785	7.70474e-08	1.69462e-07
SPRY4-AS1	8.30924	2.59533	6.04329	0.862266	4.48436e-05	8.03661e-05
ZPLD1	4.3529	2.58794	6.0124	1.04973	0.000214887	0.000361555
NAMPTP1	67.7206	2.5872	6.0093	0.262212	1.63311e-24	7.12228e-24
ALOXE3	338.656	2.57772	5.96996	0.11897	1.32332e-105	3.47363e-104
KIAA1755	98.6941	2.56442	5.91516	0.218168	2.00471e-33	1.12816e-32
AC025946.1	3.98015	2.56035	5.89852	1.38803	0.000849304	0.00134531
SH2D5	360.749	2.55196	5.8643	0.138964	8.1219e-77	1.23105e-75
AC022415.2	13.5947	2.54893	5.85199	0.547091	7.11397e-08	1.56758e-07
LINC00707	130.868	2.54225	5.82495	0.222717	1.07302e-31	5.78923e-31
THBS1	36370.8	2.54164	5.8225	0.109225	2.93882e-121	1.03883e-119
IL6	271.042	2.54081	5.81915	0.128411	1.2614e-88	2.4325e-87
N4BP3	36.5066	2.53574	5.79875	0.364512	9.35589e-14	2.75555e-13
AL357060.1	39.7976	2.53564	5.79835	0.321565	8.77429e-17	2.90591e-16
PCDHGC3	556.406	2.53442	5.79344	0.17181	9.58313e-51	8.26619e-50
ALOX5AP	6.87855	2.53034	5.77706	0.783942	2.44876e-05	4.49313e-05
BACH2	46.0034	2.52895	5.7715	0.290506	9.17599e-20	3.41984e-19
ANKRD1	2712.01	2.52624	5.7607	0.0843961	2.43894e-198	3.59873e-196
OR7E39P	7.97115	2.52232	5.74504	0.69591	6.04222e-06	1.16346e-05
NUAK1	669.761	2.51387	5.71151	0.0879838	5.05763e-181	5.50321e-179
NTRK2	619.655	2.51316	5.70867	0.0871069	1.6458e-184	1.90805e-182
MICAL2	3052.76	2.51231	5.70532	0.0853144	4.5693e-192	6.18029e-190
RP1	6.02979	2.51065	5.69877	0.894214	9.5107e-05	0.000165275
LINC00431	4.69141	2.5002	5.65762	1.30699	0.000842745	0.00133535
TCAF1P1	53.5615	2.50017	5.65752	0.278897	9.37052e-21	3.60976e-20
PAPPA	115.022	2.49471	5.63615	0.233706	4.20368e-28	2.04636e-27
MYEOV	2085.98	2.48383	5.5938	0.0822597	9.57451e-202	1.48002e-199
C6orf99	191.998	2.48203	5.58683	0.142123	9.12985e-70	1.20069e-68
SLC25A25	760.241	2.47114	5.54483	0.084634	7.21044e-189	9.0605e-187
ZNF492	53.9819	2.46338	5.51507	0.243661	1.59913e-25	7.21143e-25
LINC01234	143.138	2.4594	5.49987	0.145323	1.03692e-65	1.25359e-64
HIF1A-AS2	9.02805	2.4583	5.49569	1.28399	0.00090643	0.00143323
NR4A3	9.5298	2.45696	5.4906	0.601217	1.05672e-06	2.15401e-06
POM121B	22.1289	2.45559	5.48536	0.415728	9.69036e-11	2.49853e-10
LAMB3	17330.9	2.45401	5.47937	0.0671967	1.92385e-293	1.01272e-290
ZNF43	62.3464	2.45385	5.47878	0.219763	1.96953e-30	1.02568e-29
TNFSF18	5.04629	2.45044	5.46582	1.16596	0.000637881	0.00102356
AL355596.1	5.12641	2.44064	5.42883	1.02817	0.000347531	0.000573291
AC084262.2	7.85052	2.43845	5.42059	0.673624	6.99197e-06	1.33893e-05
CYP51A1	47.8314	2.43572	5.41033	0.321423	1.07878e-15	3.40871e-15
AC090498.1	24.9774	2.43476	5.40673	0.369395	1.28756e-12	3.61039e-12
RELN	7.30493	2.42826	5.38242	0.743023	2.51358e-05	4.60686e-05
ROR1	890.282	2.42802	5.38155	0.0904246	2.94845e-160	2.15082e-158
CDK15	340.044	2.42619	5.37473	0.111557	2.57019e-106	6.85749e-105
EIF3C	437.627	2.42366	5.36529	0.10438	1.0437e-120	3.62355e-119
KLF11	516.906	2.42353	5.36483	0.0988088	2.72415e-134	1.23105e-132
TNFRSF10A	649.754	2.42192	5.35883	0.102212	1.46576e-125	5.6532e-124
CNBD1	12.5172	2.41926	5.34897	0.569501	5.57971e-07	1.16045e-06
NID2	331.993	2.4176	5.34281	0.123967	3.80548e-86	6.97266e-85
AL359834.1	9.16861	2.41682	5.33992	0.700297	1.34642e-05	2.52083e-05
NOCT	500.254	2.41225	5.32302	0.1042	5.28939e-120	1.81376e-118
HASPIN	601.745	2.40702	5.30377	0.109301	6.48248e-109	1.8272e-107
TFRC	16929.1	2.40645	5.30168	0.0686889	2.53196e-270	9.30473e-268
ACOXL	86.0555	2.40521	5.29713	0.211109	1.55886e-31	8.38033e-31
PTX3	61.8558	2.39813	5.2712	0.273445	5.90843e-20	2.21475e-19
LINC00702	151.27	2.38934	5.23918	0.154493	2.14142e-55	2.06734e-54
NTF3	58.1719	2.38854	5.23629	0.21691	1.16865e-29	5.94149e-29
CKLF-CMTM1	7.39001	2.38618	5.2277	0.891254	0.000170849	0.000290293
NEURL1	120.365	2.38545	5.22508	0.175139	1.08793e-43	7.95708e-43
DMRT2	23.8338	2.38408	5.22012	0.361401	1.31375e-12	3.68225e-12
TNFRSF11B	243.9	2.38328	5.2172	0.149561	1.31967e-58	1.37011e-57
MIR3142HG	14.8342	2.38038	5.20673	0.606976	2.34489e-06	4.66558e-06
POLR1E	685.399	2.37621	5.19171	0.0806151	2.21145e-192	3.01205e-190
DDX21	8307.3	2.37587	5.19048	0.0728895	1.8018e-234	4.55761e-232
FOXC2	53.0697	2.37304	5.18033	0.271472	7.80354e-20	2.91447e-19
PGM5P2	19.0981	2.36138	5.1386	0.702223	2.01649e-05	3.72348e-05
MAGEC1	4.33701	2.35524	5.1168	1.31068	0.00133846	0.00208238
CNTNAP3C	4.22398	2.35131	5.10289	1.03032	0.000508313	0.000824005
GLP2R	41.2038	2.34828	5.09218	0.272987	2.70734e-19	9.88393e-19
CD274	975.217	2.34535	5.08185	0.0921318	2.30569e-144	1.26501e-142
TMEM178B	12.5615	2.34411	5.07747	0.516852	1.69287e-07	3.6409e-07
DPYSL3	908.602	2.33918	5.06015	0.0754389	1.6565e-212	3.07273e-210
NEURL3	36.8001	2.33241	5.03646	0.300146	2.6845e-16	8.70416e-16
PRR7-AS1	26.3545	2.33003	5.02815	0.417126	7.4028e-10	1.8189e-09
ZNF556	16.7823	2.32824	5.02192	0.398623	1.67894e-10	4.2802e-10
AC027307.3	44.519	2.32613	5.0146	0.272786	5.29171e-19	1.91041e-18
SUSD4	81.99	2.32504	5.01079	0.313487	4.12688e-15	1.27809e-14
MYH16	206.35	2.32282	5.00309	0.144043	6.43897e-60	6.87942e-59
VLDLR-AS1	8.77873	2.32216	5.00079	0.583074	1.99544e-06	3.99191e-06
SIRPB1	17.8488	2.32094	4.99657	0.558241	9.54854e-07	1.95518e-06
URB2	725.555	2.32057	4.99528	0.0941876	1.95708e-135	9.11914e-134
PRR20G	32.0806	2.31917	4.99046	0.816227	0.000118914	0.000204947
ADAMTS15	81.9248	2.31681	4.98229	0.201121	3.92967e-32	2.14033e-31
LAMC2	17445.6	2.31541	4.97745	0.0622527	3.43329e-304	2.0897e-301
SNORA71C	23.3623	2.31356	4.97107	0.419161	1.10203e-09	2.67934e-09
SLC16A6	47.9141	2.31355	4.97106	0.258671	1.3542e-20	5.19412e-20
AC010198.2	190.312	2.3129	4.9688	0.151567	5.44868e-54	5.07042e-53
RAB36	116.543	2.31125	4.96314	0.176055	8.66411e-41	5.92316e-40
POMK	78.4402	2.30788	4.95154	0.239196	1.83287e-23	7.73205e-23
PLCXD3	103.417	2.30617	4.94568	0.169613	1.60847e-43	1.17202e-42
RAPGEF1	1926.42	2.30398	4.93818	0.0656849	6.21799e-271	2.32899e-268
PUM3	1941.93	2.30113	4.92844	0.0583274	0	0
ITGB2	27.5529	2.30002	4.92465	0.331331	1.3483e-13	3.93714e-13
MCTP1	58.2933	2.28973	4.88965	0.240943	7.59006e-23	3.1489e-22
MIR31HG	54.5512	2.28173	4.8626	0.242478	1.86062e-22	7.61652e-22
AGMAT	209.7	2.2714	4.8279	0.130152	1.33924e-69	1.75535e-68
MET	9712.98	2.26984	4.8227	0.0729461	5.86939e-214	1.13186e-211
AC022028.2	9.31753	2.26922	4.82063	0.628992	9.56602e-06	1.81119e-05
MMP2	1433.94	2.26652	4.81161	0.0663466	3.6778e-257	1.19388e-254
IRAK2	278.954	2.2657	4.80886	0.12929	3.78762e-70	5.02188e-69
CDH13	490.774	2.26132	4.79429	0.0972155	4.52177e-121	1.59548e-119
IFNL3P1	14.9721	2.26073	4.79234	0.763586	9.11812e-05	0.000158727
NFE2L3	4813.3	2.26027	4.79079	0.0606724	3.8371e-305	2.57708e-302
KLHL4	262.428	2.25587	4.77624	0.111222	7.48629e-93	1.54624e-91
LINC01204	55.3301	2.25583	4.77611	0.270356	2.71596e-18	9.53303e-18
PLK3	1412.48	2.25214	4.76388	0.0861997	7.45294e-152	4.75937e-150
AL359692.1	4.85736	2.24886	4.75306	1.34306	0.00196702	0.00300083
DCTPP1	1145.99	2.24723	4.74769	0.0956572	2.01664e-123	7.45314e-122
S100A5	24.2295	2.24595	4.7435	0.356414	1.07134e-11	2.8865e-11
ASNS	76.1776	2.24339	4.73508	0.258681	1.62957e-19	6.0078e-19
CASC19	16.0547	2.23978	4.72325	0.677424	3.00416e-05	5.46485e-05
HMGA1	34287.7	2.23964	4.7228	0.0771519	1.18582e-186	1.46178e-184
PXDN	6537.68	2.23231	4.69884	0.0600148	3.35604e-304	2.0897e-301
LINC02009	10.8649	2.22964	4.69017	0.548637	1.63657e-06	3.29156e-06
PWP2	6.25246	2.22463	4.6739	0.759184	0.000106791	0.000184887
ITGB5	2738.75	2.22228	4.6663	0.0569236	0	0
MED22	1241.72	2.22139	4.66344	0.0733686	9.73561e-203	1.5292e-200
GLDC	19.6901	2.21965	4.65781	0.422076	5.25978e-09	1.23205e-08
ORC1	1244.77	2.21105	4.63012	0.0882498	6.66855e-140	3.36485e-138
MOB3B	392.619	2.21078	4.62925	0.105755	2.06056e-98	4.67212e-97
PLD6	150.406	2.20832	4.62136	0.143636	1.02172e-54	9.69791e-54
PLXNA4	26.9943	2.20617	4.61447	0.333563	1.43991e-12	4.03122e-12
GPR3	182.388	2.20327	4.60521	0.153174	2.73902e-48	2.23119e-47
CHI3L2	12.4512	2.20256	4.60295	0.506706	4.95209e-07	1.03456e-06
NOX5	154.625	2.19829	4.58935	0.151492	4.36415e-49	3.62475e-48
SPHK1	1285.14	2.18954	4.56159	0.0954751	9.42394e-118	3.09528e-116
CDCA5	5335.48	2.18912	4.56028	0.0761031	2.54479e-183	2.88168e-181
ETS1	1891.75	2.18823	4.55747	0.0632085	5.66649e-264	1.97083e-261
AC090541.1	6.27736	2.18236	4.53897	0.915592	0.00054068	0.000873999
DENND1A	713.124	2.17837	4.52642	0.0737512	4.27093e-193	5.89964e-191
CHAC1	259.487	2.17822	4.52594	0.152655	1.46894e-47	1.17497e-46
DGKG	426.597	2.17668	4.52111	0.103963	1.07726e-98	2.46554e-97
LINC01775	10.8303	2.17015	4.5007	0.583593	7.33923e-06	1.40242e-05
CCND2	4.00199	2.16974	4.49943	1.28895	0.00228066	0.00345174
LINC02192	6.14844	2.16471	4.48376	0.962701	0.000777171	0.00123547
ZNF887P	18.5645	2.16445	4.48296	0.462217	1.08868e-07	2.36866e-07
LINC01605	191.28	2.16402	4.48163	0.134911	2.92321e-59	3.08091e-58
MTAP	860.024	2.16209	4.47561	0.0747885	4.05833e-185	4.79055e-183
NAV3	424.978	2.15805	4.46312	0.132167	2.74052e-61	3.02077e-60
SLC9A2	384.29	2.15802	4.46302	0.110061	5.91863e-87	1.10102e-85
ARL4C	4167.3	2.15769	4.462	0.0696023	2.39026e-212	4.39199e-210
DOCK4	90.4451	2.15636	4.45789	0.189211	1.87981e-31	1.00586e-30
UBE2FP1	30.6237	2.15615	4.45724	0.346886	2.07324e-11	5.5142e-11
IARS	10037.1	2.15555	4.45538	0.0561563	0	0
ROBO4	142.429	2.15532	4.45469	0.226604	8.02449e-23	3.32609e-22
IGFN1	2319.23	2.1524	4.44567	0.0929529	5.67804e-120	1.94361e-118
ABCF2	3193.41	2.14872	4.43434	0.061448	3.10385e-269	1.11951e-266
CYP24A1	171.631	2.14054	4.40926	0.140332	6.9715e-54	6.46898e-53
ACOX2	13.8287	2.13902	4.40463	0.787588	0.00023741	0.000397835
GRB10	413.967	2.13796	4.4014	0.0880452	1.35872e-131	5.84191e-130
S1PR1	393.92	2.13684	4.39798	0.101816	3.87807e-99	8.98136e-98
RNASE7	41.4854	2.13474	4.39158	0.31682	6.76528e-13	1.92277e-12
SLC1A4	941.9	2.13214	4.38368	0.0823765	4.72972e-149	2.79637e-147
NCR3LG1	77.1091	2.12638	4.36622	0.257727	6.85532e-18	2.37498e-17
MALL	155.053	2.1246	4.36083	0.149354	2.88347e-47	2.28949e-46
AP001350.1	11.9454	2.12348	4.35744	0.551207	4.65482e-06	9.04178e-06
GPAT3	1618.15	2.12323	4.35668	0.0660784	7.26978e-228	1.72675e-225
EN2	47.6574	2.11896	4.34381	0.286525	6.12015e-15	1.88671e-14
NOL6	3053.81	2.11765	4.33988	0.0688535	4.71807e-209	8.27872e-207
NOP14	2151.36	2.11021	4.31754	0.0673539	8.4559e-217	1.66359e-214
SLC7A5P1	9.35501	2.10911	4.31426	0.6781	7.33954e-05	0.000129042
PLLP	81.9338	2.10681	4.30737	0.208153	2.00442e-25	9.00164e-25
AL645608.8	13.7458	2.10679	4.30733	0.541583	4.10578e-06	8.01848e-06
TMEM132D-AS1	459.039	2.10664	4.30688	0.0850804	1.11026e-136	5.30014e-135
ADRA1B	160.771	2.10622	4.30561	0.152896	1.64349e-44	1.21897e-43
SLC43A3	1151.27	2.1057	4.30406	0.0717671	1.46767e-190	1.8931e-188
FAM222A-AS1	105.826	2.09998	4.28704	0.202216	1.32445e-26	6.17285e-26
LINC00654	19.0991	2.09468	4.27132	0.392573	4.12478e-09	9.72031e-09
ZNRF2P1	30.8817	2.094	4.26931	0.330985	1.10635e-11	2.9796e-11
NAMPT	5168.67	2.09282	4.26581	0.0663749	1.58249e-219	3.31421e-217
ADAMTS12	2505.92	2.09096	4.26032	0.0739767	4.39614e-177	4.36855e-175
HSPB8	866.867	2.08884	4.25406	0.0725102	8.19474e-184	9.38876e-182
TRIM55	642.442	2.08625	4.24641	0.0828565	3.23297e-141	1.68817e-139
HRG	20.0411	2.08623	4.24638	0.505742	1.58234e-06	3.18645e-06
ACP7	382.928	2.08414	4.24024	0.108443	1.21964e-83	2.15367e-82
HAUS6	2034.29	2.0807	4.23012	0.0733931	4.00089e-178	4.10134e-176
IL27RA	817.066	2.07476	4.21276	0.0924356	6.79112e-113	2.06673e-111
AC078923.1	204.566	2.07457	4.21218	0.14133	4.18528e-50	3.55038e-49
LTBP1	294.596	2.07443	4.21178	0.102026	3.18844e-93	6.63475e-92
CSGALNACT1	487.175	2.07198	4.20462	0.0865162	4.55845e-128	1.81564e-126
LINC00665	934.952	2.07195	4.20455	0.0674107	9.02435e-209	1.56935e-206
GTF3C4	1825.43	2.06938	4.19706	0.0694429	1.90569e-196	2.74942e-194
RASGRP1	9.37923	2.06806	4.19322	0.792404	0.000366566	0.000602957
VGLL2	73.7178	2.06721	4.19074	0.336845	3.84183e-11	1.00805e-10
ZNF93	146.762	2.06484	4.18387	0.156563	4.89207e-41	3.36214e-40
LAT2	274.7	2.06286	4.17815	0.123896	1.4639e-63	1.69112e-62
FLNA	39397.2	2.06236	4.17668	0.108822	2.0733e-81	3.46921e-80
BCL2	22.245	2.06157	4.17441	0.440829	1.31276e-07	2.84221e-07
TCF15	8.19431	2.05915	4.16741	0.637741	5.37467e-05	9.56441e-05
AC011447.3	17.6819	2.05292	4.14944	0.427002	6.98047e-08	1.53921e-07
BX322639.1	17.1682	2.05284	4.14921	0.46159	3.94996e-07	8.30097e-07
GRHL3	121.521	2.05155	4.1455	0.224757	3.34417e-21	1.30976e-20
MAD1L1	15.0302	2.04827	4.1361	0.475371	7.49115e-07	1.54659e-06
RBM24	101.782	2.04761	4.13419	0.20934	6.53862e-24	2.80451e-23
LINC02454	116.557	2.04552	4.12821	0.172153	7.16101e-34	4.07822e-33
ZNF724	66.9826	2.04142	4.11651	0.233898	1.25496e-19	4.64429e-19
TGFA	4419.05	2.03994	4.11227	0.0564216	1.53673e-287	7.12639e-285
MFSD2A	330.874	2.03663	4.10287	0.117097	4.65634e-69	6.01005e-68
TTLL12	4325.01	2.03612	4.1014	0.0883295	7.11464e-119	2.38917e-117
SLFN12L	52.4631	2.03584	4.10061	0.27579	7.53604e-15	2.31586e-14
LAP3	2771.76	2.03506	4.09839	0.0912143	1.45273e-111	4.31983e-110
LINC02273	3.35687	2.03456	4.09698	1.26248	0.00332134	0.00493363
ST3GAL1	1310.83	2.03393	4.09518	0.0666314	6.08154e-206	9.95379e-204
AL133467.4	17.2484	2.03327	4.09331	0.460479	4.72169e-07	9.87908e-07
PTGS1	1162.95	2.03101	4.08691	0.0701088	8.03819e-186	9.72421e-184
TSHZ3	6.81239	2.02943	4.08244	0.654896	8.80051e-05	0.000153399
CLSPN	2430.47	2.02825	4.07909	0.0751627	1.1246e-161	8.39224e-160
SERPINB7	108.383	2.026	4.07275	0.205404	2.96938e-24	1.28693e-23
PPIF	7363	2.02413	4.06745	0.0658876	1.51728e-208	2.61523e-206
PSAT1	7144.36	2.02159	4.0603	0.061936	5.66151e-235	1.47026e-232
COL6A1	4265.26	2.02002	4.0559	0.0705618	1.54593e-181	1.7108e-179
KBTBD8	149.17	2.01745	4.04867	0.168971	3.70709e-34	2.13114e-33
ABL2	2429.75	2.01649	4.04599	0.0884288	2.15441e-116	6.87894e-115
GLIPR1	1282.6	2.01633	4.04554	0.0639188	1.06552e-219	2.25578e-217
CDC20P1	329.197	2.01585	4.04418	0.198424	1.51352e-25	6.83013e-25
KRT9	55.9568	2.01567	4.04368	0.285336	7.999e-14	2.36485e-13
BACE2	636.991	2.01351	4.03765	0.073041	1.42101e-168	1.21391e-166
AC233702.1	4.48757	2.01254	4.03491	1.27951	0.00364648	0.0053907
NKX1-2	194.925	2.01186	4.03303	0.144645	2.84445e-45	2.14485e-44
JCAD	1735.29	2.00969	4.02696	0.0882591	4.63539e-116	1.47763e-114
NUP155	3476.51	2.00551	4.01531	0.0720836	1.21518e-171	1.09069e-169
SLC25A32	49.0074	2.00535	4.01485	0.281098	4.90062e-14	1.46283e-13
ARHGEF18	208.796	2.00466	4.01295	0.1312	5.38839e-54	5.01912e-53
GAB2	39.7001	2.00367	4.01018	0.294804	5.38534e-13	1.5373e-12
AC006262.2	9.37843	2.00276	4.00765	0.774838	0.000445135	0.000725392
NEXN	1048.23	2.00252	4.00701	0.0836452	5.98333e-128	2.36864e-126
ZNRF2P2	20.3394	2.00185	4.00515	0.408809	4.83613e-08	1.07576e-07
SLCO2A1	5.64171	2.00101	4.0028	1.23192	0.00351175	0.00520022
HSD17B2	36.9482	2.00025	4.0007	0.335267	1.22052e-10	3.13202e-10
SLC29A1	1461.24	1.99647	3.99021	0.0918588	5.0941e-106	1.35174e-104
GABBR2	9.23929	1.99627	3.98966	0.583356	3.03266e-05	5.51257e-05
COL6A3	8.7175	1.99619	3.98945	0.581173	2.89547e-05	5.275e-05
OR7E4P	21.1556	1.9919	3.97761	0.421816	1.17491e-07	2.55113e-07
AC092835.1	6.89366	1.9909	3.97485	0.7484	0.00036786	0.00060488
PSMD2	16390.5	1.98771	3.96608	0.0653325	1.37052e-204	2.188e-202
DDIAS	675.887	1.98771	3.96606	0.0851916	1.1011e-121	3.91352e-120
NFKB1	1187.4	1.98653	3.96284	0.0726721	8.46349e-166	6.86848e-164
KRT87P	128.742	1.98411	3.95618	0.176489	1.32755e-30	6.9414e-30
DCAF12	1078.93	1.98374	3.95517	0.0639962	3.06394e-212	5.57723e-210
RRM1	5660.15	1.98002	3.945	0.0666482	3.1657e-195	4.43585e-193
TRIM14	5047.35	1.97967	3.94404	0.0812279	1.80953e-132	7.92006e-131
IL23A	358.299	1.97944	3.94341	0.116479	4.82229e-66	5.86656e-65
EIF4BP6	24.3126	1.97739	3.9378	0.357717	1.68265e-09	4.05656e-09
TENM3-AS1	117.514	1.97733	3.93765	0.168213	3.52493e-33	1.97002e-32
DUSP8	70.6634	1.97598	3.93395	0.235335	2.42327e-18	8.51643e-18
AC091182.2	109.738	1.96692	3.90932	0.165911	1.08452e-33	6.14759e-33
AC004585.1	48.6296	1.96626	3.90754	0.262053	3.31318e-15	1.02821e-14
CCND1	42161.3	1.96395	3.90128	0.0699413	9.34379e-175	8.96498e-173
ATP8A2	338.129	1.96354	3.90018	0.201667	1.13148e-23	4.80548e-23
GEMIN4	2464.63	1.96184	3.89558	0.0800203	5.324e-134	2.39482e-132
PRIM1	834.396	1.96015	3.89102	0.0924507	4.97255e-101	1.19274e-99
RPSAP52	64.8663	1.95955	3.8894	0.284335	2.95878e-13	8.52867e-13
NETO2	4817.9	1.95941	3.88902	0.0645929	2.18391e-203	3.45821e-201
ZNF844	6.00417	1.95902	3.88799	0.738085	0.000397865	0.000651031
ACTBL2	64.4991	1.95847	3.88649	0.237492	8.80199e-18	3.03589e-17
SMAGP	652.945	1.95779	3.88466	0.0886675	2.67965e-109	7.61921e-108
POLR1B	1370.33	1.95548	3.87844	0.0663923	6.24763e-192	8.39207e-190
FAM129B	7865.4	1.95381	3.87396	0.0696274	1.61453e-174	1.53396e-172
FERMT1	2533.13	1.95136	3.86738	0.0609065	1.74672e-226	4.09889e-224
CCDC134	138.402	1.94481	3.84988	0.168794	5.65949e-32	3.07561e-31
OR7E62P	21.4969	1.94296	3.84494	0.410997	1.24239e-07	2.69346e-07
LUARIS	6.69021	1.9415	3.84104	0.647543	0.000144027	0.000246613
PTDSS1	3034.01	1.94113	3.84006	0.0594695	6.05967e-235	1.55295e-232
SDK2	8.81095	1.94102	3.83976	0.802309	0.000784159	0.00124607
NLGN4Y	28.7593	1.94061	3.83869	0.32405	1.16642e-10	2.99437e-10
AC002351.1	4.6984	1.93929	3.83516	0.799168	0.000771891	0.00122758
AC021066.1	26.8362	1.93899	3.83437	0.399963	6.86728e-08	1.51477e-07
COLEC11	11.5735	1.93782	3.83125	0.513205	8.71239e-06	1.65407e-05
CDC25A	1267.63	1.93648	3.82771	0.0744715	2.57302e-150	1.571e-148
MGAT5	752.09	1.93518	3.82426	0.0750324	6.24598e-148	3.5992e-146
ALDH1B1	667.172	1.93455	3.82258	0.101773	8.17647e-82	1.38241e-80
SUDS3P1	6.09116	1.93363	3.82016	0.738733	0.000463981	0.000754842
HDAC9	2074.91	1.93329	3.81924	0.0788886	7.09006e-134	3.18187e-132
E2F7	2099.51	1.93312	3.81881	0.0793011	1.69085e-132	7.41726e-131
PRDM9	242.398	1.9325	3.81716	0.120846	8.26913e-59	8.62655e-58
PVR	2066.15	1.93043	3.81168	0.0780665	3.02889e-136	1.43537e-134
TRIB3	2037.89	1.92527	3.79809	0.0681834	1.18204e-176	1.16276e-174
AC006329.1	127.143	1.92262	3.79112	0.182394	3.18433e-27	1.51197e-26
CYB5D1	128.468	1.9222	3.79	0.161826	8.77046e-34	4.98024e-33
LINC02310	20.8496	1.91935	3.78252	0.536045	1.93114e-05	3.57094e-05
PCOLCE2	146.924	1.91821	3.77954	0.165777	3.3148e-32	1.80746e-31
AC002480.2	23.6334	1.91797	3.77891	0.374596	1.74321e-08	3.98316e-08
AP001000.1	29.9479	1.91716	3.7768	0.32203	1.50346e-10	3.84138e-10
PTGER4	569.137	1.91715	3.77677	0.0883129	9.78918e-106	2.57654e-104
AC239584.1	9.2211	1.91532	3.77198	0.646687	0.000170201	0.000289216
SUPT16HP1	18.3333	1.91148	3.76194	0.402656	1.18966e-07	2.58289e-07
ALAS1	1130.04	1.90927	3.75618	0.0632362	1.72504e-201	2.60455e-199
ADGRG7	20.3741	1.90798	3.75282	0.359128	6.26993e-09	1.46303e-08
DNER	500.782	1.903	3.7399	0.0964188	6.11805e-88	1.16255e-86
FAM83A	1094.57	1.89991	3.73191	0.0751293	2.51504e-142	1.34207e-140
AC011676.1	7.82317	1.89972	3.73141	0.666362	0.000248392	0.000415224
ANKFN1	38.3698	1.89959	3.73108	0.303836	2.38711e-11	6.32482e-11
AC090833.1	36.7131	1.89791	3.72673	0.277877	5.01544e-13	1.43402e-12
LRRC8C	501.496	1.89726	3.72506	0.10484	1.99955e-74	2.89987e-73
RCL1	588.185	1.89549	3.72048	0.0767038	4.73943e-136	2.22433e-134
GADD45A	4022.07	1.89538	3.72021	0.0679657	2.25573e-172	2.03402e-170
PSME3	6864.29	1.89537	3.72018	0.0501491	0	0
BTBD19	1128.15	1.89125	3.70957	0.102184	1.05538e-77	1.64183e-76
B4GALT1	4167.98	1.89108	3.70913	0.0497019	0	0
EIF3L	3744.12	1.89	3.70635	0.0775197	1.63282e-132	7.17888e-131
TMEM156	325.272	1.8896	3.70532	0.103158	3.58415e-76	5.39062e-75
AL139352.1	36.0196	1.88513	3.69386	0.318412	1.93884e-10	4.92409e-10
CENPO	2504.77	1.88498	3.69348	0.068167	1.57458e-169	1.36911e-167
DAPP1	1577.85	1.88465	3.69262	0.0677955	2.69003e-171	2.40338e-169
ZNF551	540.216	1.88308	3.68861	0.0969278	2.72254e-85	4.92358e-84
CTNNAL1	6832.19	1.88172	3.68514	0.0532892	2.36815e-274	9.044e-272
AL049796.1	10.3627	1.87741	3.67415	0.551502	4.0278e-05	7.2484e-05
ITGB1	9931.58	1.87702	3.67314	0.076129	1.94717e-135	9.09474e-134
SYT14	454.174	1.87678	3.67254	0.131491	1.96597e-47	1.5661e-46
SLC39A6	1641.17	1.87673	3.67243	0.0639157	1.00454e-190	1.30436e-188
ABTB2	851.009	1.87535	3.66891	0.0760765	2.20174e-135	1.01619e-133
CPNE5	23.6554	1.87174	3.65973	0.368841	2.40048e-08	5.44032e-08
SMIM25	25.2042	1.87171	3.65965	0.367993	2.25827e-08	5.12697e-08
FLNC	2559.75	1.87052	3.65665	0.147766	6.1699e-38	3.92332e-37
CD82	2359.29	1.86961	3.65435	0.0805171	1.75861e-120	6.09475e-119
RNF19B	1220.27	1.86894	3.65265	0.0738677	1.91096e-142	1.02252e-140
NTMT1	1003.61	1.86497	3.64259	0.080602	1.19242e-119	4.05319e-118
NTNG1	66.0154	1.86446	3.64132	0.215647	3.3264e-19	1.20964e-18
AC097059.1	70.6382	1.8642	3.64065	0.246548	2.49241e-15	7.76591e-15
PLCXD2	480.497	1.86204	3.63521	0.108434	2.67838e-67	3.35477e-66
CTPS1	5482.3	1.86107	3.63278	0.0721617	7.10591e-148	4.08265e-146
TNFRSF19	414.231	1.86091	3.63237	0.0945081	1.62584e-87	3.05956e-86
TXNDC5	32.6884	1.86013	3.6304	0.321364	4.48336e-10	1.11637e-09
AP2B1	12729.2	1.85767	3.62421	0.0705689	6.36897e-154	4.32224e-152
TNC	16096.8	1.85494	3.61736	0.070754	1.08066e-152	7.06308e-151
KRT34	28.9647	1.85181	3.60952	0.39738	2.02686e-07	4.33721e-07
NKAIN1	6.91447	1.85151	3.60878	1.18767	0.00529151	0.00767349
PINCR	4.48867	1.85084	3.6071	0.824141	0.00145286	0.00225154
RAD51	817.143	1.85038	3.60596	0.085294	1.47723e-105	3.8724e-104
MCM2	4804.4	1.85034	3.60585	0.0777274	1.85933e-126	7.25734e-125
RNU6-33P	11.1471	1.85006	3.60515	0.508817	1.77582e-05	3.29249e-05
SLC20A1	6642.47	1.84968	3.6042	0.0511235	7.79551e-288	3.79583e-285
MAGEB6	12.8632	1.84952	3.60381	0.461268	3.91326e-06	7.65247e-06
LINC01819	6.57172	1.84878	3.60195	0.662729	0.000330766	0.000546933
SLC25A24	3198.23	1.84643	3.59608	0.069002	6.19146e-159	4.41725e-157
AP000851.1	23.997	1.84404	3.59015	0.488036	1.02462e-05	1.93621e-05
UTP20	2059	1.84404	3.59014	0.0864285	3.37365e-102	8.29653e-101
TCN1	37.1704	1.84391	3.58982	0.302005	6.63777e-11	1.72585e-10
DUSP5	1562.29	1.84119	3.58305	0.072055	3.31197e-145	1.83259e-143
TLE1	1955.89	1.83973	3.57942	0.0618531	1.3596e-195	1.94713e-193
LAPTM5	1718.43	1.83947	3.57879	0.0516107	2.0769e-279	8.42745e-277
GRWD1	2706.36	1.83805	3.57526	0.0836171	2.78705e-108	7.7437e-107
ADM2	71.0823	1.83803	3.5752	0.210741	1.78355e-19	6.56554e-19
SHCBP1	1892.07	1.83768	3.57435	0.0578643	1.57063e-222	3.51621e-220
IL1RAPL1	12.9524	1.83535	3.56858	0.493965	1.338e-05	2.50555e-05
RTCB	3637.73	1.8318	3.55982	0.064223	4.0235e-180	4.25901e-178
CHST3	1243.09	1.83173	3.55965	0.0728849	1.45853e-140	7.51528e-139
IRAK1	8949.64	1.82954	3.55424	0.0763881	5.97818e-128	2.36864e-126
ADRB2	405.203	1.82661	3.54704	0.104722	2.59389e-69	3.37033e-68
BCL2L1	7333.44	1.82657	3.54693	0.0498169	1.69343e-295	9.70084e-293
LINC00839	24.3527	1.82435	3.54147	0.339087	5.00496e-09	1.17377e-08
GART	3850.77	1.82227	3.53637	0.0670851	1.16229e-163	9.09157e-162
TMSB15B	20.196	1.82185	3.53534	0.4235	1.14802e-06	2.33183e-06
VDR	1310.51	1.82104	3.53337	0.0683404	1.30169e-157	9.21927e-156
SACS	1384.92	1.82063	3.53235	0.0848606	2.77093e-103	6.9103e-102
AC103740.1	54.6413	1.82056	3.53218	0.248073	1.45015e-14	4.40701e-14
COBL	1234.45	1.8202	3.5313	0.0808855	2.56134e-113	7.83158e-112
CDC42EP1	2987.11	1.81888	3.52806	0.132629	5.60135e-44	4.12311e-43
LINC01133	4.70784	1.8155	3.51982	0.836656	0.0018696	0.00286073
GGT4P	7.0889	1.81279	3.51322	0.611609	0.000206166	0.000347633
SLC27A4	936.944	1.81216	3.51168	0.0812731	2.65705e-111	7.85302e-110
NT5E	3398.44	1.81134	3.50968	0.0734602	2.07113e-135	9.60464e-134
SH3TC2-DT	14.747	1.81036	3.50729	0.55453	7.54306e-05	0.000132452
DCBLD2	15741.2	1.81028	3.50709	0.056553	5.31484e-226	1.23235e-223
WDR3	3096.9	1.80913	3.5043	0.0684884	6.23922e-155	4.30927e-153
SLCO4A1	685.657	1.8089	3.50376	0.0770794	5.87426e-123	2.15467e-121
GBP5	119.457	1.80887	3.50369	0.658348	0.000406216	0.000664137
DNAH17	44.2183	1.80855	3.50289	0.272725	2.29075e-12	6.34845e-12
AC005865.1	28.4915	1.80824	3.50216	0.331731	3.4702e-09	8.21852e-09
VEGFC	550.953	1.80669	3.49838	0.0940549	2.12752e-83	3.73986e-82
PYCR1	340.531	1.80268	3.48867	0.11138	4.42476e-60	4.74044e-59
EVC	1101.89	1.80084	3.48422	0.145726	3.05821e-36	1.86548e-35
PNO1	1822.86	1.80012	3.4825	0.0654127	7.07517e-168	5.9143e-166
P2RY2	265.119	1.79899	3.47977	0.115569	8.5166e-56	8.30219e-55
ITPR1	90.3496	1.79864	3.47893	0.183763	8.83578e-24	3.76987e-23
TNFAIP3	1617.7	1.79793	3.47721	0.0743794	3.00188e-130	1.24135e-128
REXO4	1262.17	1.79756	3.47631	0.0602475	9.17472e-197	1.33355e-194
RPL10P13	57.1818	1.7969	3.47472	0.259705	3.1973e-13	9.20529e-13
CDK6	3251.16	1.79587	3.47224	0.0805671	3.18399e-111	9.38192e-110
AC004835.1	10.3684	1.79433	3.46854	0.779855	0.00142531	0.00221077
RBMS2P1	11.1267	1.79318	3.46579	0.510393	3.16126e-05	5.73722e-05
SHROOM2	108.166	1.79295	3.46523	0.161339	7.61279e-30	3.8958e-29
AC126474.1	11.6946	1.79194	3.4628	0.515105	3.60566e-05	6.514e-05
ZNF442	29.4828	1.79153	3.46182	0.273647	4.17706e-12	1.14458e-11
EPHB6	1037.36	1.78928	3.45643	0.0744404	8.12282e-129	3.27366e-127
CAPZA2	2902.32	1.78924	3.45632	0.0646637	1.13041e-169	9.91761e-168
GPATCH4	1969.96	1.78796	3.45326	0.0718315	6.54648e-138	3.20366e-136
FKBP4	4683.22	1.78681	3.45051	0.064397	1.34262e-170	1.18865e-168
PARD3B	76.3199	1.78654	3.44986	0.172431	2.65284e-26	1.22585e-25
LGALS9C	49.5813	1.78625	3.44918	0.261666	6.24104e-13	1.77559e-12
EMP1	8127.17	1.78589	3.4483	0.0439999	0	0
PRR11	2511.46	1.7828	3.44094	0.0867538	5.45409e-95	1.1751e-93
EXOSC2	1600.66	1.78271	3.44072	0.0617404	1.78437e-184	2.05646e-182
XRN2	5188.29	1.7827	3.4407	0.0761989	3.3843e-122	1.22067e-120
ITPRIP	1028.62	1.78262	3.4405	0.0622752	2.341e-181	2.57603e-179
NOS3	58.0379	1.78006	3.4344	0.239522	7.75866e-15	2.38165e-14
MMGT1	1384.55	1.77866	3.43108	0.0679632	4.07044e-152	2.6165e-150
ITGA6	15821.2	1.77623	3.42531	0.059066	8.08834e-200	1.20257e-197
GNA12	2013.67	1.7745	3.4212	0.0621305	1.48202e-180	1.58601e-178
UBASH3B	1417.88	1.77107	3.41306	0.0887934	1.18014e-89	2.31943e-88
STAMBPL1	722.07	1.76992	3.41035	0.0731687	2.0827e-130	8.6677e-129
SFRP1	2520.14	1.76854	3.40709	0.065116	1.41178e-163	1.09989e-161
PDCD11	2759.58	1.76844	3.40686	0.0613645	9.11026e-184	1.03766e-181
IFRD2	1830.54	1.76817	3.40621	0.0808397	3.4631e-107	9.39426e-106
BRI3BP	1794.53	1.76782	3.4054	0.0561643	1.35241e-218	2.77273e-216
FAM172BP	8.95561	1.76768	3.40506	0.784397	0.00169211	0.00260346
TGFBR2	2097.02	1.76591	3.40088	0.0618919	3.42613e-180	3.64649e-178
SNX18P7	23.9447	1.76428	3.39704	0.380241	2.63424e-07	5.5951e-07
CD44	24748.8	1.76239	3.39261	0.0430367	0	0
AC125807.2	480.787	1.76086	3.38899	0.0997742	7.7454e-71	1.04327e-69
LAD1	4798.6	1.75965	3.38615	0.0711548	3.78403e-136	1.78023e-134
CSNK2A3	18.9334	1.75924	3.38519	0.414419	1.67041e-06	3.35823e-06
ESYT1	3498.15	1.75895	3.38452	0.0888166	2.02854e-88	3.90028e-87
PRPF4	3192.75	1.75642	3.37859	0.0667424	9.26573e-154	6.20167e-152
BRCA1	2896.47	1.75631	3.37834	0.0775293	9.59317e-115	3.0088e-113
MCM10	1432.34	1.75207	3.36842	0.0818715	9.98159e-103	2.47343e-101
CCNE1	384.621	1.75118	3.36633	0.101698	1.42961e-67	1.79758e-66
ERLIN1	2772.81	1.75029	3.36426	0.0579483	1.56637e-201	2.38346e-199
ADCK2	545.25	1.74943	3.36226	0.0890002	3.84133e-87	7.17331e-86
PLB1	279.764	1.74877	3.36072	0.11845	1.90145e-50	1.62504e-49
ANTXR2	269.725	1.74817	3.35932	0.110227	9.14413e-58	9.26158e-57
SLC7A1	2980.06	1.74696	3.3565	0.0782021	1.17137e-111	3.49385e-110
CPA4	1660.89	1.74645	3.35532	0.0753825	7.29422e-120	2.48808e-118
ABHD2	2826.08	1.74616	3.35466	0.0673482	2.48254e-149	1.47866e-147
ZNF79	155.458	1.74355	3.34859	0.134569	1.65313e-39	1.09666e-38
CDCP1	3653.19	1.74307	3.34748	0.0612374	2.48211e-179	2.58524e-177
UBN1	1749.38	1.74268	3.34656	0.0666003	4.91752e-152	3.15061e-150
CCRL2	79.1191	1.74261	3.3464	0.204052	1.0384e-18	3.71098e-18
MYC	5503.94	1.74256	3.34628	0.0646446	3.71141e-161	2.75905e-159
NUP188	3002.82	1.74217	3.34537	0.0567188	2.67233e-208	4.56569e-206
AC112777.1	46.8682	1.74107	3.34283	0.302781	7.0003e-10	1.72218e-09
BCAR3	3639.8	1.73956	3.33933	0.0481573	7.739e-287	3.34961e-284
TTLL11	74.9835	1.73887	3.33773	0.205413	1.9938e-18	7.03628e-18
PHLDB2	5717.4	1.73832	3.33647	0.0709246	9.02166e-134	4.03942e-132
SEC23B	3113.17	1.73731	3.33414	0.0673883	1.12903e-147	6.4677e-146
TCAF2P1	4.54179	1.73684	3.33304	0.815586	0.00241868	0.0036524
PLA2G4C	115.646	1.73639	3.332	0.165206	6.03258e-27	2.84014e-26
XDH	906.147	1.73633	3.33185	0.0808246	1.75191e-103	4.39716e-102
SLC41A1	1298.56	1.73491	3.3286	0.0820502	2.40384e-100	5.70275e-99
KIAA1549	788.483	1.73488	3.32852	0.0719476	1.41156e-129	5.80021e-128
NLE1	1580.35	1.73437	3.32735	0.0827386	1.13114e-98	2.58582e-97
CALU	6805.69	1.73334	3.32497	0.050046	5.855e-264	2.00067e-261
SPRYD3	990.607	1.73161	3.32099	0.085409	1.69266e-92	3.47031e-91
CASP14	18.4015	1.731	3.31959	0.382368	4.82764e-07	1.00953e-06
WNT5B	129.872	1.72933	3.31575	0.168757	9.6069e-26	4.36366e-25
PMM2	672.483	1.72698	3.31035	0.085574	1.1295e-91	2.2916e-90
SH3PXD2A-AS1	339.899	1.72646	3.30914	0.110082	1.55275e-56	1.53596e-55
MGLL	623.869	1.72616	3.30847	0.107238	2.13109e-59	2.25216e-58
CCIN	3.05977	1.72616	3.30847	1.24725	0.00837961	0.0118482
RFTN1P1	16.9996	1.72607	3.30826	0.423484	3.74339e-06	7.33059e-06
PSMD1	5484.09	1.72544	3.30681	0.0680045	4.01553e-143	2.16051e-141
AC078820.1	118.921	1.72528	3.30645	0.192352	2.3841e-20	9.06228e-20
LIF	1827.62	1.72458	3.30485	0.0843846	6.18519e-94	1.30378e-92
RFC1	2533.73	1.72425	3.30409	0.0686874	3.66021e-140	1.87112e-138
WWTR1	4072.8	1.72393	3.30336	0.0472073	4.48089e-293	2.29669e-290
EPGN	38.0369	1.72375	3.30294	0.279243	5.43516e-11	1.41866e-10
TOR1B	923.527	1.72255	3.30019	0.0671225	2.42169e-146	1.35929e-144
ZNF697	467.829	1.72156	3.29792	0.0916163	7.13711e-80	1.16132e-78
SLC9A4	15.1579	1.72062	3.29578	0.418379	3.22969e-06	6.35658e-06
SUN3	67.3461	1.72009	3.29458	0.217353	2.02301e-16	6.58568e-16
ANAPC1	1530.59	1.71963	3.29351	0.0866809	1.10637e-88	2.13565e-87
FST	1551.07	1.71933	3.29284	0.0769739	1.30542e-111	3.88772e-110
SNORA71B	26.0122	1.71917	3.29247	0.407143	1.99934e-06	3.99889e-06
TGM5	59.2223	1.71865	3.29129	0.228595	4.51573e-15	1.39608e-14
C15orf48	857.111	1.71396	3.28059	0.0847053	3.94752e-92	8.04245e-91
CSNK1A1	2099.04	1.71308	3.27861	0.084113	2.68882e-93	5.60108e-92
EIF3B	8978.03	1.71277	3.2779	0.0673869	1.32536e-143	7.17057e-142
NLRP12	43.6399	1.71248	3.27723	0.263973	7.23435e-12	1.9619e-11
SLC12A7	2512.32	1.71009	3.2718	0.0630162	2.91596e-163	2.25373e-161
LHX4	29.6217	1.7097	3.27094	0.318067	6.40653e-09	1.49366e-08
NUAK2	572.341	1.7082	3.26752	0.0864928	6.61907e-88	1.25653e-86
CANT1	3360.05	1.70559	3.26162	0.0596526	6.9353e-181	7.46292e-179
TNFRSF1B	97.3533	1.70453	3.25923	0.235434	3.76262e-14	1.1285e-13
IFFO2	1202.26	1.7038	3.25759	0.0674906	1.05788e-141	5.56872e-140
MCM4	11056.2	1.70353	3.25696	0.0693784	3.22258e-134	1.45292e-132
SLC30A2	40.2699	1.70338	3.25663	0.274869	4.85853e-11	1.27037e-10
ASPHD1	76.6063	1.70289	3.25552	0.231153	1.4676e-14	4.45865e-14
ULBP2	358.803	1.70205	3.25362	0.103149	3.00315e-62	3.37715e-61
MRGPRF	7.10764	1.70199	3.2535	0.725259	0.00153743	0.00237656
ABALON	5.80195	1.70103	3.25133	0.751666	0.00190043	0.00290494
ZNF460	177.561	1.70046	3.25005	0.140299	6.88819e-35	4.05566e-34
CENPV	903.995	1.69919	3.24718	0.0823383	1.07214e-95	2.32799e-94
B3GALNT1	642.099	1.69909	3.24696	0.0808541	4.04566e-99	9.35836e-98
EVI2A	11.6214	1.69662	3.2414	0.473119	2.90878e-05	5.29728e-05
AC005865.2	38.3685	1.69605	3.24013	0.285572	2.45965e-10	6.21356e-10
SNX18P3	39.5128	1.69561	3.23914	0.263294	1.02383e-11	2.75965e-11
SMG5	4761.78	1.69555	3.23899	0.0681738	1.28728e-137	6.23691e-136
SH3BP4	4519.68	1.69536	3.23858	0.0631089	4.845e-160	3.52112e-158
EXO1	1138.21	1.69417	3.23591	0.0766335	2.25322e-109	6.42546e-108
TGIF2	671.317	1.69319	3.23372	0.0814163	3.90532e-97	8.61427e-96
CCN3	112.942	1.69264	3.23248	0.174215	2.19936e-23	9.25006e-23
BX255923.1	4.72827	1.69244	3.23204	0.813631	0.00297126	0.00443873
ZNF468	1001.81	1.69001	3.2266	0.0726478	8.88775e-121	3.09672e-119
IDS	200.889	1.68511	3.21564	0.13617	3.07234e-36	1.87351e-35
ZNF695	115.839	1.68371	3.21252	0.169392	2.42609e-24	1.05428e-23
SLC39A1	35.1742	1.68151	3.20764	0.288985	5.24918e-10	1.30223e-09
LYPLA1	2644.12	1.68134	3.20726	0.0611351	1.43075e-167	1.18582e-165
NPTX1	97.3086	1.6804	3.20516	0.204202	1.65497e-17	5.64516e-17
AC021218.1	28.7223	1.68025	3.20483	0.333557	4.208e-08	9.39146e-08
AC126175.1	27.6735	1.6793	3.20274	0.382807	1.0314e-06	2.10505e-06
MPP4	9.24725	1.6792	3.2025	0.651294	0.000865001	0.0013695
EIF4G1	22886.8	1.67654	3.19661	0.060354	6.87829e-171	6.11728e-169
MITF	494.552	1.6765	3.19651	0.0946354	2.79026e-71	3.78982e-70
TGOLN2	4639.69	1.6751	3.19341	0.0652555	2.22245e-146	1.25106e-144
CARD10	2449.84	1.67387	3.19069	0.0752446	1.08843e-110	3.16408e-109
NAP1L4P1	21.8754	1.67311	3.18901	0.33675	6.11079e-08	1.35357e-07
ZC4H2	124.452	1.67263	3.18796	0.158687	4.98591e-27	2.35477e-26
EPHB4	2380.35	1.67244	3.18752	0.0640494	2.36404e-151	1.49011e-149
POP1	1255.65	1.67152	3.18549	0.0634742	6.93338e-154	4.67271e-152
CKAP2L	2694.26	1.67069	3.18368	0.071924	2.06684e-120	7.15025e-119
LETM2	92.094	1.66911	3.18017	0.186027	2.60042e-20	9.87683e-20
AC004990.1	5.55588	1.66786	3.17743	0.639475	0.000813651	0.00129083
ATP11C	504.058	1.66772	3.17712	0.0928658	3.67269e-73	5.2024e-72
NBPF9	762.293	1.66581	3.17292	0.0940388	2.9172e-71	3.95946e-70
LIMA1	9247.02	1.66535	3.1719	0.0608244	4.28091e-166	3.50333e-164
STK40	2017.72	1.66448	3.16999	0.0728352	1.22954e-116	3.94525e-115
NFIX	452.482	1.66299	3.16671	0.0940726	5.59753e-71	7.55531e-70
DCLRE1B	1030.06	1.66281	3.16633	0.0620244	2.27407e-159	1.62839e-157
ZNF727	75.2613	1.66197	3.16448	0.205019	4.75537e-17	1.59142e-16
NRIP3	394.074	1.66104	3.16244	0.119109	3.02968e-45	2.28275e-44
C8orf33	1591.96	1.6607	3.1617	0.0532727	2.18977e-214	4.26502e-212
AC009804.1	16.9076	1.65866	3.15724	0.412134	5.34834e-06	1.03384e-05
ATG9A	600.612	1.65836	3.15658	0.0955885	1.82236e-68	2.3336e-67
PES1	4841.19	1.6581	3.156	0.0740521	4.37211e-112	1.3182e-110
TBXA2R	11.6411	1.65673	3.15301	0.608	0.000592764	0.000953996
UBAP1	1309.53	1.65652	3.15256	0.054122	8.91757e-207	1.47193e-204
PARP1	4764.69	1.65588	3.15115	0.0570316	2.2063e-186	2.68576e-184
CXorf49B	5.62549	1.6558	3.15097	1.16802	0.00968999	0.0135905
SLC16A12	32.616	1.65505	3.14933	0.29649	2.22479e-09	5.32338e-09
CHST11	2315.86	1.6534	3.14575	0.0598633	5.92018e-169	5.07962e-167
MMP24	6.5103	1.65283	3.14449	0.633022	0.000832807	0.00132057
MCM7	11439.5	1.65079	3.14006	0.0731533	8.57175e-114	2.62917e-112
DOLPP1	1216.07	1.65052	3.13947	0.0657879	6.11462e-140	3.09336e-138
PCDH1	3335.04	1.64978	3.13786	0.0646409	1.03009e-144	5.68361e-143
PGM1	2306.52	1.64959	3.13745	0.0791632	1.81401e-97	4.02868e-96
CPED1	526.179	1.64899	3.13615	0.0980494	1.66866e-64	1.96022e-63
CHST10	357.08	1.64641	3.13054	0.104177	2.72327e-57	2.72986e-56
NKD2	13.8852	1.64623	3.13015	0.743655	0.00240611	0.00363426
ZNF669	107.701	1.64584	3.12929	0.16224	3.29271e-25	1.46588e-24
ANKRD18A	113.707	1.64571	3.12902	0.155644	3.70782e-27	1.75668e-26
ESCO2	794.539	1.64554	3.12865	0.0887174	7.8815e-78	1.22905e-76
GCC1	1032.17	1.6454	3.12835	0.0697968	6.61177e-124	2.467e-122
RAP1GAP2	1464.06	1.64452	3.12643	0.0698055	9.57446e-124	3.55203e-122
LHX1	1452.96	1.64302	3.12318	0.0677185	4.57631e-131	1.92928e-129
CD3EAP	1231.51	1.64291	3.12294	0.0761455	2.83525e-104	7.24702e-103
CAMSAP1	1980.74	1.6427	3.1225	0.0588687	2.20403e-172	1.99665e-170
TYRO3	578.541	1.64212	3.12124	0.0873355	6.7736e-80	1.10401e-78
ANKRD18B	75.9823	1.64161	3.12013	0.198019	1.07662e-17	3.69635e-17
PCAT19	18.5636	1.63972	3.11605	0.423872	1.06794e-05	2.01533e-05
DTL	1645.12	1.63952	3.11562	0.0747302	1.03712e-107	2.84508e-106
GBP6	96.3952	1.63451	3.10482	0.282711	7.2306e-10	1.77726e-09
GPR107	2548.54	1.63276	3.10106	0.0470588	8.58824e-265	3.04133e-262
POM121	1760.37	1.63269	3.10092	0.0649297	1.51233e-140	7.77194e-139
EVI2B	292.748	1.63227	3.1	0.114899	8.07038e-47	6.35098e-46
AL031985.3	33.622	1.63222	3.0999	0.284241	9.16694e-10	2.2388e-09
RHOQP1	16.9165	1.63178	3.09896	0.413335	7.8172e-06	1.49079e-05
FMNL1	690.863	1.62956	3.09419	0.0797401	7.7322e-94	1.6246e-92
LINC00628	12.3189	1.62814	3.09115	0.52887	0.000206229	0.000347709
AMIGO2	3455.5	1.6275	3.08978	0.0498039	3.08342e-235	8.11563e-233
AC006452.1	41.9241	1.62747	3.08971	0.265886	9.20967e-11	2.37711e-10
RPL21P119	11.181	1.62649	3.0876	0.519106	0.000172207	0.000292447
RSL1D1	4723.15	1.62417	3.08265	0.0501016	1.51275e-231	3.7296e-229
SLC19A1	610.815	1.62285	3.07983	0.10199	5.1477e-58	5.24382e-57
SAA2	22.2913	1.62208	3.07818	0.476883	6.76786e-05	0.000119389
NR1D2	1890.9	1.62149	3.07694	0.072813	7.19964e-111	2.10868e-109
CYB5R2	54.8935	1.62148	3.07691	0.217581	9.14629e-15	2.80142e-14
LAMA3	16771.8	1.62088	3.07564	0.0526452	3.62944e-209	6.42641e-207
ATP2C2	439.328	1.62009	3.07394	0.0909109	4.81983e-72	6.63434e-71
SF3B3	9078.29	1.61978	3.07329	0.0424394	0	0
HK2	2789.72	1.61895	3.07152	0.0554373	1.73446e-188	2.16552e-186
ELN-AS1	10.0971	1.61861	3.0708	0.557766	0.000373073	0.000612832
AL590666.2	72.278	1.61829	3.07012	0.240756	1.80866e-12	5.03893e-12
MIR4653	13.6605	1.61729	3.06797	0.432337	1.8746e-05	3.46936e-05
ARHGEF26	732.162	1.61701	3.0674	0.0860981	1.07085e-79	1.73663e-78
ORC5	990.393	1.61629	3.06586	0.0616025	9.87177e-153	6.47382e-151
HSPD1	27656.3	1.61558	3.06435	0.0551361	9.81471e-190	1.25764e-187
AC118754.2	3.05916	1.61508	3.0633	0.93167	0.00698787	0.00998345
DCLK1	34.9519	1.61357	3.06008	0.329686	1.01321e-07	2.21087e-07
GARS	4447.98	1.61283	3.05852	0.0441203	1.4635e-293	7.91793e-291
LRP12	557.839	1.61233	3.05746	0.0984991	3.19677e-61	3.51771e-60
XPO6	3439.54	1.61182	3.05637	0.0620283	7.29369e-150	4.42552e-148
DIAPH3	1811.85	1.61161	3.05593	0.0786202	2.22119e-94	4.71265e-93
HTR1D	272.52	1.6116	3.05591	0.118627	4.91885e-43	3.54568e-42
PGF	277.402	1.60987	3.05224	0.116414	1.72638e-44	1.27948e-43
MLC1	8.47899	1.60916	3.05074	0.677543	0.00173855	0.00267091
UBE3C	4197.55	1.60913	3.05069	0.0482521	7.72664e-245	2.28018e-242
M6PR	3886.34	1.60898	3.05037	0.0650137	3.25775e-136	1.53635e-134
BMP2	336.757	1.6085	3.04935	0.0961566	8.30849e-64	9.66694e-63
AL161772.1	92.1503	1.60807	3.04844	0.183509	1.946e-19	7.14596e-19
COL4A6	801.443	1.60796	3.0482	0.0948413	1.81672e-65	2.18422e-64
AP000439.1	9.61447	1.60469	3.0413	0.549719	0.000363879	0.00059889
TAF1A	296.995	1.60362	3.03905	0.113467	2.44258e-46	1.89689e-45
RNU6-2	18.6936	1.60354	3.03888	0.405458	8.05881e-06	1.53463e-05
CHCHD3	2377.32	1.60294	3.03761	0.0469515	1.90932e-256	6.09636e-254
AC073415.1	7.52435	1.60218	3.03601	0.644137	0.00130844	0.00203745
CCDC15	242.108	1.60139	3.03435	0.126533	1.07033e-37	6.76624e-37
HSP90AA2P	18.1267	1.60049	3.03246	0.38381	3.22586e-06	6.34969e-06
XPOT	4937.65	1.5997	3.03079	0.0570768	7.82863e-174	7.26087e-172
PYGB	4208.1	1.59953	3.03044	0.0552034	1.39569e-185	1.67801e-183
MUCL3	4.70046	1.59934	3.03005	0.74243	0.00306387	0.00456895
KRT80	7802.06	1.5991	3.02955	0.0642183	7.48323e-138	3.6529e-136
TSR1	6282.4	1.59849	3.02826	0.0503384	2.81366e-222	6.22747e-220
SESN2	1051.1	1.59688	3.02488	0.071711	7.7934e-111	2.27916e-109
SCG2	75.9226	1.59526	3.02148	0.195788	3.90453e-17	1.31096e-16
ARHGEF34P	325.439	1.59239	3.01548	0.14342	1.28007e-29	6.49609e-29
LRRC8A	3112.43	1.58995	3.0104	0.0560961	1.06336e-177	1.08435e-175
AC099342.1	25.5951	1.58922	3.00887	0.331903	1.8222e-07	3.91257e-07
MED27	802.43	1.58919	3.0088	0.0787716	1.72945e-91	3.50151e-90
ANXA10	101.48	1.5884	3.00716	0.191112	1.01248e-17	3.48041e-17
CNIH3	68.0919	1.5883	3.00694	0.205972	1.33614e-15	4.20965e-15
MAGEA2	13.9115	1.58788	3.00608	0.47022	7.95438e-05	0.000139424
RN7SL809P	9.6104	1.58583	3.0018	0.632987	0.00128967	0.00200919
RNF144A	18.6995	1.58483	2.99971	0.518627	0.000243679	0.000407778
LINC01776	53.3224	1.58323	2.99641	0.225234	2.25598e-13	6.53477e-13
SOX1	47.2955	1.58269	2.99527	0.239245	4.03988e-12	1.10761e-11
URB1	1369.33	1.58218	2.99422	0.0826732	1.3142e-82	2.2592e-81
OTUB2	97.5887	1.58159	2.993	0.175751	2.47009e-20	9.38365e-20
GTPBP4	2839.31	1.58104	2.99186	0.0625959	9.97227e-142	5.26368e-140
TANGO6	437.615	1.57866	2.98693	0.0894304	1.05645e-70	1.41537e-69
AL450326.1	22.0662	1.57857	2.98675	0.341613	4.23656e-07	8.88889e-07
GLUD2	4.76541	1.57795	2.98545	0.817047	0.00523475	0.00759571
ENTPD1-AS1	188.873	1.57717	2.98384	0.129134	2.87517e-35	1.70783e-34
TOX2	496.038	1.57705	2.9836	0.0844962	1.05265e-78	1.67094e-77
IL36RN	25.1752	1.57668	2.98283	0.334757	2.7588e-07	5.8552e-07
PRPS1	2694.29	1.57625	2.98193	0.0506454	1.26963e-213	2.40084e-211
PRMT5	4863.56	1.57613	2.9817	0.0617922	1.79255e-144	9.86254e-143
TWNK	1324.93	1.57581	2.98102	0.0653802	2.57983e-129	1.0512e-127
PCED1B-AS1	4.76103	1.57566	2.98072	0.722309	0.00302411	0.00451346
NAT10	3250.4	1.57301	2.97525	0.048522	1.65092e-231	4.01938e-229
SPATA32	18.3202	1.57263	2.97447	0.386634	5.34514e-06	1.03332e-05
AXL	16775	1.57118	2.97147	0.0717672	3.35813e-107	9.12223e-106
BEND3	322.702	1.57102	2.97115	0.10455	5.43879e-52	4.8459e-51
TNIK	918.941	1.57016	2.96937	0.081608	1.88311e-83	3.31621e-82
PLAUR	2264.09	1.5699	2.96885	0.082506	1.11043e-81	1.86607e-80
NCAPD3	1004.85	1.56614	2.96112	0.0710357	1.13009e-108	3.16247e-107
PRKDC	11506.4	1.56515	2.95909	0.082912	1.95955e-80	3.23168e-79
AC104024.2	141.895	1.5649	2.95856	0.144996	4.19024e-28	2.04034e-27
SLC31A1	1912.58	1.56467	2.95811	0.07029	1.00283e-110	2.9196e-109
CXCL11	177.711	1.56368	2.95607	0.41322	1.76814e-05	3.27888e-05
ADCY3	1461.1	1.56276	2.95419	0.0662493	5.60209e-124	2.09428e-122
ZNF365	567.224	1.5619	2.95242	0.0937472	2.84904e-63	3.26993e-62
DDX31	791.725	1.56163	2.95186	0.0721458	7.56065e-105	1.95303e-103
HPCAL1	3766.65	1.5609	2.95038	0.0820724	1.35076e-81	2.26604e-80
GPR1	248.64	1.55974	2.94801	0.116967	1.64698e-41	1.14565e-40
ZNF483	69.3613	1.55962	2.94777	0.20548	3.65655e-15	1.13351e-14
USP1	4422.42	1.55722	2.94286	0.069837	4.40506e-111	1.29408e-109
CEACAMP11	3.18194	1.5572	2.94282	1.05578	0.0116142	0.0161061
WDR4	549.415	1.55719	2.9428	0.0814567	2.08347e-82	3.56903e-81
C9orf78	1568.81	1.55674	2.94188	0.0567647	1.5955e-166	1.31121e-164
AC022613.1	10.2271	1.55506	2.93846	0.564816	0.000675024	0.00108023
SBK3	34.0613	1.55435	2.93702	0.266342	6.2311e-10	1.53838e-09
AEN	1697.94	1.55426	2.93684	0.0757722	1.91491e-94	4.07168e-93
TMEM97	2014.62	1.55285	2.93397	0.0563588	4.68294e-168	3.93145e-166
MRPL37	2724.99	1.55224	2.93273	0.0695146	2.1859e-111	6.48018e-110
TOP3A	2230.51	1.55183	2.93189	0.0668456	3.69003e-120	1.2698e-118
ITGAM	116.597	1.55173	2.93168	0.185478	6.92818e-18	2.39808e-17
IPO11	850.795	1.55007	2.92832	0.0833613	4.11385e-78	6.46695e-77
SLC22A18AS	17.1826	1.54993	2.92804	0.373929	4.01641e-06	7.84945e-06
CCDC86	3956.3	1.54923	2.92661	0.0712148	7.2901e-106	1.92137e-104
XAGE2	4.85018	1.54915	2.92645	0.706056	0.00310726	0.00462975
TENM3	1018.89	1.54656	2.92119	0.0847438	2.42437e-75	3.59905e-74
SURF4	5361.14	1.54567	2.91939	0.0468039	4.24661e-240	1.16495e-237
DSCC1	829.882	1.54478	2.91759	0.0774959	2.43511e-89	4.75236e-88
RNF4	2491.16	1.54376	2.91554	0.0550053	3.01485e-174	2.83673e-172
PPY	15.3879	1.54359	2.9152	0.640731	0.00182925	0.00280406
LHX1-DT	400.64	1.54181	2.9116	0.0963137	1.32268e-58	1.3725e-57
PARD3	1235.1	1.5416	2.91118	0.0679712	8.29088e-115	2.60875e-113
FER1L6	14.5476	1.54158	2.91113	0.867936	0.00765605	0.0108797
SBDSP1	820.074	1.54117	2.91031	0.0683462	1.60537e-113	4.91633e-112
C17orf51	743.441	1.53697	2.90184	0.0732223	9.57108e-99	2.1983e-97
B4GALNT2	6.66576	1.53673	2.90136	0.622984	0.00159142	0.00245611
POM121C	1614.2	1.53567	2.89924	0.0589535	1.65758e-150	1.02817e-148
LINC00460	130.104	1.53539	2.89867	0.157894	2.86719e-23	1.20199e-22
GNL3L	3436.6	1.53505	2.89798	0.0619555	1.92115e-136	9.12638e-135
KIAA0100	8752.13	1.53484	2.89756	0.062345	9.6205e-135	4.378e-133
ZFP69B	114.096	1.53478	2.89745	0.150697	2.80427e-25	1.25186e-24
AC241585.1	4.95766	1.53446	2.8968	0.759566	0.00477553	0.00696205
AC005481.1	7.98726	1.53378	2.89544	0.70848	0.0034437	0.00510527
CCT4	8787.98	1.53366	2.8952	0.0512238	7.03821e-198	1.0307e-195
NEDD4L	2220.45	1.53354	2.89495	0.0566241	1.89055e-162	1.43277e-160
TRIM32	788.668	1.53303	2.89392	0.0647649	8.72051e-125	3.29805e-123
BNC1	1215.1	1.53301	2.89388	0.0733417	6.15725e-98	1.38162e-96
STEAP1	272.182	1.53284	2.89354	0.121385	1.79193e-37	1.12476e-36
SEMA7A	1911.02	1.53159	2.89105	0.0744565	6.12773e-95	1.31878e-93
PTPA	4437.62	1.52974	2.88734	0.0739552	5.7808e-96	1.25661e-94
JPH1	562.322	1.52872	2.88531	0.0941011	2.92781e-60	3.15927e-59
HMGA1P2	3.12358	1.52759	2.88304	0.964902	0.0108321	0.0150784
AC084880.1	9.81491	1.52686	2.88158	0.538258	0.000556148	0.000897812
OTULIN	1132.47	1.52545	2.87877	0.0695041	1.11916e-107	3.05292e-106
PELI3	331.26	1.52508	2.87802	0.105332	2.03041e-48	1.65674e-47
AC010327.6	4.75693	1.52286	2.8736	0.78783	0.0058928	0.00849487
ZNF253	112.143	1.52267	2.87322	0.175121	4.31756e-19	1.56365e-18
USP31	701.915	1.522	2.87188	0.0932555	8.71384e-61	9.48154e-60
SPTAN1	9341.57	1.52166	2.87122	0.0585969	1.39968e-149	8.41405e-148
NFX1	1581.2	1.5216	2.87109	0.0682115	3.90671e-111	1.14941e-109
RRM2	13597.9	1.5216	2.87108	0.061228	3.09861e-137	1.49016e-135
KIAA1549L	429.21	1.51708	2.86211	0.104167	5.97203e-49	4.94126e-48
HSP90AB3P	30.4278	1.517	2.86196	0.293411	2.9699e-08	6.69887e-08
AC073046.1	11.5479	1.51435	2.8567	0.498067	0.000298224	0.000494973
SPRED1	638.545	1.51422	2.85644	0.0980197	9.81321e-55	9.31896e-54
KLF6	3392.82	1.51153	2.85112	0.0706467	1.86505e-102	4.59817e-101
PRKAR2A	1530.06	1.50964	2.84738	0.0815907	2.5128e-77	3.87811e-76
OSR1	9.95595	1.50957	2.84726	0.492145	0.000275728	0.0004592
KLHL21	2503.22	1.50858	2.84529	0.05579	6.35018e-162	4.77538e-160
CNRIP1	19.12	1.50783	2.84383	0.357949	3.27834e-06	6.45037e-06
GTF2I	1403.22	1.50728	2.84274	0.0993886	7.68189e-53	6.97856e-52
ZNF850	372.197	1.50655	2.84129	0.116244	2.64741e-39	1.74673e-38
DDR2	14.9687	1.50576	2.83973	0.450383	0.000107228	0.000185577
EIF3A	12571.3	1.50555	2.83932	0.0603201	2.18047e-138	1.08063e-136
SERPINB10	8.96482	1.50488	2.838	1.14156	0.0152722	0.0208376
RAB35	2483.6	1.50468	2.83763	0.0745511	1.7736e-91	3.58717e-90
PRICKLE1	469.256	1.50445	2.83716	0.0887357	2.31452e-65	2.77756e-64
FAM207A	341.312	1.50443	2.83712	0.111329	1.68656e-42	1.19773e-41
RC3H2	1826.67	1.50409	2.83645	0.0778069	3.80821e-84	6.7491e-83
SBDS	2461.45	1.50402	2.83631	0.0474118	9.86138e-222	2.15809e-219
CDK12	3810.74	1.50385	2.83598	0.0699362	1.88216e-103	4.71193e-102
AC026250.1	48.074	1.50376	2.83582	0.250989	2.72021e-10	6.85757e-10
AKAP1	3090.18	1.50329	2.83489	0.0530918	2.92733e-177	2.93895e-175
ZNF501	82.1795	1.50131	2.83099	0.179133	6.87276e-18	2.38059e-17
RAVER1	533.209	1.50126	2.8309	0.106509	5.30492e-46	4.07428e-45
GALNT5	2057.03	1.50112	2.83063	0.0696591	6.96415e-104	1.76846e-102
FRMD6	3742.76	1.5011	2.83058	0.0662654	1.70527e-114	5.32267e-113
LINC01634	5.52562	1.49995	2.82833	0.618135	0.00191902	0.00293128
BAIAP2L2	39.215	1.49619	2.82097	0.261863	1.47181e-09	3.55928e-09
UBAP2	1406.58	1.49616	2.82091	0.0633707	4.04159e-124	1.51672e-122
DNAJA1	12463.8	1.49403	2.81675	0.0433095	1.19098e-261	3.93165e-259
TMEM109	3091.64	1.49313	2.81499	0.0581868	4.23575e-146	2.36389e-144
ELOVL2	793.948	1.49302	2.81477	0.0849892	5.84343e-70	7.71087e-69
GEMIN5	1071.56	1.49179	2.81237	0.0755124	9.57718e-88	1.81278e-86
COL17A1	1680.25	1.49147	2.81175	0.0699516	9.57083e-102	2.32143e-100
PLAA	1460.09	1.49136	2.81153	0.0659016	2.92444e-114	9.06995e-113
SPRED2	994.624	1.49103	2.81089	0.0781029	4.03803e-82	6.87488e-81
SMC2	4725.85	1.49024	2.80936	0.071328	8.33127e-98	1.86301e-96
SEC14L1	3164.15	1.48861	2.80619	0.0529854	1.52179e-174	1.45293e-172
AL079301.1	7.07277	1.4879	2.80481	0.644125	0.00266728	0.004007
EEF1AKNMT	996.101	1.48673	2.80254	0.0775616	9.16588e-83	1.58266e-81
FN1	10903.8	1.48659	2.80226	0.0725034	2.6921e-94	5.69317e-93
KCNQ5	518.275	1.48628	2.80165	0.0997426	4.3798e-51	3.81679e-50
SARS	4319.65	1.48599	2.80109	0.054335	1.51629e-165	1.22543e-163
MUL1	1382.47	1.48457	2.79833	0.0796453	2.07483e-78	3.28015e-77
PLEK2	2815.49	1.48346	2.79619	0.0687725	4.61446e-104	1.17485e-102
DGAT2	124.799	1.48308	2.79546	0.159753	2.23842e-21	8.8308e-21
CIZ1	2939.18	1.48293	2.79515	0.0551656	4.93399e-160	3.57247e-158
AC092115.1	16.9883	1.48292	2.79513	0.426466	6.91403e-05	0.000121835
TEAD4	585.199	1.48259	2.7945	0.0956883	5.197e-55	4.96186e-54
CCT7	11704.9	1.48036	2.79019	0.058079	3.5911e-144	1.95921e-142
SMURF1	1482.76	1.47997	2.78943	0.0671893	2.18352e-108	6.07549e-107
CASC3	2708.36	1.47961	2.78874	0.0564482	2.67055e-152	1.73156e-150
UTP25	819.99	1.47742	2.7845	0.0806113	6.86955e-76	1.0308e-74
SLC9A3	15.888	1.47727	2.78422	0.44127	0.000112328	0.000194041
IGFL4	21.4724	1.47617	2.78209	0.392207	2.32625e-05	4.27478e-05
USP36	2986.55	1.47604	2.78184	0.0616216	1.18233e-127	4.6616e-126
CAMK1D	21.3886	1.47603	2.78181	0.356086	4.73241e-06	9.18608e-06
AF201337.1	8.6864	1.47601	2.78178	0.534075	0.000775862	0.00123359
TEX10	2537.95	1.47577	2.78133	0.0565578	6.03063e-151	3.75267e-149
DHX8	2775.73	1.47574	2.78126	0.0672125	1.04417e-107	2.86038e-106
ELFN2	2101.4	1.47546	2.78072	0.067101	5.13202e-108	1.41983e-106
TTF1	509.46	1.47372	2.77738	0.0809005	5.32072e-75	7.80359e-74
CREB3L3	7.65739	1.47322	2.7764	0.563762	0.00121451	0.00189833
TMED5	5158.58	1.473	2.77598	0.0603103	1.33756e-132	5.92083e-131
NME7	564.689	1.47296	2.7759	0.0772492	6.55169e-82	1.10963e-80
AL136452.1	8.64916	1.47238	2.7748	0.579124	0.00148578	0.00229944
CACNA1G	11.8982	1.47211	2.77428	0.446144	0.000134894	0.000231441
AC025569.1	16.317	1.47132	2.77275	0.414151	5.34628e-05	9.51649e-05
OR4C6	174.369	1.47092	2.77198	0.145957	9.74836e-25	4.27825e-24
POLR3D	708.349	1.47014	2.77049	0.0899659	7.07924e-61	7.72017e-60
SUV39H2	622.598	1.46834	2.76704	0.073134	1.64001e-90	3.26277e-89
ZNRF3	649.966	1.46787	2.76612	0.0843844	1.27288e-68	1.63105e-67
ZNF324B	164.622	1.46683	2.76415	0.126886	9.29712e-32	5.02303e-31
AATF	6863.01	1.46618	2.76289	0.053805	2.36363e-164	1.85631e-162
CTNNB1	7954.7	1.4661	2.76274	0.0554282	5.1156e-155	3.54579e-153
SRP72	4213.93	1.46604	2.76262	0.0631156	3.38331e-120	1.16838e-118
TFB2M	527.652	1.46576	2.76209	0.0985833	7.53353e-51	6.52136e-50
ZNF473	805.36	1.46485	2.76035	0.0779092	1.03494e-79	1.67979e-78
WDR5	2524.16	1.46404	2.7588	0.0561919	1.71582e-150	1.06092e-148
TAF4B	331.167	1.46256	2.75596	0.109337	1.187e-41	8.27757e-41
TIMP4	159.704	1.46184	2.75459	0.131115	1.03694e-29	5.28014e-29
POLR3K	716.806	1.46169	2.75431	0.08223	1.56606e-71	2.13153e-70
ITGAV	4838.19	1.46153	2.754	0.0776134	6.05428e-80	9.88426e-79
MED1	4252.55	1.46088	2.75277	0.0814178	7.82404e-73	1.10267e-71
CDH1	16023.5	1.45891	2.74901	0.0440992	7.6476e-241	2.15873e-238
KLHL11	292.226	1.45886	2.74892	0.153137	2.35534e-22	9.59726e-22
FCMR	122.624	1.45832	2.74788	0.158017	3.9686e-21	1.55089e-20
NOL11	3941.07	1.4578	2.74689	0.0547535	5.07385e-157	3.58056e-155
CXorf40B	734.827	1.45778	2.74685	0.0749623	4.4905e-85	8.07586e-84
APLN	9.61261	1.45705	2.74546	0.62443	0.0026874	0.00403628
DOCK7	1031.38	1.45677	2.74492	0.0785329	1.18991e-77	1.84816e-76
CRISPLD2	857.25	1.45675	2.74489	0.0753696	4.53137e-84	8.0234e-83
PROSER2	752.043	1.45657	2.74455	0.0822489	5.16897e-71	6.98169e-70
PRPF8	13778.3	1.45651	2.74443	0.0629887	3.92114e-119	1.32132e-117
NAA50	10186.8	1.45635	2.74414	0.0476958	1.3304e-205	2.15935e-203
CLUH	5587.45	1.45585	2.74319	0.0852533	3.21796e-66	3.9419e-65
PMEPA1	2985.75	1.45572	2.74294	0.0519483	1.25855e-173	1.16174e-171
ARPC5L	1635.14	1.45566	2.74283	0.0667592	3.05026e-106	8.11612e-105
RPA2	2487.9	1.45428	2.74019	0.0528143	9.59823e-168	7.98909e-166
BMP5	31.1512	1.45422	2.74008	0.266325	6.97771e-09	1.62371e-08
SMCR8	2218.34	1.45354	2.7388	0.0885093	1.93407e-61	2.14155e-60
FLNB	12408.7	1.45268	2.73717	0.0689323	2.01899e-99	4.7151e-98
SH3KBP1	1770.42	1.45267	2.73714	0.0581362	1.23033e-138	6.12866e-137
NOLC1	10491.8	1.45266	2.73713	0.0693435	2.82315e-98	6.38636e-97
SF3A1	4508.43	1.45173	2.73536	0.0603133	7.61786e-129	3.07828e-127
FSCN1	6394.19	1.45156	2.73504	0.0890072	1.26697e-60	1.37552e-59
FUBP3	2715.6	1.45116	2.73427	0.0552641	8.39615e-153	5.52472e-151
BIRC3	1751.32	1.45058	2.73317	0.0938964	1.13633e-54	1.077e-53
ANKRD33B	1228.45	1.44985	2.73181	0.0811525	3.21826e-72	4.44869e-71
UBE2R2	1000.57	1.44871	2.72965	0.0598575	3.08689e-130	1.2738e-128
GALNT10	914.376	1.44867	2.72956	0.0755237	7.80917e-83	1.35199e-81
WDR76	441.875	1.44793	2.72817	0.0947998	1.70364e-53	1.56445e-52
TMEM171	279.552	1.44781	2.72793	0.127379	9.17281e-31	4.81171e-30
CHEK1	1263.13	1.44774	2.72781	0.0652986	9.69911e-110	2.774e-108
LPAL2	8.51107	1.44768	2.72769	0.640336	0.0032941	0.00489577
CRCP	1592.46	1.44746	2.72728	0.0577893	2.77769e-139	1.39077e-137
MICAL3	1366.02	1.44687	2.72616	0.0980945	4.59851e-50	3.89076e-49
ATAD2	4773.59	1.44672	2.72588	0.0758375	5.88385e-82	9.97387e-81
ZCCHC7	332.745	1.44662	2.72568	0.0934575	7.17787e-55	6.83969e-54
NUP205	4439.77	1.44642	2.72531	0.0655981	1.43214e-108	3.99624e-107
UPP1	3857.74	1.44639	2.72525	0.0736752	1.22838e-86	2.26994e-85
EPB41L2	3859.76	1.44586	2.72424	0.0645153	4.58201e-112	1.37935e-110
DDX18	3666.14	1.44521	2.72302	0.0585566	2.58631e-135	1.19087e-133
SLC39A14	3809.34	1.44496	2.72256	0.0618878	2.1535e-121	7.62614e-120
AC096537.1	20.1566	1.44491	2.72246	0.357426	7.90163e-06	1.50631e-05
AL031283.1	38.1826	1.4449	2.72244	0.30217	2.60532e-07	5.53609e-07
SDK1	273.443	1.44453	2.72174	0.106945	2.12664e-42	1.50456e-41
AC012313.4	28.1971	1.44415	2.72102	0.301428	2.49191e-07	5.30205e-07
DAG1	7487.96	1.44326	2.71935	0.0584534	2.01551e-135	9.36901e-134
PIGW	1347.99	1.44323	2.7193	0.0644838	8.99133e-112	2.68595e-110
AL606763.1	4.2973	1.44182	2.71664	0.871604	0.0118696	0.016438
ATP6V0D2	3.72454	1.44175	2.7165	0.799904	0.00914438	0.0128707
EPHA2	9175.65	1.44172	2.71644	0.0770567	6.20584e-79	9.9156e-78
MFAP3	519.196	1.44117	2.71541	0.108976	9.56233e-41	6.53264e-40
PCDHGB1	5.062	1.44092	2.71493	0.757205	0.00752257	0.0107017
CHST2	6.34917	1.44085	2.71481	0.733588	0.00662603	0.00949074
FAT1	2934.4	1.44066	2.71446	0.123139	1.94013e-32	1.06355e-31
MTRR	2297.84	1.44053	2.71421	0.0704757	1.11258e-93	2.33258e-92
ZNF878	28.8371	1.44032	2.71381	0.310335	5.24672e-07	1.09412e-06
AC093512.2	49.7921	1.44011	2.71342	0.238204	2.25773e-10	5.71831e-10
FJX1	599.685	1.43937	2.71202	0.0909432	3.07017e-57	3.07443e-56
AF279873.2	6.32442	1.43931	2.71191	0.758972	0.0076507	0.0108729
LUZP1	2109.62	1.43879	2.71093	0.0899947	2.37277e-58	2.44391e-57
MIR4292	28.2844	1.43835	2.71012	0.334185	2.54782e-06	5.05747e-06
GOLM1	9144.62	1.43794	2.70934	0.040444	1.10082e-277	4.37563e-275
CAD	4598.06	1.43759	2.70867	0.0717437	3.92895e-90	7.77685e-89
SUPT16H	9882.22	1.43695	2.70748	0.055959	3.08533e-146	1.72681e-144
NFIB	558.879	1.43579	2.70531	0.0822577	4.84149e-69	6.24074e-68
UBL4A	1552.14	1.43356	2.70112	0.0586327	7.78101e-133	3.45218e-131
FRRS1	481.06	1.43351	2.70102	0.105792	1.21727e-42	8.6845e-42
TIPARP	1700.34	1.43269	2.69949	0.0673225	2.62993e-101	6.36311e-100
AC098934.1	158.009	1.43136	2.69702	0.132972	7.85319e-28	3.79545e-27
EPB41L4B	876.197	1.43075	2.69587	0.0719152	6.96842e-89	1.35318e-87
MCFD2	8241.72	1.43062	2.69563	0.0506147	1.4466e-176	1.41585e-174
TMPRSS11E	628.329	1.43043	2.69527	0.0820418	6.89848e-69	8.86291e-68
FAM57A	1153.55	1.42949	2.69352	0.0721172	3.00238e-88	5.74433e-87
SIAH2	948.516	1.42887	2.69235	0.0663177	9.03184e-104	2.28756e-102
SETD7	1521.1	1.42859	2.69184	0.0698714	1.01544e-93	2.13122e-92
POFUT1	3586.89	1.42681	2.68851	0.0587342	3.67488e-131	1.55261e-129
CXCL8	359.617	1.42662	2.68816	0.120558	4.10822e-33	2.28812e-32
BAZ1B	5673.84	1.42572	2.68648	0.0571064	2.24388e-138	1.10643e-136
SSRP1	15156.8	1.42566	2.68636	0.0498193	6.56666e-181	7.10549e-179
C1orf109	760.518	1.42476	2.6847	0.0766767	7.15135e-78	1.11608e-76
ZNF879	7.35126	1.42454	2.68429	0.573769	0.00194405	0.00296769
DENND2A	286.235	1.42367	2.68268	0.0990043	1.09157e-47	8.7708e-47
SMARCA2	1178.28	1.42365	2.68263	0.0647496	6.05945e-108	1.67167e-106
ITGB2-AS1	14.4022	1.42361	2.68256	0.407497	7.42589e-05	0.000130477
PLEKHB2	2905.23	1.42336	2.68209	0.0515627	1.55332e-168	1.32114e-166
DUSP6	3721.46	1.42316	2.68171	0.072325	5.33877e-87	9.94104e-86
DUSP7	743.303	1.42301	2.68144	0.0801484	2.5066e-71	3.40692e-70
FAM19A3	40.6039	1.42231	2.68014	0.25947	6.67e-09	1.55378e-08
NCEH1	4452.2	1.42231	2.68014	0.0642901	2.98511e-109	8.45072e-108
BYSL	1250.82	1.42192	2.67942	0.0853559	4.14496e-63	4.74333e-62
MBTPS2	454.204	1.4216	2.67883	0.0998897	9.23485e-47	7.24686e-46
SURF6	1277.8	1.42127	2.67821	0.057219	5.38918e-137	2.57899e-135
PRDX2	349.456	1.42099	2.67769	0.104818	1.14784e-42	8.1952e-42
CD177	79.7952	1.42095	2.67761	0.193335	3.15803e-14	9.49211e-14
TGFBRAP1	918.687	1.42053	2.67684	0.0660109	1.62102e-103	4.07915e-102
HIC1	12.8747	1.4187	2.67345	0.476669	0.000453306	0.000738028
EPRS	3495.68	1.41817	2.67246	0.0616455	6.61076e-118	2.17864e-116
MON1A	344.03	1.41744	2.6711	0.107647	2.16624e-40	1.46754e-39
RACGAP1	6112.33	1.41727	2.67079	0.0585816	4.22064e-130	1.73796e-128
TEK	5.75479	1.41707	2.67043	0.740297	0.0077546	0.011011
ZFAND2A	406.66	1.41695	2.67021	0.0900547	1.41109e-56	1.39654e-55
MDH2	5563.01	1.41679	2.6699	0.0581368	5.72964e-132	2.48544e-130
CHAF1B	873.334	1.41605	2.66854	0.0696533	1.12325e-92	2.31019e-91
GFPT2	281.451	1.41465	2.66595	0.108673	1.56945e-39	1.04186e-38
FBXO45	1431.75	1.41379	2.66437	0.0702321	6.47505e-91	1.29748e-89
PLXNA1	3871.93	1.41356	2.66393	0.0577138	2.87397e-133	1.28386e-131
CHTF8	63.0693	1.41346	2.66376	0.201572	3.79655e-13	1.08951e-12
SYK	579.268	1.4134	2.66365	0.0788952	1.4591e-72	2.03428e-71
COL6A2	1704.29	1.41194	2.66095	0.0820138	3.27935e-67	4.10224e-66
IL1B	127.376	1.41189	2.66086	0.14838	2.9423e-22	1.19465e-21
C11orf86	8.96898	1.41115	2.65949	0.550608	0.00160409	0.00247429
RFWD3	5000.38	1.41094	2.6591	0.0667536	5.98009e-100	1.4033e-98
LINC01828	8.1037	1.4107	2.65867	0.645283	0.00428631	0.00628885
RNF121	1945.47	1.41025	2.65783	0.0747004	2.7851e-80	4.58541e-79
FAM107B	1878.67	1.41014	2.65763	0.0544125	7.21641e-149	4.23356e-147
PTGES	1503.14	1.41005	2.65747	0.0692659	6.55793e-93	1.35593e-91
CLIP2	880.559	1.40998	2.65733	0.0733972	4.95904e-83	8.63929e-82
MRTO4	4333.82	1.40982	2.65704	0.060461	4.76976e-121	1.67691e-119
SMU1	2805.05	1.40855	2.6547	0.0475951	2.88257e-193	4.01028e-191
CCNE2	1039.4	1.40846	2.65453	0.0765663	2.34932e-76	3.54161e-75
SHROOM3	2862.69	1.40795	2.65359	0.0644438	1.34263e-106	3.60696e-105
SYNPO2L	13.8541	1.40782	2.65336	0.505439	0.000843786	0.00133689
CHAF1A	1961.91	1.40751	2.65279	0.0852534	5.1322e-62	5.74152e-61
ECE1	6949.7	1.40679	2.65146	0.0580965	2.564e-130	1.06253e-128
NCAPG2	3214.33	1.40678	2.65144	0.0593658	6.41098e-125	2.4388e-123
DPH2	2205.43	1.40651	2.65095	0.060043	3.91324e-122	1.40624e-120
RBL1	1443.78	1.40579	2.64962	0.0796624	1.77739e-70	2.36787e-69
ISG20L2	1464.87	1.40571	2.64949	0.0629362	2.75456e-111	8.12889e-110
C16orf72	1654.11	1.40548	2.64907	0.0500247	1.81928e-174	1.7201e-172
LAMB4	11.1677	1.40501	2.6482	0.412588	0.000107141	0.000185459
STIL	2399.09	1.40498	2.64814	0.0699567	1.6987e-90	3.37263e-89
PITPNM3	504.193	1.40398	2.64631	0.0776797	8.46652e-74	1.21252e-72
AL627422.2	18.6762	1.40346	2.64535	0.406756	9.11785e-05	0.000158727
COL13A1	205.139	1.40299	2.64449	0.136449	1.40913e-25	6.36644e-25
SLC25A51	183.737	1.40257	2.64372	0.125756	1.14999e-29	5.84968e-29
P2RX5	10.2197	1.40201	2.6427	0.551805	0.00174101	0.00267447
VAV2	2849.66	1.40085	2.64057	0.0575221	8.94577e-132	3.87193e-130
SLC38A1	4670.49	1.40048	2.6399	0.0643824	1.09257e-105	2.87181e-104
MAFG	1665.32	1.40014	2.63927	0.0576953	7.183e-131	3.00867e-129
CMTM1	34.8188	1.4	2.63902	0.305216	7.47902e-07	1.54474e-06
NUP214	2257.46	1.39966	2.6384	0.0632524	2.83342e-109	8.03296e-108
POLR1A	2492.8	1.39949	2.63809	0.0650482	1.90009e-103	4.75071e-102
POLE3	5271.62	1.39867	2.63659	0.0572608	1.50934e-132	6.66607e-131
AC244102.3	76.0165	1.39821	2.63574	0.203076	9.69264e-13	2.73203e-12
FBXW11	1451.33	1.39746	2.63438	0.0623459	4.77122e-112	1.43409e-110
MIEF1	1924.3	1.39648	2.63258	0.0643043	2.40932e-105	6.29038e-104
CENPL	569.826	1.39638	2.63241	0.0832723	6.96291e-64	8.10619e-63
MCM6	2467.76	1.39596	2.63163	0.0737141	9.48254e-81	1.56784e-79
TMEM201	1144.14	1.3947	2.62933	0.0903616	1.62463e-54	1.53458e-53
ZC3H12C	457.753	1.39453	2.62904	0.103112	1.90245e-42	1.34791e-41
RAD54L	1486.78	1.39424	2.6285	0.0645884	4.08455e-104	1.04129e-102
PTPN1	3701.22	1.39375	2.62761	0.0594925	3.82274e-122	1.37626e-120
C4orf19	28.5683	1.39064	2.62195	0.315687	1.79421e-06	3.60155e-06
PALM2	3.00577	1.39045	2.62161	0.844822	0.0135624	0.0186288
BMS1	3548.07	1.39045	2.6216	0.0527692	8.88622e-154	5.96817e-152
AC090735.1	7.17408	1.38946	2.6198	0.611366	0.00363406	0.00537274
SLC37A2	1018.58	1.38851	2.61809	0.0711015	1.08077e-85	1.96363e-84
PPP2R2A	1784.22	1.38844	2.61796	0.0736181	4.18707e-80	6.85884e-79
SRXN1	5.05116	1.38811	2.61736	0.766888	0.0101784	0.0142202
NOB1	2517.71	1.38792	2.61701	0.061058	3.80034e-115	1.20161e-113
SOAT1	1932.51	1.38792	2.61701	0.0615627	2.60462e-113	7.95143e-112
AC099506.1	12.4502	1.38721	2.61573	0.460173	0.000429397	0.000701036
TOB2P1	27.7971	1.38696	2.61527	0.291477	3.34777e-07	7.07745e-07
HRH1	411.663	1.38675	2.61489	0.0976892	1.68926e-46	1.31712e-45
SETP14	49.3693	1.38579	2.61316	0.253789	8.19595e-09	1.89971e-08
TRAF2	1976.48	1.38578	2.61314	0.0682305	1.80689e-92	3.70062e-91
TRIM35	528.627	1.3845	2.61081	0.0834108	1.24249e-62	1.40616e-61
REN	13.893	1.38412	2.61012	0.426595	0.000199103	0.000336393
MTMR12	1132.51	1.384	2.60991	0.0857203	2.12742e-59	2.2495e-58
HARBI1	164.765	1.38346	2.60894	0.143595	9.96745e-23	4.11828e-22
IPO5	9754.93	1.38313	2.60834	0.0644458	6.17394e-103	1.53576e-101
ZNF367	1653.02	1.38197	2.60623	0.080961	4.38362e-66	5.33623e-65
SLC2A9	32.9751	1.38097	2.60444	0.323547	3.41566e-06	6.71309e-06
ABR	3717.08	1.38033	2.60328	0.051206	8.44323e-161	6.25281e-159
AC087645.2	27.0632	1.38011	2.60289	0.323716	3.4981e-06	6.87028e-06
WDR43	5455.59	1.3797	2.60215	0.0659702	7.03159e-98	1.576e-96
DDX24	7019.55	1.37894	2.60077	0.049758	8.59952e-170	7.57886e-168
CCDC144NL	16.3575	1.37842	2.59983	0.66876	0.00615683	0.0088488
GPRIN1	540.278	1.37821	2.59946	0.0969215	1.21945e-46	9.53868e-46
C17orf53	662.027	1.37616	2.59577	0.0784038	1.01607e-69	1.33446e-68
UAP1	1679.44	1.37601	2.59549	0.0532495	5.49934e-148	3.17836e-146
RAET1L	83.4611	1.37581	2.59514	0.235459	9.06284e-10	2.21421e-09
TCOF1	5124.87	1.37567	2.59489	0.0753753	3.61621e-75	5.32776e-74
AL391056.1	68.1952	1.37502	2.59371	0.357739	2.12021e-05	3.90499e-05
C7orf26	404.569	1.37373	2.59139	0.11253	5.05536e-35	2.98283e-34
SIRPB2	238.373	1.37363	2.59121	0.16183	3.74964e-18	1.30905e-17
ZBTB5	353.078	1.37338	2.59076	0.094205	6.87553e-49	5.68375e-48
AMER1	350.151	1.37291	2.58992	0.116899	1.35187e-32	7.43796e-32
ABL1	882.529	1.37287	2.58986	0.0643163	7.67111e-102	1.86297e-100
CNOT1	8831.6	1.37264	2.58943	0.0715032	7.05176e-83	1.22304e-81
EEF1A2	5667.62	1.37256	2.5893	0.0710638	7.27753e-84	1.28742e-82
AVPI1	1069.4	1.37256	2.58929	0.074049	1.90506e-77	2.94952e-76
TNPO1	6222.36	1.37092	2.58636	0.0713171	4.28673e-83	7.47471e-82
CYTOR	853.35	1.36968	2.58414	0.0830565	7.69144e-62	8.57505e-61
AL033397.1	44.7634	1.36966	2.5841	0.244747	3.92878e-09	9.26852e-09
CYSRT1	291.568	1.36917	2.58323	0.12925	5.78551e-27	2.7258e-26
MTHFD1L	1087.88	1.36893	2.5828	0.0685397	1.71666e-89	3.36372e-88
TIAM1	946.965	1.36885	2.58264	0.0809677	7.3445e-65	8.71186e-64
EDN1	345.002	1.36877	2.58251	0.101368	2.71852e-42	1.91634e-41
TNFRSF9	181.278	1.36858	2.58216	0.149732	1.12692e-20	4.33007e-20
ABLIM3	1557.58	1.36844	2.58191	0.0577577	7.75907e-125	2.94014e-123
TRPV3	171.786	1.36842	2.58188	0.134613	5.11105e-25	2.26348e-24
RAB42	700.982	1.3684	2.58185	0.10282	3.73097e-41	2.57414e-40
YARS	5565.84	1.3681	2.58131	0.0501133	7.65297e-165	6.12213e-163
MRPS2	2731.65	1.36801	2.58114	0.0643046	3.59451e-101	8.67537e-100
LINC02575	32.0892	1.36786	2.58088	0.280581	1.95254e-07	4.18505e-07
ARHGAP31	10.7655	1.36712	2.57955	0.538619	0.00189353	0.00289484
ARNTL2	2571.07	1.36706	2.57945	0.0651556	1.75843e-98	3.99173e-97
SFMBT1	719.066	1.36685	2.57907	0.0832656	2.69154e-61	2.96846e-60
ZNF689	268.461	1.36606	2.57765	0.107574	1.09457e-37	6.91501e-37
HCCS	689.813	1.36584	2.57727	0.0769556	3.23252e-71	4.38134e-70
MAPKAPK3	1285.45	1.36517	2.57607	0.0666898	7.21878e-94	1.52e-92
MACF1	5897.34	1.36485	2.5755	0.077316	1.76624e-70	2.35463e-69
OSBP2	390.317	1.36455	2.57496	0.0948583	1.17337e-47	9.42035e-47
DDB1	11071.8	1.36428	2.57448	0.0502487	4.56293e-163	3.48518e-161
CAPNS2	5.15045	1.36415	2.57424	0.744044	0.0102716	0.0143401
ATP1A1	23435.9	1.36327	2.57268	0.0444169	1.31147e-207	2.20202e-205
OR2W3	33.3978	1.363	2.57219	0.310932	2.11214e-06	4.218e-06
AC025419.1	5.20347	1.3623	2.57094	1.01345	0.0216009	0.0288838
POLA1	1018.2	1.36143	2.56939	0.0637648	7.07985e-102	1.72368e-100
BCKDHA	26.9216	1.36106	2.56873	0.355126	2.28916e-05	4.2082e-05
INTS7	1233.1	1.36043	2.56761	0.0737156	8.77385e-77	1.32884e-75
SNX7	927.998	1.3596	2.56614	0.0687594	9.37451e-88	1.77614e-86
GAPVD1	1703.46	1.35879	2.5647	0.0678067	4.65483e-90	9.19494e-89
JAG1	1654.52	1.35795	2.5632	0.0584416	3.67e-120	1.26514e-118
AC010595.1	51.5139	1.35764	2.56265	0.236444	1.72884e-09	4.1669e-09
IPO7	11460.2	1.35739	2.56222	0.0621921	2.4596e-106	6.57143e-105
SLC16A14	92.7346	1.35638	2.56042	0.174524	1.43888e-15	4.52382e-15
COA7	1819.58	1.35622	2.56013	0.0620438	1.1912e-106	3.20456e-105
COLGALT1	4585.76	1.35583	2.55944	0.0613926	8.32603e-109	2.34006e-107
DNMBP	2689.77	1.35545	2.55877	0.0531627	4.06414e-144	2.2111e-142
HSPH1	9351.36	1.35527	2.55845	0.0526393	6.63566e-147	3.75706e-145
RPL7L1	5685.71	1.35492	2.55783	0.0492248	1.64452e-167	1.35721e-165
ADGRE5	1399.11	1.35481	2.55764	0.0671967	3.97004e-91	8.0046e-90
IL20RA	19.4699	1.35385	2.55594	0.345383	1.62837e-05	3.02862e-05
CARD11	857.473	1.35296	2.55436	0.0772384	2.01383e-69	2.6254e-68
SLC30A1	822.297	1.35289	2.55424	0.0809025	1.69208e-63	1.95241e-62
VEZF1	2234.6	1.35191	2.5525	0.0638452	3.07819e-100	7.28479e-99
TPI1P1	26.4651	1.35181	2.55232	0.319141	4.22293e-06	8.23571e-06
DAP	4687.88	1.35148	2.55174	0.0538617	1.16056e-139	5.84087e-138
COX7B2	226.878	1.35089	2.5507	0.130507	7.81658e-26	3.56292e-25
Z94721.3	5.78812	1.35066	2.55029	0.792442	0.0134628	0.0185063
AL354718.1	28.029	1.34977	2.54871	0.318339	4.1635e-06	8.12469e-06
TMEM245	5154.96	1.34949	2.54821	0.0587752	2.21941e-117	7.24078e-116
BHLHA15	9.0439	1.34924	2.54778	0.622476	0.00513271	0.00745543
SLC25A19	963.209	1.34913	2.54759	0.0884718	3.16459e-53	2.88697e-52
AC118754.1	419.327	1.34903	2.54741	0.0923707	4.99633e-49	4.141e-48
HS1BP3-IT1	8.33304	1.34838	2.54625	0.534775	0.00206755	0.00314583
AC090409.1	66.5344	1.34801	2.5456	0.213933	5.59641e-11	1.45938e-10
GINS3	1123.76	1.34797	2.54553	0.0625097	7.43983e-104	1.88679e-102
RFC2	2583.87	1.34743	2.54458	0.0580208	5.08036e-120	1.74515e-118
IL11	431.339	1.34738	2.54449	0.114808	1.59116e-32	8.73971e-32
HKDC1	46.6773	1.34738	2.54449	0.220006	1.72651e-10	4.39686e-10
AC020928.2	13.7949	1.34688	2.54362	0.437536	0.000380915	0.000625133
GTF2H1	2907.91	1.34658	2.54308	0.0497775	6.94913e-162	5.2057e-160
NAIF1	394.883	1.34636	2.5427	0.0924892	1.00999e-48	8.32484e-48
SERPINB8	373.802	1.34621	2.54243	0.109903	3.25107e-35	1.92758e-34
AC016831.3	3.79754	1.34607	2.54218	0.777763	0.0129836	0.0178828
PSMD7	3918.03	1.34603	2.54212	0.0612669	1.07067e-107	2.92476e-106
ZNF649	142.026	1.34596	2.542	0.14759	1.44122e-20	5.51271e-20
AL450322.1	8.32479	1.34541	2.54102	0.645664	0.00629352	0.00903441
IGSF3	3898.82	1.34394	2.53844	0.053278	4.09373e-141	2.13191e-139
AC087280.2	15.4733	1.34327	2.53726	0.427863	0.000312907	0.000518371
G3BP2	6213.21	1.3423	2.53555	0.0599071	6.60431e-112	1.98201e-110
PTPRF	7875.84	1.34173	2.53455	0.0556092	2.47301e-129	1.00979e-127
SLC4A7	1631.91	1.34134	2.53387	0.0935162	2.26973e-47	1.80439e-46
MEPCE	1952.57	1.34131	2.53382	0.0548141	5.95251e-133	2.64696e-131
CIAPIN1	2007.62	1.34084	2.53299	0.0638626	1.39435e-98	3.17264e-97
SLC45A3	341.938	1.34048	2.53236	0.108645	1.09587e-35	6.58161e-35
WDHD1	1258.86	1.34041	2.53223	0.0749377	2.89757e-72	4.01109e-71
GSTCD	626.839	1.33969	2.53097	0.0827217	1.06192e-59	1.1296e-58
CDC6	8719.75	1.33961	2.53083	0.0656671	3.25347e-93	6.76285e-92
NAA15	3476.81	1.33941	2.53048	0.0609298	8.19127e-108	2.25023e-106
PEA15	4747.16	1.33927	2.53023	0.055688	1.64988e-128	6.61208e-127
SMYD4	800.894	1.33924	2.53017	0.0870149	3.67186e-54	3.43501e-53
ZFP91	4509	1.33905	2.52985	0.058453	7.51492e-117	2.42331e-115
MPP6	411.782	1.33874	2.5293	0.0912463	1.9098e-49	1.59645e-48
ZNF146	4770.13	1.33864	2.52913	0.0559839	4.58259e-127	1.79588e-125
PDE6A	7.87825	1.33848	2.52885	0.517258	0.0017558	0.00269677
TCF19	2347.7	1.338	2.52801	0.0690072	1.85917e-84	3.30996e-83
MTFP1	79.2865	1.33786	2.52776	0.226477	6.73925e-10	1.65984e-09
MB21D2	715.323	1.33771	2.5275	0.0805025	1.02669e-62	1.16464e-61
GPR39	775.013	1.33731	2.5268	0.0804056	7.99495e-63	9.07975e-62
IL1RN	330.866	1.33673	2.52577	0.104614	4.27797e-38	2.73277e-37
AC005062.1	19.3959	1.33668	2.52569	0.433537	0.000383467	0.000629004
NUDCD1	1432.37	1.33593	2.52438	0.0680899	2.04985e-86	3.77363e-85
TUFT1	2194.02	1.33582	2.52419	0.053415	9.76356e-139	4.87602e-137
DIAPH1	6452.66	1.3355	2.52362	0.0519592	2.14365e-146	1.2102e-144
CCNB3	23.0062	1.33502	2.52279	0.319228	5.56565e-06	1.07425e-05
JMJD6	1624.79	1.33432	2.52157	0.05887	1.93477e-114	6.01972e-113
KIAA1671	2364.76	1.33432	2.52157	0.0781791	5.11413e-66	6.20997e-65
LIF-AS1	9.46948	1.33425	2.52145	0.508266	0.00159287	0.00245777
HYOU1	8045.85	1.33382	2.5207	0.060044	4.96113e-110	1.4273e-108
AL354740.1	250.006	1.33363	2.52036	0.133524	3.39405e-24	1.46837e-23
LINC01291	37.4377	1.33314	2.51951	0.266159	1.068e-07	2.32522e-07
SNHG15	945.552	1.33139	2.51645	0.0628772	3.26585e-100	7.71953e-99
CTNS	426.72	1.33115	2.51603	0.0933392	7.5647e-47	5.96268e-46
LMBR1	1329.32	1.33098	2.51573	0.0709539	3.29492e-79	5.29061e-78
EIF2S1	10062.7	1.33084	2.5155	0.0512986	4.33578e-149	2.57463e-147
AC144450.1	22.6889	1.33071	2.51527	0.37598	7.71773e-05	0.000135385
AC011611.2	11.2472	1.33049	2.51489	0.663686	0.00776368	0.011023
E2F8	1077.09	1.33021	2.51439	0.0748322	2.16534e-71	2.94514e-70
F2RL1	3226.09	1.32912	2.51249	0.0514082	4.36562e-148	2.53819e-146
AP1S1	2363.98	1.32902	2.51232	0.0624641	3.7413e-101	9.01847e-100
NUP153	3410.95	1.32836	2.51116	0.0720056	1.08485e-76	1.63922e-75
AC005392.1	4.28312	1.32655	2.50803	0.864355	0.0187329	0.0252534
LYPD3	1843.24	1.3265	2.50793	0.0693828	3.56134e-82	6.07393e-81
AC083837.1	6.96303	1.32632	2.50762	0.981894	0.0235341	0.0313461
ENTR1	1520.36	1.32514	2.50558	0.0657108	3.91207e-91	7.89589e-90
STT3A	9107.47	1.32407	2.50371	0.0460775	2.76942e-182	3.1e-180
IQCJ-SCHIP1	164.95	1.32361	2.50291	0.139961	6.40588e-22	2.57571e-21
FOSL1	10959.1	1.32352	2.50276	0.128536	1.47186e-25	6.64519e-25
ALYREF	4307.61	1.32336	2.50248	0.0737094	9.10008e-73	1.2788e-71
GNA11	1750.39	1.32306	2.50195	0.0747456	8.39552e-71	1.12928e-69
SFTA1P	271.673	1.32287	2.50163	0.103497	4.20895e-38	2.69044e-37
EHD4	2254.5	1.32263	2.50121	0.0606104	2.92951e-106	7.80549e-105
TXLNG	851.615	1.32234	2.50071	0.0679216	4.12183e-85	7.43341e-84
AC092614.1	15.2242	1.32191	2.49997	0.452266	0.000666705	0.00106762
MSANTD3	1748.87	1.32124	2.4988	0.0533215	3.10683e-136	1.46873e-134
TYW1	596.458	1.32117	2.49869	0.0860987	7.81553e-54	7.24182e-53
SLC28A3	24.6521	1.32087	2.49816	0.379128	9.70682e-05	0.000168563
MMP9	45.4989	1.32041	2.49737	0.296845	1.73152e-06	3.47786e-06
ARSJ	420.768	1.31936	2.49555	0.0938105	1.29265e-45	9.80789e-45
MACC1	3838.44	1.31931	2.49547	0.07552	4.99612e-69	6.43156e-68
RABEPK	827.773	1.31835	2.49381	0.0662815	1.01673e-88	1.96457e-87
SERTAD4	882.761	1.3182	2.49355	0.0695037	6.70061e-81	1.11165e-79
TMEM131L	626.362	1.31819	2.49354	0.0701377	1.72535e-79	2.78415e-78
FAM168B	3039.26	1.31798	2.49318	0.0468527	8.56177e-175	8.25532e-173
DDX46	3544.96	1.3177	2.49268	0.056326	1.00884e-121	3.59216e-120
USP37	1298.96	1.31766	2.49261	0.0808055	1.82363e-60	1.97547e-59
CHST15	805.893	1.31763	2.49257	0.0846876	2.85398e-55	2.74098e-54
FAT4	652.008	1.31753	2.49239	0.117246	5.48986e-30	2.82127e-29
FTSJ3	4111.52	1.31706	2.49158	0.0552546	2.89923e-126	1.12711e-124
ZFPM2-AS1	263.235	1.3167	2.49095	0.106048	4.40061e-36	2.67095e-35
SRPRB	2503.37	1.31608	2.48989	0.0447419	7.31566e-191	9.62751e-189
MFN2	6734.42	1.31606	2.48986	0.0500592	5.14116e-153	3.41755e-151
ALMS1	994.057	1.31336	2.4852	0.0954394	9.06355e-44	6.63899e-43
ABLIM1	1884.92	1.31173	2.48239	0.0670925	8.43997e-86	1.53775e-84
NBL1	1853.07	1.31156	2.4821	0.0777204	1.4268e-64	1.68016e-63
SULF2	3295.93	1.31142	2.48185	0.0568412	1.86824e-118	6.25217e-117
PELO	887.398	1.30988	2.47921	0.0764802	1.95602e-66	2.4097e-65
HOXA11	95.3489	1.30964	2.4788	0.167602	1.15501e-15	3.64545e-15
FGFRL1	477.84	1.30871	2.4772	0.103172	1.50923e-37	9.50994e-37
NGFR	259.598	1.30862	2.47704	0.118683	5.99499e-29	2.97945e-28
BZW1P2	23.3337	1.30858	2.47697	0.336327	2.03655e-05	3.75838e-05
MIR155HG	27.3766	1.30851	2.47685	0.443248	0.000625978	0.00100529
AL121772.1	50.872	1.30833	2.47655	0.22345	9.90567e-10	2.41468e-09
ETF1	5048.38	1.30774	2.47554	0.0504293	6.08204e-149	3.57885e-147
ATP6V0D1	2233.39	1.30741	2.47497	0.0743698	7.41273e-70	9.76846e-69
AC007342.4	111.352	1.30716	2.47454	0.158018	2.76105e-17	9.32818e-17
INTS5	951.706	1.30668	2.47371	0.0849481	4.56146e-54	4.257e-53
SCNN1G	30.9426	1.30653	2.47347	0.291863	1.56699e-06	3.15683e-06
MYH9	56254.2	1.30582	2.47224	0.0630174	4.69555e-96	1.02185e-94
ZNF124	98.4851	1.30421	2.46948	0.173106	1.03793e-14	3.17208e-14
FPGS	1337.73	1.30312	2.46762	0.0844653	2.2673e-54	2.13438e-53
SHMT2	5489.08	1.30258	2.4667	0.0535505	2.31478e-131	9.90877e-130
CFAP97	697.153	1.30234	2.46629	0.0958036	9.29779e-43	6.65538e-42
API5	4998.8	1.30131	2.46452	0.0546905	8.25005e-126	3.18822e-124
KANSL2	1170.05	1.30115	2.46425	0.0579924	3.71511e-112	1.12185e-110
LRRC37A6P	12.6565	1.30097	2.46395	0.534273	0.00290279	0.00433971
MAP6D1	5.75092	1.30068	2.46345	0.632065	0.00737181	0.0105005
NELFB	2540.46	1.29929	2.46108	0.0679457	3.53638e-82	6.03664e-81
FEN1	7011.73	1.29897	2.46054	0.062673	4.33496e-96	9.45488e-95
AL451123.1	9.24704	1.29891	2.46043	0.645611	0.00819868	0.0116026
KNL1	1650.27	1.29882	2.46027	0.0975909	4.42876e-41	3.04694e-40
FLII	12868.6	1.2985	2.45973	0.0555289	1.33488e-121	4.73577e-120
CS	7136.41	1.29796	2.45882	0.0531206	1.59884e-132	7.04537e-131
MYT1L	18.5175	1.29697	2.45713	0.390899	0.000187176	0.000316928
MIR4435-2HG	1203.87	1.29652	2.45635	0.0749049	8.7437e-68	1.10299e-66
KCNC1	4.97318	1.29643	2.45621	0.825168	0.0190519	0.0256656
UMPS	1472.41	1.29629	2.45596	0.0592632	1.01153e-106	2.72496e-105
SAE1	5595.84	1.29429	2.45256	0.0509145	3.23626e-143	1.74605e-141
FOXO3B	53.172	1.29423	2.45246	0.233399	6.30224e-09	1.46969e-08
PTGER2	102.612	1.29399	2.45205	0.167596	2.50199e-15	7.79452e-15
EMC1	4505.36	1.29398	2.45204	0.0462087	3.2613e-173	2.98217e-171
AC083899.1	97.7667	1.29311	2.45055	0.180423	1.66001e-13	4.83e-13
LRIG3	280.764	1.29295	2.45028	0.105292	2.54497e-35	1.514e-34
SENP1	1419.61	1.29256	2.44963	0.0778951	1.69535e-62	1.91201e-61
KIF2A	1024.05	1.29244	2.44942	0.0844969	1.78764e-53	1.64003e-52
OGFOD1	2129.92	1.29216	2.44894	0.0549041	3.93913e-123	1.45033e-121
FP565260.1	264.395	1.29185	2.44843	0.134115	1.27341e-22	5.2436e-22
OXSR1	3275.94	1.29151	2.44785	0.0572865	3.31396e-113	1.01011e-111
SNRPD3	1060.96	1.29057	2.44624	0.0616402	5.4124e-98	1.21729e-96
HTR7	277.566	1.29051	2.44615	0.106447	1.74121e-34	1.01264e-33
BUD13	675.146	1.28943	2.44431	0.0759663	2.83654e-65	3.39565e-64
FAM86DP	461.082	1.28861	2.44293	0.0859062	1.61587e-51	1.42344e-50
CCND3	2010.52	1.28786	2.44166	0.0716994	8.57237e-73	1.20726e-71
ZNF525	514.644	1.28778	2.44153	0.0840623	1.25608e-53	1.15672e-52
ICMT	5243.68	1.2877	2.44138	0.0474086	4.08138e-163	3.14202e-161
C19orf48	4470.92	1.28735	2.4408	0.083922	9.17231e-54	8.48286e-53
ZFYVE9	602.475	1.28683	2.43992	0.0852226	3.61186e-52	3.23143e-51
RUVBL1	2857.01	1.28635	2.4391	0.0521509	5.52193e-135	2.5306e-133
MKKS	1140.8	1.28635	2.43909	0.0652825	4.40489e-87	8.21782e-86
TOPORS	974.105	1.2858	2.43817	0.0707381	1.75209e-74	2.54667e-73
BRDT	15.397	1.28498	2.43678	0.473201	0.00136532	0.00212196
PIGS	2583.55	1.28482	2.43652	0.0666008	1.41628e-83	2.49862e-82
EFTUD2	7082.98	1.28482	2.43651	0.0514332	2.23602e-138	1.10535e-136
CTDSPL	1452.05	1.28471	2.43633	0.0506089	8.23501e-143	4.41855e-141
PPM1G	11749.5	1.28461	2.43615	0.0520919	6.36606e-135	2.91061e-133
ASL	536.997	1.28399	2.43511	0.104107	1.3369e-35	8.00701e-35
DKC1	6073.55	1.283	2.43344	0.0543723	9.39248e-124	3.49117e-122
XPO4	2228.91	1.28248	2.43257	0.0717578	4.3444e-72	5.98838e-71
VPS18	605.959	1.28236	2.43237	0.0965515	6.63125e-41	4.54138e-40
ZNF530	392.827	1.28235	2.43236	0.101716	4.31654e-37	2.68262e-36
SLC39A8	669.342	1.28169	2.43124	0.0782425	5.87108e-61	6.42422e-60
ZNF100	257.355	1.28145	2.43082	0.121987	1.84138e-26	8.55548e-26
GPATCH11	700.987	1.28135	2.43067	0.0674119	3.30935e-81	5.5138e-80
OSBPL10	753.97	1.28059	2.42938	0.0798968	1.83576e-58	1.89682e-57
DCTN5	2032.18	1.27985	2.42814	0.0518291	2.8274e-135	1.2988e-133
GINS4	1199.13	1.27952	2.42758	0.0644692	2.64555e-88	5.06661e-87
UNG	2606.9	1.2794	2.42739	0.0621718	9.673e-95	2.06354e-93
NDE1	687.621	1.2793	2.42721	0.0805454	1.87963e-57	1.88806e-56
TMX4	639.64	1.2791	2.42687	0.0797579	1.58791e-58	1.6416e-57
UBQLN1	7735.97	1.27885	2.42645	0.0478619	6.3241e-158	4.49542e-156
CLSTN1	7809.1	1.27881	2.42639	0.0416369	8.54753e-208	1.44765e-205
HIST1H2APS4	9.90171	1.2784	2.4257	0.506644	0.00240058	0.00362619
CDC45	1956.76	1.278	2.42503	0.0789377	1.34474e-59	1.42733e-58
PRNP	9349.41	1.27755	2.42427	0.0436258	3.7389e-189	4.75964e-187
LRRC59	17155.2	1.2773	2.42385	0.0473686	8.62711e-161	6.36478e-159
TGS1	1375.19	1.27669	2.42282	0.0609883	6.06451e-98	1.36238e-96
TAF5	369.825	1.27615	2.42192	0.0943587	2.55298e-42	1.80226e-41
BRF2	374.024	1.2761	2.42184	0.0953018	1.57252e-41	1.09464e-40
CHUK	1613.02	1.27607	2.42179	0.0765179	4.40741e-63	5.03183e-62
ZNF28	830.867	1.27532	2.42053	0.071112	1.4622e-72	2.03715e-71
AC073611.2	7.91026	1.27482	2.41969	0.59336	0.00633087	0.00908669
XPO5	2732.47	1.27478	2.41962	0.062324	1.26471e-93	2.64869e-92
KIF3B	2443.29	1.2745	2.41915	0.0667999	8.58328e-82	1.44993e-80
SEPT11	4333.61	1.27442	2.41902	0.064539	1.96892e-87	3.69447e-86
LINC01134	11.7784	1.27422	2.41868	0.444374	0.000882119	0.00139592
PHLDA1	8452.27	1.27414	2.41855	0.043224	1.27862e-191	1.70573e-189
LINC00674	93.0999	1.27408	2.41845	0.176521	1.19908e-13	3.50826e-13
CPT1A	2408.28	1.27325	2.41705	0.0466836	1.98349e-164	1.56407e-162
RELB	376.604	1.27314	2.41686	0.10395	3.96459e-35	2.34563e-34
VKORC1L1	1501.78	1.27241	2.41565	0.0676448	1.43323e-79	2.31467e-78
EIF4EP2	5.01546	1.27155	2.41421	0.654978	0.010149	0.0141802
CCDC47	6101.21	1.27032	2.41215	0.0483258	6.33013e-153	4.19361e-151
PALB2	748.499	1.26814	2.4085	0.0730236	3.46326e-68	4.41742e-67
TPRG1L	1503.05	1.26781	2.40796	0.0638715	2.59356e-88	4.97193e-87
OR51K1P	3.32231	1.2678	2.40795	1.01059	0.0297786	0.0391547
IMPDH2	5251.8	1.26745	2.40735	0.0617273	2.54424e-94	5.38631e-93
MYL2	14.7849	1.26736	2.4072	0.400793	0.00034363	0.000567241
ZNF619	143.871	1.26704	2.40667	0.160429	6.56196e-16	2.09658e-15
DFFA	2165.18	1.26594	2.40485	0.0528791	2.72445e-127	1.06984e-125
GCOM1	111.233	1.26585	2.40469	0.15679	1.58394e-16	5.1832e-16
UTP18	2944.29	1.26509	2.40343	0.049271	5.05703e-146	2.81417e-144
ACTN1	25456.7	1.26478	2.4029	0.0569591	7.20125e-110	2.06567e-108
MAGI1	565.108	1.2643	2.40211	0.0938441	5.33079e-42	3.74424e-41
CDK4	5329.1	1.26406	2.4017	0.0545238	1.56675e-119	5.30708e-118
ZNF282	974.349	1.26347	2.40073	0.082767	3.05364e-53	2.78705e-52
SLC30A6	1836.56	1.2632	2.40027	0.0589505	1.72284e-102	4.25294e-101
PIWIL2	33.0265	1.26303	2.39999	0.304559	7.65589e-06	1.4609e-05
NOTCH2	3421.06	1.2628	2.39962	0.0795679	2.37774e-57	2.38472e-56
GDF15	149.146	1.26278	2.39957	0.139722	3.74297e-20	1.41612e-19
AL162725.2	5.72208	1.26245	2.39904	0.778699	0.0190378	0.0256491
TMEM45A	314.063	1.26206	2.39838	0.106019	2.64998e-33	1.48743e-32
TRMT6	2153.27	1.26189	2.39809	0.0488875	1.53414e-147	8.7626e-146
WDR77	2725.48	1.26175	2.39787	0.0567596	4.18251e-110	1.20507e-108
AL135905.2	39.008	1.25984	2.39469	0.2775	1.29633e-06	2.62432e-06
TPX2	13669.7	1.25921	2.39364	0.0588946	4.81103e-102	1.18164e-100
SLC2A1	4083.53	1.25795	2.39155	0.0442582	2.51817e-178	2.59505e-176
MGST1	6.82466	1.25778	2.39127	0.749369	0.0174541	0.0236275
KIF3C	1841.83	1.25746	2.39074	0.0639875	1.33765e-86	2.46717e-85
NUP160	3234.66	1.2565	2.38916	0.0652378	2.76445e-83	4.84637e-82
FBXL14	278.717	1.25612	2.38852	0.121788	1.45249e-25	6.55928e-25
URM1	1633.59	1.25607	2.38844	0.0767879	9.18276e-61	9.98619e-60
TPD52L2	6823.64	1.25603	2.38838	0.0544883	3.41297e-118	1.13437e-116
DNAJA3	2187.6	1.25562	2.38769	0.0670491	7.17831e-79	1.14319e-77
LRRC8B	896.605	1.25543	2.38738	0.0769817	2.07031e-60	2.24143e-59
SRP68	4627.13	1.2554	2.38734	0.0477678	7.51421e-153	4.96116e-151
STIM1	2233.06	1.2554	2.38733	0.0565013	5.40876e-110	1.55378e-108
COPS4	1189.5	1.25534	2.38724	0.0686635	2.73419e-75	4.04972e-74
ADAMTS16	410.518	1.25371	2.38454	0.117198	2.51018e-27	1.1942e-26
UBXN2A	1160.16	1.25364	2.38442	0.0630902	1.76223e-88	3.3916e-87
FOXQ1	637.563	1.25348	2.38416	0.0724115	9.441e-68	1.19018e-66
HMOX2	1791.88	1.25328	2.38383	0.072121	2.94663e-68	3.76338e-67
AC004706.3	87.5459	1.25144	2.38079	0.192223	1.78979e-11	4.77139e-11
NBPF14	408.156	1.251	2.38007	0.0945907	1.51402e-40	1.02855e-39
TMEM104	1018.96	1.25089	2.37988	0.0789898	4.24978e-57	4.23825e-56
CSKMT	336.98	1.25085	2.37981	0.105988	9.24667e-33	5.10191e-32
PTGES2	1558.02	1.25029	2.3789	0.0734347	1.2808e-65	1.54274e-64
GCN1	7387.47	1.25029	2.37889	0.0593265	3.29829e-99	7.65683e-98
ZNF788P	8.58739	1.24981	2.3781	0.531296	0.00403819	0.00594587
AC006001.2	76.8935	1.2492	2.3771	0.200241	1.05887e-10	2.72511e-10
PLK1	2686	1.24897	2.37671	0.0892779	4.386e-45	3.28688e-44
MRPL15	1641.71	1.24895	2.37668	0.054519	9.32654e-117	2.99758e-115
MTMR6	1018.37	1.24821	2.37547	0.0727589	1.39606e-66	1.72751e-65
SPTBN2	1879.83	1.24819	2.37543	0.0669615	3.68579e-78	5.81281e-77
KPNA7	42.7972	1.24774	2.37469	0.271864	1.05304e-06	2.14721e-06
HIVEP3	426.484	1.24657	2.37277	0.0870849	4.34941e-47	3.44223e-46
CEP78	2650.86	1.24648	2.37262	0.0685667	1.85175e-74	2.68952e-73
FBXL18	1155.47	1.24636	2.37242	0.0603611	2.47705e-95	5.35467e-94
SZRD1	6912.56	1.24633	2.37237	0.0581544	1.67207e-102	4.13286e-101
RRP15	990.369	1.24627	2.37227	0.071818	4.5802e-68	5.83062e-67
AC092807.1	17.0336	1.24621	2.37217	0.362935	0.000138305	0.000237211
SGMS2	850.111	1.24524	2.37058	0.0936455	5.88299e-41	4.03888e-40
ZMPSTE24	3721.52	1.2451	2.37035	0.0559003	1.63966e-110	4.74528e-109
ZNF106	2022.14	1.24488	2.36999	0.0709928	1.8954e-69	2.47431e-68
ZNF35	231.5	1.24352	2.36776	0.120006	9.05624e-26	4.11834e-25
SFXN1	2254.57	1.2432	2.36723	0.0605304	2.41574e-94	5.11984e-93
MTPN	6211.23	1.24284	2.36663	0.0577029	1.67779e-103	4.21657e-102
NAV2	2567.84	1.24233	2.3658	0.0824414	6.38528e-52	5.68141e-51
ACOT7	4859.89	1.2418	2.36494	0.0657843	4.37755e-80	7.16483e-79
MYBL2	3549.77	1.24128	2.36408	0.0760534	1.73149e-60	1.8767e-59
STK10	1654.15	1.24127	2.36406	0.0607621	2.32541e-93	4.84925e-92
TTL	1385.33	1.24122	2.36399	0.0725711	3.46654e-66	4.23841e-65
ZNF324	354.631	1.24116	2.36388	0.0963147	1.32898e-38	8.59382e-38
AL136982.5	5.19082	1.24099	2.3636	0.676292	0.0135215	0.0185791
CSRNP1	567.838	1.24	2.36199	0.0993544	2.36651e-36	1.44672e-35
SCRN1	2816.88	1.23996	2.36192	0.0640235	3.63405e-84	6.4463e-83
ZNF750	27.5858	1.23769	2.3582	0.307904	1.40048e-05	2.61902e-05
MVB12B	82.1107	1.23759	2.35804	0.17051	9.71409e-14	2.85932e-13
SNX25P1	11.6476	1.23753	2.35795	0.471401	0.00197207	0.00300688
TMEM255A	197.826	1.23708	2.35721	0.121272	4.90259e-25	2.17265e-24
PPP4R1L	93.9058	1.23654	2.35633	0.183378	3.83753e-12	1.05347e-11
PPRC1	3409.78	1.23574	2.35502	0.0713197	7.43041e-68	9.40976e-67
NOMO1	2141.02	1.23563	2.35484	0.058833	1.57316e-98	3.57532e-97
IER3	3555.37	1.23521	2.35416	0.068394	1.65034e-73	2.35141e-72
ADGRG1	5142.13	1.23484	2.35356	0.0594766	2.41831e-96	5.30423e-95
PSMD5	2205.92	1.23478	2.35346	0.0539581	1.68939e-116	5.41188e-115
PPAT	2244.31	1.2347	2.35332	0.0772416	4.10362e-58	4.1934e-57
POLR3A	1261.05	1.2346	2.35317	0.0612583	6.25584e-91	1.25484e-89
ECM2	47.9292	1.23422	2.35253	0.260624	5.352e-07	1.115e-06
LARS	2265.17	1.23284	2.35028	0.0519103	2.82911e-125	1.0847e-123
GPHN	949.037	1.23267	2.35001	0.0646874	1.49131e-81	2.49968e-80
ANP32B	10059.1	1.23265	2.34998	0.0521682	5.00096e-124	1.87315e-122
NCBP1	4883.67	1.23178	2.34857	0.0547021	7.0339e-113	2.13728e-111
WDR1	8303.74	1.23107	2.3474	0.0471025	3.63115e-151	2.28142e-149
CACNA2D3	127.274	1.23104	2.34735	0.169435	9.34146e-14	2.75172e-13
SUPT4H1	147.495	1.23051	2.34649	0.136083	3.87929e-20	1.46599e-19
RRP1B	1936.97	1.23031	2.34617	0.0535612	2.3677e-117	7.71166e-116
SNX8	1100.74	1.23016	2.34593	0.0776248	3.72609e-57	3.7236e-56
SCFD2	495.335	1.23006	2.34577	0.0876366	2.39095e-45	1.80498e-44
FUT10	121.427	1.22974	2.34524	0.149626	5.202e-17	1.7376e-16
OTULINL	26.9982	1.22953	2.34491	0.345683	9.08706e-05	0.00015828
NYAP2	42.183	1.22872	2.34359	0.257028	4.34276e-07	9.1068e-07
PDRG1	1444.83	1.22867	2.34352	0.0639996	9.81393e-83	1.69156e-81
LONRF3	182.584	1.22797	2.34237	0.142405	1.65691e-18	5.86863e-18
ISCA1	1521.89	1.22791	2.34227	0.0557592	4.58622e-108	1.27064e-106
BCL9L	2860.86	1.22778	2.34207	0.0640223	1.46565e-82	2.51733e-81
CHID1	2333.49	1.22765	2.34186	0.0669596	1.13143e-75	1.68735e-74
AOX1	170.501	1.22763	2.34182	0.127513	1.56076e-22	6.40923e-22
ZNF777	438.72	1.22744	2.3415	0.106769	3.52488e-31	1.87272e-30
SUN2	2765.17	1.22732	2.34132	0.0730416	5.94993e-64	6.93518e-63
ROCK2	4256.98	1.22488	2.33736	0.0756092	1.2976e-59	1.37805e-58
AP000526.1	17.2901	1.22456	2.33685	0.443259	0.00135625	0.0021087
STK17A	936.858	1.22446	2.33668	0.0578626	5.58945e-100	1.3148e-98
NKX3-1	393.367	1.2243	2.33642	0.0964438	1.6373e-37	1.0297e-36
MSH6	5559.79	1.22421	2.33628	0.0531599	6.20604e-118	2.04873e-116
GTF3C5	2995.62	1.22402	2.33597	0.0608837	1.75388e-90	3.47865e-89
PRMT3	1208.88	1.22393	2.33582	0.067457	3.71703e-74	5.36669e-73
SDR42E1	1260.15	1.2231	2.33448	0.0731544	2.45074e-63	2.81445e-62
DUS3L	523.862	1.22304	2.33437	0.110203	3.31127e-29	1.65964e-28
GPRC5B	816.326	1.22288	2.33412	0.0729864	1.3519e-63	1.56452e-62
NEDD9	2355.98	1.22151	2.33191	0.0540028	7.27672e-114	2.23547e-112
SORT1	3911.41	1.22135	2.33164	0.0586446	6.5201e-97	1.43494e-95
BAG1	925.403	1.22099	2.33107	0.0602591	7.20241e-92	1.46431e-90
ZNF562	923.972	1.22042	2.33014	0.0802715	8.72132e-53	7.91912e-52
STX3	3426.85	1.2202	2.32978	0.0470559	7.82723e-149	4.57811e-147
YME1L1	4353.81	1.21992	2.32934	0.0573088	3.92782e-101	9.45638e-100
USP13	965.731	1.21988	2.32927	0.0774219	1.62468e-56	1.60629e-55
ASB6	1032.21	1.21934	2.3284	0.061918	6.50474e-87	1.20775e-85
ABCF1	3829.89	1.21922	2.3282	0.0570306	5.57241e-102	1.36521e-100
ABCC4	1173.48	1.219	2.32785	0.0730441	4.15401e-63	4.75089e-62
ANO7	87.3562	1.21876	2.32746	0.187174	1.92036e-11	5.11317e-11
AKR1C7P	11.7132	1.21738	2.32525	0.513889	0.00415411	0.00610409
CD83	364.341	1.21725	2.32503	0.0950566	4.00572e-38	2.56221e-37
TXNDC12	274.325	1.21699	2.32461	0.117359	8.90969e-26	4.05264e-25
RF00156	40.3854	1.2168	2.3243	0.271038	1.81542e-06	3.64299e-06
Z82186.1	7.06525	1.21678	2.32428	0.598066	0.00935532	0.0131505
BRCA2	921.838	1.21659	2.32397	0.113226	1.64448e-27	7.8658e-27
NSUN2	7187.03	1.21645	2.32375	0.0451101	9.69227e-161	7.09686e-159
CEACAM6	4.95273	1.21643	2.3237	0.715494	0.0184625	0.024913
EIF4BP7	7.49345	1.21607	2.32313	0.560673	0.00686489	0.00981844
ODAPH	69.245	1.21597	2.32297	0.195996	1.42566e-10	3.64834e-10
ALG1	771.644	1.2157	2.32254	0.0728694	4.57441e-63	5.21944e-62
NRARP	143.19	1.21484	2.32115	0.145542	1.8346e-17	6.24583e-17
AP000695.2	44.9002	1.21474	2.321	0.323109	4.28398e-05	7.68882e-05
SSH1	1624.89	1.21455	2.32069	0.0686565	1.3181e-70	1.76082e-69
PPP2R3A	1177.8	1.21447	2.32055	0.0766763	4.43604e-57	4.42174e-56
TOR3A	1214.72	1.21427	2.32023	0.0633632	1.97538e-82	3.38684e-81
CDK5R1	341.849	1.21411	2.31997	0.098866	3.05105e-35	1.81064e-34
PAICS	14759.4	1.2139	2.31963	0.0568024	6.66402e-102	1.62447e-100
TOR1A	1284.75	1.21381	2.3195	0.056207	5.26696e-104	1.33922e-102
RASEF	962.457	1.21319	2.3185	0.075257	4.84492e-59	5.08704e-58
GMPS	4655.77	1.21318	2.31849	0.0528442	3.27892e-117	1.06617e-115
ZC3HAV1L	136.848	1.21275	2.31779	0.17675	1.78608e-12	4.97818e-12
AL353759.1	4.49527	1.21216	2.31684	0.701297	0.0177026	0.0239507
RAB11FIP1	1219	1.21195	2.31651	0.0777214	2.14196e-55	2.06734e-54
KALRN	221.233	1.21136	2.31555	0.124896	8.07201e-23	3.34507e-22
THTPA	72.2404	1.21112	2.31517	0.186548	2.21907e-11	5.89321e-11
RNU6-1	11.1611	1.21102	2.31501	0.482276	0.00288017	0.00430754
ITPKB	214.653	1.21055	2.31426	0.112407	1.27743e-27	6.13273e-27
MOCOS	815.846	1.21055	2.31425	0.0691772	3.88117e-69	5.01617e-68
PMPCA	2699.23	1.2105	2.31418	0.0533649	1.7418e-114	5.428e-113
MCMBP	3951.13	1.21035	2.31394	0.0509797	3.56951e-125	1.36054e-123
SPANXB1	34.9778	1.21	2.31337	0.302678	1.63669e-05	3.04323e-05
PGM2	1198.22	1.20999	2.31337	0.059063	7.60177e-94	1.59892e-92
CERS6	1152.94	1.20973	2.31294	0.0743337	4.01921e-60	4.31545e-59
AC097059.2	96.6361	1.20955	2.31265	0.210215	2.28628e-09	5.46782e-09
MAP2K3	4038.82	1.20846	2.3109	0.0622321	1.4445e-84	2.58115e-83
RBM28	2104.96	1.20828	2.31063	0.0570985	5.82386e-100	1.36829e-98
DCTN1	3742.28	1.20789	2.31	0.0648901	6.60019e-78	1.03089e-76
NMD3	2549.39	1.2074	2.30922	0.0616325	5.03018e-86	9.19933e-85
SLC35F3	131.83	1.20643	2.30766	0.152091	5.74453e-16	1.83782e-15
DHX37	2255.17	1.20628	2.30741	0.0819056	1.15472e-49	9.69421e-49
SNX29	631.382	1.20625	2.30737	0.0782569	3.55493e-54	3.33042e-53
SH3TC2	494.027	1.20614	2.3072	0.105091	4.62431e-31	2.44749e-30
CSDE1	19774.1	1.20571	2.30651	0.0479477	4.18904e-140	2.13586e-138
PKP2	2374.27	1.20568	2.30646	0.0643487	6.72734e-79	1.074e-77
PLAGL2	1663.98	1.20514	2.30559	0.0694226	4.52667e-68	5.76625e-67
EXOSC3	648.535	1.20505	2.30545	0.0743656	1.27118e-59	1.35072e-58
CLIC4	9264.81	1.20496	2.30531	0.05851	8.40301e-95	1.80248e-93
RHOBTB2	899.757	1.20492	2.30525	0.0703932	2.99716e-66	3.67837e-65
ZSCAN12P1	418.341	1.20424	2.30416	0.109463	1.01625e-28	5.0212e-28
MORC4	1452.32	1.20384	2.30351	0.0679972	1.0566e-70	1.41537e-69
ZPR1	1460.33	1.20366	2.30322	0.0608613	1.27556e-87	2.40738e-86
BARX2	170.907	1.20348	2.30294	0.127496	1.01234e-21	4.04377e-21
ELK3	1630.59	1.20333	2.30271	0.0648604	2.11036e-77	3.2596e-76
VAT1	3722.31	1.20287	2.30196	0.0608253	1.31071e-87	2.47131e-86
EXOC4	1632.11	1.20269	2.30168	0.0654608	5.92351e-76	8.89531e-75
WWC1	3559.07	1.20222	2.30094	0.0539391	1.30126e-110	3.77715e-109
LINC00327	5.58609	1.20202	2.30062	0.697528	0.0182888	0.0246974
MFHAS1	1392.68	1.20199	2.30056	0.0551434	6.69461e-106	1.77161e-104
AGPAT5	1731.63	1.20137	2.29959	0.0589322	6.11724e-93	1.2675e-91
STC1	443.109	1.20113	2.2992	0.091528	6.61693e-40	4.43184e-39
LRPPRC	9868.11	1.20098	2.29895	0.0520641	2.69976e-118	8.9886e-117
SMC1A	7972.24	1.20084	2.29873	0.0595071	4.03539e-91	8.12795e-90
MFAP1	1267.41	1.20064	2.29842	0.068444	1.87305e-69	2.44677e-68
CERK	771.457	1.20058	2.29832	0.0639738	3.86785e-79	6.20034e-78
DAGLB	775.764	1.20016	2.29765	0.0783197	1.44946e-53	1.33229e-52
THAP12	1515.65	1.20008	2.29753	0.0639582	4.10949e-79	6.58229e-78
ZNF430	288.415	1.19965	2.29684	0.10665	6.43417e-30	3.29872e-29
EIF2S2P4	34.4538	1.19955	2.29668	0.287959	8.15884e-06	1.55307e-05
TOMM5	233.456	1.19931	2.2963	0.139356	2.0562e-18	7.25124e-18
RRP12	2780.77	1.19896	2.29573	0.0646834	2.91844e-77	4.49348e-76
C4orf46	2079.3	1.19879	2.29547	0.0570385	1.25551e-98	2.86006e-97
UBE3A	2109.66	1.19867	2.29527	0.0668794	2.1503e-72	2.98301e-71
TLL1	35.0807	1.19866	2.29526	0.258436	9.33516e-07	1.9129e-06
TMEM268	846.498	1.19833	2.29474	0.0693381	1.75317e-67	2.20016e-66
EIF5A2	1325.22	1.19824	2.29459	0.0616032	7.88436e-85	1.41403e-83
AC018521.5	181.68	1.198	2.29422	0.141027	5.40429e-18	1.87929e-17
KCNE5	20.5027	1.19792	2.29409	0.368138	0.000292564	0.000486117
AC104435.2	9.54907	1.19782	2.29393	0.531066	0.00578665	0.00835049
ROCK1P1	46.3028	1.19624	2.29142	0.210688	3.68521e-09	8.70762e-09
TTF2	3231.55	1.19622	2.29138	0.0708126	1.40615e-64	1.65684e-63
SF3A3	5828.39	1.19607	2.29114	0.0413268	9.88357e-185	1.15271e-182
WNT7A	558.884	1.19597	2.29099	0.080419	1.3878e-50	1.19181e-49
RANGAP1	12563.5	1.19589	2.29086	0.0700849	7.68229e-66	9.29366e-65
TRUB2	1225.74	1.19548	2.2902	0.0614335	6.68399e-85	1.19985e-83
EEF2	37393.2	1.19445	2.28858	0.0632467	4.15721e-80	6.81565e-79
PNP	1954.19	1.19414	2.28808	0.0610036	7.04339e-86	1.2857e-84
FAM111B	3599.54	1.19353	2.28712	0.0798196	4.1446e-51	3.61506e-50
NOC3L	2237.38	1.19339	2.28689	0.062059	5.79075e-83	1.00612e-81
MORF4L1P1	158.112	1.19332	2.28679	0.146392	9.894e-17	3.26786e-16
FBXW2	2230.82	1.19246	2.28543	0.0454488	2.77272e-152	1.78822e-150
AC009041.4	5.29134	1.19231	2.28518	0.630717	0.0134725	0.0185169
ATP6V0A4	39.3889	1.19175	2.2843	0.271763	3.1118e-06	6.13757e-06
THOC5	1291.66	1.19173	2.28427	0.0700332	1.724e-65	2.0753e-64
CDK14	945.42	1.19151	2.28391	0.0666952	6.17883e-72	8.48097e-71
CAB39	5639.56	1.19122	2.28346	0.0528947	7.28929e-113	2.21143e-111
TRIP13	3101.7	1.19122	2.28345	0.0660256	2.56177e-73	3.63935e-72
AUNIP	729.436	1.19027	2.28196	0.0794607	2.80224e-51	2.45079e-50
C22orf24	8.48517	1.19008	2.28165	0.582248	0.00971559	0.0136196
PPP1R15A	4468.85	1.18997	2.28149	0.0456882	4.23911e-150	2.58016e-148
CARD8-AS1	36.7785	1.18964	2.28095	0.271409	3.15653e-06	6.22012e-06
BX276092.9	25.2782	1.18956	2.28084	0.586433	0.0100696	0.0140814
HDLBP	16591.1	1.18942	2.28061	0.0559324	6.67589e-101	1.59738e-99
TARS	11851.7	1.18855	2.27923	0.0423419	6.38802e-174	5.95309e-172
AP000695.1	59.7596	1.1884	2.279	0.259018	1.21457e-06	2.46367e-06
NUP133	1227.12	1.18802	2.2784	0.0692288	1.47125e-66	1.8194e-65
SELENOI	3492.17	1.18797	2.27831	0.0678745	3.87072e-69	5.00931e-68
TMEM255B	23.9043	1.18787	2.27816	0.307278	2.96829e-05	5.4006e-05
GFOD1	399.115	1.18767	2.27784	0.0944451	8.12458e-37	5.02357e-36
VAPB	4224.74	1.18767	2.27784	0.0517957	6.61199e-117	2.13923e-115
HSP90AB1	76124.9	1.18686	2.27656	0.0455324	2.49158e-150	1.52605e-148
RBM18	1042.13	1.18672	2.27635	0.0584836	4.31835e-92	8.78877e-91
ZNF317	1252.24	1.18646	2.27594	0.0621616	9.20168e-82	1.5517e-80
IL31RA	180.189	1.18646	2.27593	0.123239	1.72206e-22	7.0567e-22
OR7E110P	5.87599	1.1861	2.27537	0.707897	0.020675	0.0277161
RNF111	735.749	1.18605	2.2753	0.0795081	7.17857e-51	6.22238e-50
PSMD8	5188.79	1.18591	2.27507	0.0670387	1.41786e-70	1.89277e-69
BX119927.1	416.937	1.18502	2.27367	0.112478	1.67078e-26	7.77025e-26
YKT6	4277.67	1.18487	2.27343	0.0557614	9.57806e-101	2.28617e-99
FAM27C	9.06943	1.18428	2.2725	0.510307	0.00505771	0.00735307
NOM1	1046.87	1.18413	2.27226	0.0687769	5.63373e-67	7.02036e-66
AC010327.5	112.803	1.18397	2.27202	0.173867	2.73843e-12	7.56331e-12
ARID5A	315.548	1.18372	2.27161	0.105788	1.30029e-29	6.59182e-29
AARS	7864.68	1.18366	2.27153	0.0480787	2.23859e-134	1.01398e-132
LARS2	914.254	1.1835	2.27126	0.0741055	5.84325e-58	5.94924e-57
EIF4H	15882.9	1.18341	2.27114	0.0427021	1.37876e-169	1.20422e-167
FXR2	2230.57	1.18329	2.27095	0.0511591	6.63455e-119	2.2318e-117
C1QTNF1-AS1	38.1296	1.18318	2.27077	0.255898	1.03661e-06	2.11504e-06
AFAP1-AS1	4365.07	1.18301	2.2705	0.0581295	1.28981e-92	2.64717e-91
EEF1B2	6620.21	1.1827	2.27002	0.04557	4.73791e-149	2.79637e-147
ZDHHC9	1128.83	1.18266	2.26995	0.0648493	7.47465e-75	1.09297e-73
POLR2D	1344.8	1.18245	2.26962	0.0568648	1.39885e-96	3.07509e-95
AFAP1	1777.58	1.18173	2.26848	0.055813	4.84539e-100	1.14254e-98
RN7SL605P	9.75439	1.18159	2.26827	0.567909	0.00910668	0.0128214
NUP98	7026.98	1.18149	2.26811	0.0581961	3.53954e-92	7.22638e-91
CD55	1231.5	1.18143	2.26801	0.0622884	9.13543e-81	1.51173e-79
NFXL1	775.677	1.18141	2.26799	0.0734606	9.71412e-59	1.01123e-57
POLDIP3	3290.5	1.18118	2.26762	0.0573622	9.35204e-95	1.99725e-93
FAM27E3	23.6887	1.18108	2.26746	0.292793	1.49927e-05	2.79651e-05
PAFAH1B1	6070.03	1.18098	2.26732	0.0491367	3.46093e-128	1.38132e-126
MAP3K14	3702.68	1.18097	2.26729	0.0624138	2.16792e-80	3.57231e-79
ANO6	2856.59	1.1804	2.2664	0.0744533	3.76156e-57	3.75712e-56
IVL	141.889	1.18035	2.26631	0.135363	7.91754e-19	2.84101e-18
AC131009.3	57.469	1.18022	2.26611	0.225081	4.39511e-08	9.80343e-08
TTLL11-IT1	7.24187	1.17971	2.26531	0.595715	0.0114443	0.0158818
LINC01547	22.9462	1.17963	2.26519	0.306635	3.26273e-05	5.91311e-05
TKTL1	2.43975	1.17944	2.26488	1.42161	0.0290255	0.038216
RAB43	28.072	1.17919	2.2645	0.313493	4.6039e-05	8.23796e-05
RAB14	2937.44	1.17904	2.26427	0.0514301	7.50153e-117	2.42301e-115
KCTD9	1284.24	1.17903	2.26425	0.064253	9.51684e-76	1.42365e-74
SHLD2	1384.35	1.17895	2.26413	0.0730624	4.07829e-59	4.2844e-58
LINC01958	5.40356	1.17888	2.264	0.608249	0.0125558	0.0173268
UTP4	3786.62	1.17728	2.26149	0.0475178	4.76918e-136	2.23292e-134
RASSF1	418.183	1.17714	2.26128	0.102621	5.32249e-31	2.81396e-30
TNFRSF10B	2169.79	1.17643	2.26017	0.0512696	4.68925e-117	1.51968e-115
ATP2B1	2984.11	1.17627	2.25991	0.0634303	2.62924e-77	4.0546e-76
ACO1	718.463	1.17596	2.25943	0.0692658	3.49134e-65	4.17183e-64
ATG101	1437.66	1.17542	2.25858	0.0663615	9.76893e-71	1.3113e-69
NUS1P1	9.68189	1.17528	2.25836	0.498484	0.00469013	0.00684625
SLC38A5	7.68442	1.17527	2.25836	0.54073	0.00742599	0.0105736
KAT7	2381.75	1.17511	2.2581	0.0503942	8.38544e-121	2.93219e-119
ADAT1	882.729	1.17501	2.25795	0.0670201	2.3592e-69	3.06744e-68
DENND5B	278.308	1.17482	2.25764	0.117058	3.05065e-24	1.32098e-23
PKP1	2618.88	1.17466	2.2574	0.0666171	3.99005e-70	5.28309e-69
EPAS1	4890.57	1.17454	2.25721	0.0581726	3.44372e-91	6.95781e-90
NFATC3	1086.92	1.17423	2.25672	0.0641574	2.30639e-75	3.42651e-74
LINC01094	19.395	1.17422	2.2567	0.392735	0.000747186	0.00119033
RELT	500.13	1.17399	2.25635	0.104589	8.92006e-30	4.55283e-29
EGFR	156382	1.17368	2.25586	0.0704837	8.54933e-63	9.70368e-62
AC008443.3	46.3183	1.17366	2.25584	0.268006	3.33153e-06	6.55039e-06
DHX15	5754.85	1.17345	2.2555	0.0525452	5.24823e-111	1.53945e-109
GSPT1	5225.84	1.17344	2.25549	0.0488507	4.89419e-128	1.94539e-126
FAM83D	2875.84	1.17341	2.25544	0.063411	5.50133e-77	8.40387e-76
CDC123	1955.43	1.17317	2.25507	0.0633538	4.33092e-77	6.63677e-76
TGFB2	740.044	1.17268	2.25431	0.10221	5.22824e-31	2.76563e-30
METTL16	1553.42	1.17265	2.25425	0.0613058	4.32594e-82	7.35864e-81
INO80	1638.74	1.17257	2.25412	0.0699601	1.38579e-63	1.60184e-62
ABHD6	213.526	1.17162	2.25264	0.119301	2.66729e-23	1.11939e-22
ABCE1	5155.92	1.17101	2.25169	0.060927	7.39706e-83	1.28178e-81
UBR7	1691.96	1.17027	2.25053	0.0609641	1.17311e-82	2.02021e-81
PSG2	6.39948	1.16998	2.25009	0.74395	0.0255597	0.0339004
POLH	480.958	1.16959	2.24947	0.087883	6.06426e-41	4.1604e-40
AP3M1	2470.79	1.16898	2.24853	0.0619884	7.42533e-80	1.20721e-78
SMARCC1	3039.77	1.16873	2.24814	0.0588793	3.27219e-88	6.24828e-87
AC136469.2	5.90452	1.16802	2.24703	0.579278	0.0108476	0.0150978
ZNF836	77.6217	1.16792	2.24688	0.18758	1.38222e-10	3.53997e-10
SLFN12	652.368	1.16778	2.24665	0.104478	1.54869e-29	7.83477e-29
NCL	44732.2	1.16753	2.24626	0.0490341	7.68822e-126	2.97701e-124
NBAS	1228.83	1.16749	2.2462	0.0767507	8.76878e-53	7.95851e-52
PHC2	3387.18	1.16747	2.24618	0.0512163	1.5235e-115	4.84064e-114
IL1RL2	188.482	1.16744	2.24612	0.1273	1.37717e-20	5.27598e-20
LRFN3	169.899	1.16633	2.2444	0.142548	8.1803e-17	2.71196e-16
EFHD2	10798.8	1.16588	2.2437	0.0682032	4.85957e-66	5.90823e-65
JOSD1	3173.88	1.16497	2.24229	0.0522242	9.36972e-111	2.73195e-109
ILDR2	47.4626	1.1649	2.24217	0.235386	2.14823e-07	4.58985e-07
TXK	186.893	1.16489	2.24216	0.147547	8.52688e-16	2.70309e-15
GPAM	748.257	1.16464	2.24177	0.0762853	3.77796e-53	3.44169e-52
RCHY1	797.727	1.16461	2.24172	0.0722482	5.53009e-59	5.79395e-58
PRRG1	693.787	1.16452	2.24159	0.0873416	4.41932e-41	3.04153e-40
PYGO1	156.407	1.16411	2.24095	0.126949	1.39841e-20	5.35632e-20
DRG1	2556.12	1.16361	2.24018	0.0438147	6.25841e-156	4.40054e-154
YRDC	1065.36	1.16347	2.23995	0.0687922	1.07982e-64	1.27696e-63
AC095055.1	6.87024	1.1626	2.23861	0.572682	0.0106452	0.0148342
TRABD2A	241.451	1.16226	2.23808	0.116769	7.22933e-24	3.09395e-23
LINC02236	46.0065	1.162	2.23767	0.253367	1.30054e-06	2.63258e-06
UPF1	3927.8	1.16198	2.23765	0.0588313	2.35029e-87	4.40159e-86
INCENP	2888.46	1.16194	2.23758	0.0690741	5.06951e-64	5.91604e-63
ELOA	3819.76	1.16129	2.23657	0.050063	1.4819e-119	5.02838e-118
NAA35	1823.03	1.1606	2.2355	0.0576643	1.29113e-90	2.57657e-89
EIF4E	1218.79	1.16038	2.23517	0.0611881	1.01243e-80	1.67252e-79
OXNAD1	261.957	1.1602	2.23488	0.107491	1.10505e-27	5.31698e-27
PRDM4	1409.78	1.15992	2.23445	0.0584483	3.64085e-88	6.93186e-87
NIPAL1	1251.4	1.15944	2.23371	0.0743677	2.53268e-55	2.44083e-54
NPPB	8.60027	1.15914	2.23324	0.77215	0.0293141	0.0385752
SH2B3	1218.97	1.15908	2.23316	0.0660741	2.05603e-69	2.67682e-68
RUNX3	310.138	1.15878	2.23269	0.104549	4.51947e-29	2.25649e-28
ARHGAP25	13.5478	1.15853	2.2323	0.452836	0.00283291	0.00424207
FNIP2	1020.43	1.15852	2.23228	0.0850257	8.4999e-43	6.09097e-42
AC010967.1	5.9677	1.15788	2.2313	0.74624	0.0271922	0.0359218
PRKCE	383.437	1.15787	2.23127	0.096083	5.78686e-34	3.30821e-33
VARS	3345.72	1.15754	2.23077	0.0778009	1.37682e-50	1.1829e-49
TEX261	3461.87	1.15689	2.22976	0.0570908	8.09753e-92	1.64458e-90
ZNF137P	99.7336	1.15548	2.22759	0.175475	1.35796e-11	3.64162e-11
CPLANE2	71.6134	1.15543	2.22751	0.186323	1.66718e-10	4.25134e-10
RAB11FIP5	900.98	1.15519	2.22713	0.0688509	1.07172e-63	1.2425e-62
COPS3	4908.76	1.15505	2.22692	0.0461786	1.35417e-138	6.72834e-137
MCM8	1221.61	1.155	2.22684	0.0643597	1.56666e-72	2.18112e-71
PTGFRN	3581.38	1.15499	2.22683	0.0458375	1.29591e-140	6.69506e-139
MAT2A	7608.97	1.1545	2.22607	0.0761033	1.69444e-52	1.53002e-51
MAGEA6	2897	1.1541	2.22546	0.0579617	9.85976e-89	1.91083e-87
RGP1	2113.33	1.15345	2.22445	0.0675739	7.63895e-66	9.24698e-65
EIF3D	9146.88	1.15338	2.22434	0.0492013	4.87442e-122	1.74842e-120
SVIL2P	10.2855	1.15309	2.2239	0.504349	0.00590698	0.00851467
TIMM8A	630.224	1.15267	2.22325	0.0752954	2.04416e-53	1.87185e-52
GPR176	651.657	1.15231	2.22269	0.0809558	1.72702e-46	1.34603e-45
FAM83G	2073.83	1.15211	2.22239	0.0674852	7.33172e-66	8.88059e-65
ZNF398	648.019	1.15208	2.22235	0.0779171	5.50976e-50	4.65367e-49
UNC119B	1148.53	1.15207	2.22232	0.0746132	2.67018e-54	2.50999e-53
NHS	535.532	1.15205	2.22229	0.106924	1.3837e-27	6.638e-27
ENOX2	979.356	1.15155	2.22153	0.065503	1.07177e-69	1.40572e-68
PARG	852.433	1.15063	2.22011	0.0722439	1.26263e-57	1.27487e-56
USP2-AS1	44.7684	1.14975	2.21876	0.274433	8.21565e-06	1.56357e-05
SURF2	712.126	1.14879	2.21728	0.0742452	1.62673e-54	1.53581e-53
HSD11B1	4.28288	1.14871	2.21715	0.984439	0.0435469	0.0560584
FAS	1119.26	1.14848	2.2168	0.0762787	9.65888e-52	8.55896e-51
POLR3H	3256.09	1.14839	2.21666	0.0609875	1.32646e-79	2.1458e-78
ZNF426	528.498	1.14702	2.21456	0.0836359	2.57127e-43	1.8645e-42
STEAP1B	103.83	1.14701	2.21455	0.163621	7.25191e-13	2.05807e-12
DUSP23	39.3123	1.14672	2.2141	0.250326	1.37998e-06	2.7899e-06
FOXE1	849.279	1.14656	2.21386	0.0718183	6.96482e-58	7.07636e-57
CDV3	9005.82	1.14641	2.21362	0.048832	2.20006e-122	7.9648e-121
EIF2S2	6617.58	1.14544	2.21213	0.0469425	5.20523e-132	2.263e-130
SH3RF1	1088.95	1.14536	2.21201	0.0722498	4.17975e-57	4.17054e-56
SEC61A1	11556.3	1.14529	2.21191	0.055212	4.35851e-96	9.49559e-95
AC023157.1	6.31739	1.14474	2.21106	0.549348	0.00979829	0.0137266
LCLAT1	776.683	1.14467	2.21096	0.0877709	2.2022e-39	1.45793e-38
AIDA	682.237	1.14413	2.21012	0.0811489	1.19606e-45	9.08564e-45
MPDZ	769.698	1.14404	2.20999	0.0824255	2.61498e-44	1.92997e-43
RNU6-6P	13.2886	1.14379	2.20961	0.428692	0.00213955	0.0032503
ARHGAP10	763.325	1.14281	2.20811	0.0666464	2.05292e-66	2.52748e-65
ASNSD1	664.421	1.14246	2.20756	0.0810735	1.33519e-45	1.01268e-44
QSOX1	4284	1.14228	2.20729	0.0579315	4.75629e-87	8.86491e-86
KIF4A	3539.23	1.1422	2.20718	0.0726693	3.5716e-56	3.50979e-55
DHX33	2332	1.14206	2.20696	0.0669773	1.06683e-65	1.2882e-64
ZNF714	616.898	1.14177	2.20651	0.0959215	3.55747e-33	1.98763e-32
MKI67	16188.7	1.14009	2.20395	0.0798462	9.34328e-47	7.329e-46
METTL2A	758.834	1.13991	2.20367	0.0707857	7.5632e-59	7.89857e-58
ERCC6L	1223.69	1.13987	2.20362	0.065771	8.64455e-68	1.09118e-66
CPEB2	314.754	1.13981	2.20353	0.111719	6.03928e-25	2.66728e-24
AL121753.1	8.7507	1.13968	2.20332	0.545739	0.00980411	0.0137338
ARL2BP	1322.23	1.13917	2.20254	0.0537663	3.93233e-100	9.28364e-99
HOMER1	402.275	1.13879	2.20196	0.101732	1.36858e-29	6.93619e-29
C4orf54	91.0223	1.13837	2.20132	0.178463	5.52626e-11	1.44147e-10
FOCAD	892.259	1.138	2.20076	0.0630245	2.21537e-73	3.15184e-72
GTF2IP7	11.4508	1.13799	2.20074	0.458029	0.00363098	0.00536878
ADGRF4	618.701	1.13672	2.19881	0.0935951	1.92336e-34	1.11692e-33
ZNHIT6	1951.39	1.1367	2.19877	0.054213	4.13916e-98	9.32005e-97
TMEM192	728.7	1.1365	2.19847	0.075972	4.27449e-51	3.72669e-50
DDX10	890.685	1.13639	2.1983	0.0656313	1.15488e-67	1.45402e-66
MSH2	4593.78	1.1361	2.19786	0.0605829	5.8254e-79	9.32303e-78
CCDC137	2394.65	1.13607	2.19781	0.063262	1.31433e-72	1.83507e-71
DHX9	8127.46	1.13552	2.19698	0.0516298	1.057e-107	2.89145e-106
ZNF185	2702.39	1.13551	2.19696	0.0593717	4.93208e-82	8.38239e-81
NDST1	3002.52	1.13516	2.19643	0.0659467	6.71141e-67	8.34727e-66
CEBPZ	4282.77	1.13476	2.19583	0.0542415	1.10733e-97	2.47333e-96
TMPPE	74.2682	1.13446	2.19537	0.194263	1.62467e-09	3.91872e-09
NCAM2	149.876	1.13433	2.19517	0.156206	1.19932e-13	3.50843e-13
BNC2	118.288	1.13421	2.19499	0.146082	2.58395e-15	8.04469e-15
OSBPL8	2356.34	1.13419	2.19495	0.0828331	3.58018e-43	2.58647e-42
SPTBN1	14574.6	1.13405	2.19475	0.0695489	2.8567e-60	3.08426e-59
OCLN	648.002	1.13401	2.19468	0.0965068	2.22757e-32	1.22009e-31
SLC45A4	382.424	1.13395	2.19458	0.0918906	1.74858e-35	1.04341e-34
F2R	1254.32	1.13368	2.19418	0.0705312	1.24833e-58	1.29674e-57
AC004951.1	21.1846	1.13361	2.19407	0.347721	0.000329859	0.000545611
RPL7	13115.2	1.13257	2.19249	0.046546	2.86307e-131	1.22022e-129
FAM210A	1357.52	1.1314	2.19071	0.0607108	5.27644e-78	8.26119e-77
ZNF701	257.133	1.13128	2.19053	0.126161	9.68594e-20	3.60575e-19
FADD	5584.13	1.13126	2.1905	0.0594132	2.52687e-81	4.22454e-80
NBPF10	324.826	1.13032	2.18907	0.118546	4.7905e-22	1.93377e-21
SLAIN2	1951.68	1.13022	2.18892	0.0597932	3.52513e-80	5.78912e-79
BUB1	4362.79	1.1292	2.18738	0.0536317	6.66898e-99	1.53355e-97
SLC6A15	65.5586	1.12898	2.18705	0.259552	4.20703e-06	8.20634e-06
APEX2	4551.18	1.12892	2.18694	0.0678823	1.35049e-62	1.52749e-61
GNPNAT1	1595.55	1.12875	2.18669	0.0568621	3.51368e-88	6.69628e-87
CSE1L	10953.8	1.12862	2.18649	0.0531976	2.21656e-100	5.26487e-99
NXPH3	48.1347	1.12781	2.18527	0.236395	5.71641e-07	1.18821e-06
SNRNP40	2451.91	1.12726	2.18443	0.0445735	1.33741e-141	7.0212e-140
SLC31A2	640.87	1.12687	2.18385	0.0714886	1.80929e-56	1.7879e-55
MID1	1379.36	1.12683	2.18378	0.0679621	3.13685e-62	3.52344e-61
AC005699.1	13.9321	1.12677	2.18369	0.380552	0.000909117	0.00143736
DHX16	2047.03	1.12612	2.18271	0.0526525	5.64247e-102	1.38063e-100
GRPEL1	2099.85	1.12602	2.18257	0.056327	2.14714e-89	4.19456e-88
EIF2AK4	1862.12	1.12532	2.18151	0.0739498	8.79695e-53	7.98035e-52
GPT2	2057.89	1.12523	2.18136	0.0518741	8.03336e-105	2.06965e-103
FOXM1	6694.17	1.12413	2.17971	0.0536037	3.91829e-98	8.83293e-97
FAM133A	36.8522	1.12334	2.1785	0.247277	1.74052e-06	3.49522e-06
ELOVL5	5827.72	1.12322	2.17833	0.0613399	2.18904e-75	3.25465e-74
PHAX	947.96	1.12307	2.17811	0.0625016	1.11844e-72	1.56718e-71
PI4KB	2462.94	1.12298	2.17796	0.061546	7.25212e-75	1.06203e-73
ZNF273	291.871	1.12292	2.17787	0.112845	8.10328e-24	3.46189e-23
BMP2K	1790.62	1.12287	2.1778	0.0654774	2.08801e-66	2.56906e-65
MAP3K20	3818.03	1.12259	2.17737	0.0713956	3.41125e-56	3.35391e-55
CMSS1	1890.11	1.12226	2.17688	0.0488902	4.32789e-117	1.4049e-115
HDGF	13454.8	1.12226	2.17688	0.0522529	8.28586e-103	2.05846e-101
MTHFD2	7814.8	1.12222	2.17682	0.0544706	8.55327e-95	1.8327e-93
PSMD11	9758.05	1.12153	2.17577	0.038903	3.07121e-183	3.45768e-181
CCT6A	14656.7	1.12147	2.17569	0.0512645	1.43797e-106	3.85776e-105
SRBD1	1551.44	1.12041	2.17408	0.0663364	1.75678e-64	2.06126e-63
DGCR11	62.344	1.12036	2.17401	0.196792	3.99526e-09	9.42306e-09
AC108463.1	28.7973	1.12026	2.17386	0.346331	0.000370904	0.000609577
GPATCH3	651.154	1.12011	2.17363	0.0727617	5.8792e-54	5.46583e-53
PCGF6	677.382	1.11904	2.17203	0.0738888	2.69279e-52	2.41916e-51
KIF1C	4116.97	1.11845	2.17113	0.0631408	1.0878e-70	1.45616e-69
NOP14-AS1	533.042	1.11844	2.17112	0.0846492	2.44071e-40	1.65062e-39
ZNF561	419.063	1.1169	2.1688	0.103404	1.11693e-27	5.37281e-27
ALDH1L2	162.456	1.11683	2.16869	0.158359	5.72733e-13	1.6323e-12
SET	20345.5	1.11647	2.16815	0.0393419	1.23615e-177	1.25399e-175
EFEMP1	13101.5	1.11586	2.16725	0.0422904	6.63262e-154	4.48554e-152
ACTRT3	72.0671	1.11578	2.16712	0.192961	2.38438e-09	5.69403e-09
HUS1	387.73	1.11577	2.1671	0.102031	2.57141e-28	1.25901e-27
MRPS24	30.5111	1.11522	2.16628	0.275215	1.60363e-05	2.98518e-05
FAM102A	1939.56	1.11476	2.1656	0.0566332	9.8559e-87	1.82301e-85
ATP6V1B2	1533.66	1.11425	2.16482	0.0569254	8.61762e-86	1.56865e-84
RAD18	1198.53	1.11391	2.16432	0.0770549	7.63379e-48	6.15666e-47
IL6ST	4487.65	1.11307	2.16305	0.0804083	4.69273e-44	3.4569e-43
ASTN2	69.5132	1.11251	2.16221	0.206949	2.47696e-08	5.60844e-08
FGFR1	276.728	1.11246	2.16213	0.111911	9.21216e-24	3.92444e-23
ATF6	1216.28	1.11223	2.16179	0.0604519	4.51649e-76	6.78763e-75
SERBP1	15302.6	1.11208	2.16157	0.0424555	1.04008e-151	6.62012e-150
FURIN	1994.03	1.11192	2.16133	0.0664058	2.08473e-63	2.39837e-62
RHOF	4059.56	1.11149	2.16069	0.0562992	3.1118e-87	5.81655e-86
TMBIM1	6897.88	1.11125	2.16033	0.050254	8.01054e-109	2.25464e-107
FOSL2	4155.95	1.11084	2.15971	0.0467609	3.22741e-125	1.23498e-123
SH2D1B	3.15616	1.11055	2.15929	1.09086	0.0504655	0.0643691
CYREN	1183.01	1.11052	2.15923	0.0626584	9.30068e-71	1.24931e-69
DDX54	3082.98	1.10991	2.15832	0.076283	1.96313e-48	1.60385e-47
LINC00518	25.2813	1.10949	2.15769	0.33042	0.000246103	0.000411623
SERBP1P1	6.19806	1.10948	2.15768	0.558326	0.0131458	0.0180896
SMG8	789.506	1.10898	2.15693	0.0712166	3.80196e-55	3.64244e-54
LRR1	730.387	1.10893	2.15686	0.076568	5.21902e-48	4.23369e-47
FOXA2	110.069	1.10883	2.15671	0.184328	5.90553e-10	1.45986e-09
MRPS10	2308.03	1.10872	2.15654	0.0569836	8.60208e-85	1.54133e-83
HSPD1P1	13.5519	1.10856	2.1563	0.410752	0.00210982	0.00320713
TAF5L	935.564	1.10824	2.15582	0.0668443	3.31098e-62	3.71689e-61
RBMXL1	1108.14	1.10808	2.15559	0.0707714	1.00086e-55	9.73224e-55
ACER2	74.284	1.10806	2.15556	0.174566	7.23669e-11	1.87707e-10
AC074237.1	10.7596	1.10801	2.15548	0.518931	0.00941238	0.0132212
SUGT1P1	31.0628	1.10786	2.15526	0.292243	4.78702e-05	8.55227e-05
FKBP9P1	16.5527	1.10779	2.15515	0.362125	0.000688759	0.00110094
SCAMP3	1071.93	1.1071	2.15412	0.0794761	1.40562e-44	1.04374e-43
ELL2	2243.61	1.1067	2.15352	0.0518835	2.00546e-101	4.85825e-100
IBA57	228.419	1.10653	2.15327	0.1151	2.35416e-22	9.59648e-22
KIF21B	62.1618	1.10611	2.15265	0.208937	3.93737e-08	8.8036e-08
STIP1	14741.6	1.10585	2.15226	0.0494241	2.35831e-111	6.98066e-110
KCNK5	388.948	1.10582	2.15222	0.0980426	5.62622e-30	2.88982e-29
SLC16A1	9743.32	1.10541	2.1516	0.0511178	3.57685e-104	9.13057e-103
CTSV	5131.59	1.10489	2.15083	0.0389497	1.74848e-177	1.76451e-175
SPAG1	927.34	1.10467	2.1505	0.0720779	1.7392e-53	1.59634e-52
ELP1	2505.06	1.10449	2.15023	0.0553354	4.18315e-89	8.13939e-88
SNHG26	724.226	1.10443	2.15013	0.0773654	1.05746e-46	8.28482e-46
PTPRK	3711.88	1.10417	2.14975	0.0689033	2.91424e-58	2.9874e-57
NEMP1	2717.11	1.1039	2.14935	0.0666642	4.68521e-62	5.24448e-61
CDYL	1052.74	1.10313	2.1482	0.0634751	4.0651e-68	5.18167e-67
TRIM25	6909.9	1.10301	2.14802	0.055736	1.24349e-87	2.34913e-86
LARP1	6280.05	1.10287	2.14782	0.053072	2.21095e-96	4.85486e-95
SYNE3	318.904	1.10251	2.14728	0.0977534	5.69841e-30	2.92613e-29
EPHB2	1936.36	1.1025	2.14726	0.0642198	1.58596e-66	1.96e-65
SRRD	990.056	1.10217	2.14677	0.0651589	1.19099e-64	1.40672e-63
IKBKG	285.476	1.1019	2.14637	0.13805	4.87033e-16	1.56302e-15
CDC42P6	11.8028	1.10176	2.14616	0.455179	0.00466222	0.00680909
SNORD53B	5.61829	1.1015	2.14578	0.631664	0.0220457	0.0294542
ATAD3A	2340.65	1.10123	2.14538	0.124064	2.34562e-19	8.58913e-19
MAMDC2	1237.65	1.10122	2.14536	0.0641671	1.75767e-66	2.16809e-65
CISD1	1283.72	1.10092	2.14491	0.0665085	5.21576e-62	5.83165e-61
ZW10	912.344	1.10066	2.14452	0.0752183	5.94076e-49	4.91748e-48
MXD1	934.8	1.10057	2.1444	0.0677588	8.65194e-60	9.22353e-59
ZNF45	762.124	1.10041	2.14416	0.0758041	3.26338e-48	2.65612e-47
FAXDC2	20.936	1.10024	2.1439	0.348238	0.000500813	0.00081259
HIVEP1	503.151	1.10004	2.14361	0.0991968	4.82136e-29	2.40537e-28
EIF2AK3	736.381	1.09954	2.14286	0.0787046	8.10732e-45	6.05237e-44
PRPF19	8864.93	1.09807	2.14068	0.043527	6.95031e-141	3.6003e-139
ERCC6	2022.77	1.0979	2.14043	0.0552797	3.06466e-88	5.85775e-87
VAV1	182.928	1.09757	2.13995	0.126427	1.33545e-18	4.74299e-18
VHL	830.404	1.09617	2.13787	0.0737089	1.74185e-50	1.49125e-49
AC114763.1	17.0477	1.09604	2.13766	0.400958	0.00195599	0.00298495
MARS2	310.44	1.09593	2.13751	0.103218	8.50507e-27	3.98972e-26
CT55	5.4827	1.09549	2.13686	0.775619	0.0387248	0.0501792
POLR3B	641.81	1.09501	2.13614	0.0771536	3.5325e-46	2.73026e-45
ARHGEF6	187.822	1.09432	2.13513	0.144443	1.22079e-14	3.71927e-14
CHCHD4	442.8	1.09393	2.13455	0.0918812	3.82156e-33	2.12968e-32
CBX2	440.949	1.09359	2.13404	0.0903978	3.77801e-34	2.17063e-33
LEMD3	1071.96	1.09312	2.13335	0.0793397	1.20703e-43	8.81819e-43
AL352984.1	7.95684	1.09294	2.13308	0.486184	0.00739896	0.0105374
TMEM184C	1619.02	1.09222	2.13202	0.0666928	9.76858e-61	1.06173e-59
APCDD1L	11.9031	1.09188	2.13152	0.516413	0.0102323	0.0142936
SIPA1L3	1999.38	1.09179	2.13138	0.0589787	5.82124e-77	8.87864e-76
MEOX1	100.4	1.09141	2.13082	0.152268	2.62823e-13	7.59272e-13
C10orf67	17.7056	1.09112	2.13039	0.337439	0.000396319	0.000648665
AC073130.1	38.6628	1.09068	2.12974	0.241804	2.17403e-06	4.33816e-06
CKAP5	8631.33	1.09051	2.12949	0.0663344	3.4897e-61	3.83572e-60
AL513165.1	48.0404	1.09051	2.12949	0.242393	2.29702e-06	4.57454e-06
FHAD1	101.974	1.09026	2.12912	0.179603	4.37673e-10	1.09038e-09
SRPX2	816.443	1.09019	2.12902	0.0796273	4.01507e-43	2.89743e-42
GFM1	2689.36	1.08959	2.12813	0.0564316	1.61283e-83	2.84282e-82
ANAPC1P1	8.86589	1.08919	2.12754	0.541885	0.0130584	0.0179795
PAK1IP1	1304.85	1.088	2.12579	0.0528699	1.49888e-94	3.19056e-93
PMS2P2	18.0013	1.08766	2.12529	0.347361	0.000565776	0.00091275
AC007240.1	37.8062	1.08762	2.12523	0.257816	8.27377e-06	1.57371e-05
CDC26	672.033	1.08724	2.12467	0.0743423	6.87816e-49	5.68375e-48
A2ML1	15.5969	1.08692	2.12421	0.409249	0.00250376	0.00377298
PLS3	9339.32	1.08665	2.1238	0.0525034	1.31076e-95	2.83979e-94
TWISTNB	1063.52	1.08644	2.12349	0.0635612	5.93774e-66	7.20557e-65
AC244669.1	58.872	1.08609	2.12298	0.229297	7.40884e-07	1.53057e-06
PANX1	766.794	1.08609	2.12297	0.0715942	1.97464e-52	1.77891e-51
AP003721.1	4.70251	1.08585	2.12263	0.957529	0.0527871	0.0671369
TTI1	1635.46	1.08566	2.12235	0.0632446	1.68858e-66	2.08418e-65
TXNIP	5647.08	1.08561	2.12227	0.0844245	2.70774e-38	1.73825e-37
MYO1E	3006.33	1.0845	2.12064	0.0626714	1.54427e-67	1.93924e-66
FANCC	1667.6	1.08404	2.11996	0.0603086	1.09008e-72	1.52965e-71
PRAG1	1375.21	1.08402	2.11993	0.0602658	8.71561e-73	1.22655e-71
STARD7	6889.78	1.08347	2.11913	0.0460915	1.23206e-122	4.47701e-121
PITPNB	4123.91	1.08334	2.11894	0.0411416	2.94137e-153	1.96195e-151
KPNB1	28286.6	1.08301	2.11846	0.0524935	5.11733e-95	1.10377e-93
CXCL16	1908.98	1.08298	2.11841	0.0553481	1.0587e-85	1.92533e-84
[truncated: 17,479 more rows]
