# Supplementary material for: SMYD3 drives cell cycle and epithelial-mesenchymal transition pathways through dual gene transcriptional repression and activation in HPV-negative head and neck cancer
Source: Sci Rep. 2025 Jan 6;15:984. doi: 10.1038/s41598-024-83396-2 (PMC11704228; doi:10.1038/s41598-024-83396-2)
Supplement: Supplementary file 4 — Supplementary Information 4. [file 41598_2024_83396_MOESM4_ESM.xlsx]

## Sheet: Cell cycle genes
Supplementary Table 3. GSEA gene list of cell cycle- and EMT-related genes.
Supplementary Table 3A. GSEA gene list of cell cycle-related genes.
ABL1	CCP,KEGG
ANAPC10	CCP,KEGG
ANAPC11	CCP,KEGG
ANAPC4	CCP,KEGG
ANAPC5	CCP,KEGG
ATM	CCP,KEGG
BUB1	CCP,KEGG
BUB1B	CCP,KEGG
CCNA2	CCP,KEGG
CDC16	CCP,KEGG
CDC23	CCP,KEGG
CDC25B	CCP,KEGG
CDC25C	CCP,KEGG
CDC27	CCP,KEGG
CDC6	CCP,KEGG
CDC7	CCP,KEGG
CDKN1C	CCP,KEGG
CHEK1	CCP,KEGG
CUL1	CCP,KEGG
DBF4	CCP,KEGG
ESPL1	CCP,KEGG
MAD2L1	CCP,KEGG
MAD2L2	CCP,KEGG
PKMYT1	CCP,KEGG
PLK1	CCP,KEGG
RAD21	CCP,KEGG
SKP2	CCP,KEGG
SMC1A	CCP,KEGG
SMC3	CCP,KEGG
TGFB1	CCP,KEGG
TTK	CCP,KEGG
CCNB1	BC,KEGG
CCND1	BC,KEGG
CCND2	BC,KEGG
CCND3	BC,KEGG
CCNE1	BC,KEGG
CCNH	BC,KEGG
CDC25A	BC,KEGG
CDK1	BC,KEGG
CDK7	BC,KEGG
RBL1	BC,KEGG
TFDP1	BC,KEGG
CCNA1	BC,KEGG,CCP
CDK2	BC,KEGG,CCP
CDK4	BC,KEGG,CCP
CDK6	BC,KEGG,CCP
CDKN1A	BC,KEGG,CCP
CDKN1B	BC,KEGG,CCP
CDKN2A	BC,KEGG,CCP
CDKN2B	BC,KEGG,CCP
CDKN2C	BC,KEGG,CCP
CDKN2D	BC,KEGG,CCP
E2F1	BC,KEGG,CCP
RB1	BC,KEGG,CCP
ACVR1	CCP
ACVR1B	CCP
AKAP8	CCP
ANLN	CCP
APBB1	CCP
APBB2	CCP
AURKA	CCP
BCAT1	CCP
BIRC5	CCP
BOLL	CCP
BRSK1	CCP
CD28	CCP
CDCA5	CCP
CDK10	CCP
CDK13	CCP
CDK2AP1	CCP
CDKN3	CCP
CENPE	CCP
CENPF	CCP
CETN1	CCP
CHFR	CCP
CHMP1A	CCP
CIT	CCP
CLIP1	CCP
CUL2	CCP
CUL3	CCP
CUL4A	CCP
CUL5	CCP
DCTN2	CCP
DCTN3	CCP
DDX11	CCP
DLGAP5	CCP
DMC1	CCP
DUSP13	CCP
EGF	CCP
EPGN	CCP
EREG	CCP
FOXN3	CCP
FOXO4	CCP
GFI1	CCP
GFI1B	CCP
GML	CCP
GSPT1	CCP
HSPA2	CCP
INHBA	CCP
KATNA1	CCP
KHDRBS1	CCP
KIF11	CCP
KIF15	CCP
KIF22	CCP
KIF25	CCP
KIF2C	CCP
KNTC1	CCP
KPNA2	CCP
KRT7	CCP
LATS1	CCP
LATS2	CCP
LIG3	CCP
MAP3K11	CCP
MPHOSPH6	CCP
MPHOSPH9	CCP
MRE11	CCP
MSH4	CCP
MSH5	CCP
MYO16	CCP
NBN	CCP
NCAPH	CCP
NDC80	CCP
NEK2	CCP
NEK6	CCP
NOLC1	CCP
NPM2	CCP
NUMA1	CCP
NUSAP1	CCP
P3H4	CCP
PAM	CCP
PBRM1	CCP
PCBP4	CCP
PDS5B	CCP
PIM2	CCP
PIN1	CCP
PML	CCP
POLA1	CCP
POLD1	CCP
POLE	CCP
PPP5C	CCP
PPP6C	CCP
PRMT5	CCP
PRUNE2	CCP
PTPRC	CCP
RAD1	CCP
RAD17	CCP
RAD50	CCP
RAD51	CCP
RAD51B	CCP
RAD51D	CCP
RAD52	CCP
RAD54B	CCP
RAD54L	CCP
RAN	CCP
RCC1	CCP
REC8	CCP
RINT1	CCP
SMC4	CCP
SPDYA	CCP
SPO11	CCP
STAG3	CCP
SUGT1	CCP
SYCP1	CCP
TAF1	CCP
TAF1L	CCP
TARDBP	CCP
TBRG4	CCP
TGFA	CCP
TIMELESS	CCP
TIPIN	CCP
TOP3A	CCP
TPD52L1	CCP
TPX2	CCP
TRIAP1	CCP
TTN	CCP
UBE2C	CCP
USH1C	CCP
XRCC2	CCP
ZNRD2	CCP
ZW10	CCP
ZWINT	CCP
ANAPC1	KEGG
ANAPC13	KEGG
ANAPC2	KEGG
ANAPC7	KEGG
ATR	KEGG
BUB3	KEGG
CCNB2	KEGG
CCNB3	KEGG
CCNE2	KEGG
CDC14A	KEGG
CDC14B	KEGG
CDC20	KEGG
CDC26	KEGG
CDC45	KEGG
CHEK2	KEGG
CREBBP	KEGG
E2F2	KEGG
E2F3	KEGG
E2F4	KEGG
E2F5	KEGG
EP300	KEGG
FZR1	KEGG
GADD45A	KEGG
GADD45B	KEGG
GADD45G	KEGG
GSK3B	KEGG
HDAC1	KEGG
HDAC2	KEGG
MAD1L1	KEGG
MCM2	KEGG
MCM3	KEGG
MCM4	KEGG
MCM5	KEGG
MCM6	KEGG
MCM7	KEGG
MDM2	KEGG
MYC	KEGG
ORC1	KEGG
ORC2	KEGG
ORC3	KEGG
ORC4	KEGG
ORC5	KEGG
ORC6	KEGG
PCNA	KEGG
PRKDC	KEGG
PTTG1	KEGG
PTTG2	KEGG
RBL2	KEGG
RBX1	KEGG
SFN	KEGG
SKP1	KEGG
SKP1P2	KEGG
SMAD2	KEGG
SMAD3	KEGG
SMAD4	KEGG
SMC1B	KEGG
STAG1	KEGG
STAG2	KEGG
TFDP2	KEGG
TGFB2	KEGG
TGFB3	KEGG
TP53	KEGG
WEE1	KEGG
WEE2	KEGG
YWHAB	KEGG
YWHAE	KEGG
YWHAG	KEGG
YWHAH	KEGG
YWHAQ	KEGG
YWHAZ	KEGG
ZBTB17	KEGG

## Sheet: EMT genes
Supplementary Table 3B. GSEA gene list of EMT-related genes.
ABI3BP
ACTA2
ADAM12
ANPEP
APLP1
AREG
BASP1
BDNF
BGN
BMP1
CADM1
CALD1
CALU
CAP2
CAPG
CD44
CD59
CDH11
CDH2
CDH6
COL11A1
COL12A1
COL16A1
COL1A1
COL1A2
COL3A1
COL4A1
COL4A2
COL5A1
COL5A2
COL5A3
COL6A2
COL6A3
COL7A1
COL8A2
COMP
COPA
CRLF1
CCN2
CTHRC1
CXCL1
CXCL12
CXCL6
CCN1
DAB2
DCN
DKK1
DPYSL3
DST
ECM1
ECM2
EDIL3
EFEMP2
ELN
EMP3
ENO2
FAP
FAS
FBLN1
FBLN2
FBLN5
FBN1
FBN2
FERMT2
FGF2
FLNA
FMOD
FN1
FOXC2
FSTL1
FSTL3
FUCA1
FZD8
GADD45A
GADD45B
GAS1
GEM
GJA1
GLIPR1
COLGALT1
GPC1
GPX7
GREM1
HTRA1
ID2
IGFBP2
IGFBP3
IGFBP4
IL15
IL32
IL6
CXCL8
INHBA
ITGA2
ITGA5
ITGAV
ITGB1
ITGB3
ITGB5
JUN
LAMA1
LAMA2
LAMA3
LAMC1
LAMC2
P3H1
LGALS1
LOX
LOXL1
LOXL2
LRP1
LRRC15
LUM
MAGEE1
MATN2
MATN3
MCM7
MEST
MFAP5
MGP
MMP1
MMP14
MMP2
MMP3
MSX1
MXRA5
MYL9
MYLK
NID2
NNMT
NOTCH2
NT5E
NTM
OXTR
PCOLCE
PCOLCE2
PDGFRB
PDLIM4
PFN2
PLAUR
PLOD1
PLOD2
PLOD3
PMEPA1
PMP22
POSTN
PPIB
PRRX1
PRSS2
PTHLH
PTX3
PVR
QSOX1
RGS4
RHOB
SAT1
SCG2
SDC1
SDC4
SERPINE1
SERPINE2
SERPINH1
SFRP1
SFRP4
SGCB
SGCD
SGCG
SLC6A8
SLIT2
SLIT3
SNAI2
SNTB1
SPARC
SPOCK1
SPP1
TAGLN
TFPI2
TGFB1
TGFBI
TGFBR3
TGM2
THBS1
THBS2
THY1
TIMP1
TIMP3
TNC
TNFAIP3
TNFRSF11B
TNFRSF12A
TPM1
TPM2
TPM4
VCAM1
VCAN
VEGFA
VEGFC
VIM
WIPF1
WNT5A
