# Supplementary material for: SMYD3 drives cell cycle and epithelial-mesenchymal transition pathways through dual gene transcriptional repression and activation in HPV-negative head and neck cancer
Source: Sci Rep. 2025 Jan 6;15:984. doi: 10.1038/s41598-024-83396-2 (PMC11704228; doi:10.1038/s41598-024-83396-2)
Supplement: Supplementary file 5 — Supplementary Information 5. [file 41598_2024_83396_MOESM5_ESM.xlsx]

## Sheet: Venn 4B
Supplementary Table 4. List of intragenic SMYD3 and H3K4me3 peaks occupying cell cycle- and EMT-related genes in HN-6 cells (baseline state).
Interesection.ID	Gene	H3K4me3	SMYD3
H3K4me3:SMYD3	ABL1	chr9:130712350-130715250, chr9:130834400-130836300	chr9:130712550-130712900
H3K4me3:SMYD3	ADAM12	chr10:126387050-126389000	chr10:126062650-126063600, chr10:126075050-126075350, chr10:126199200-126199850, chr10:126204400-126204750, chr10:126247300-126247950, chr10:126253050-126253450, chr10:126376800-126377400
H3K4me3:SMYD3	ANAPC1	chr2:111698900-111699600, chr2:111727500-111728150, chr2:111883050-111885300	chr2:111659400-111660000, chr2:111698900-111699600, chr2:111705750-111706350, chr2:111727600-111728300, chr2:111736150-111736500
H3K4me3:SMYD3	ANAPC11	chr17:81889650-81892900, chr17:81897850-81898950	chr17:81891650-81891850, chr17:81898300-81898900
H3K4me3:SMYD3	ANAPC13	chr3:134484650-134487500	chr3:134479750-134480000, chr3:134485700-134486250
H3K4me3:SMYD3	ANLN	chr7:36387400-36394100	chr7:36387700-36389550, chr7:36392550-36393250, chr7:36448300-36449250
H3K4me3:SMYD3	APBB2	chr4:41146600-41147250, chr4:41160050-41161000, chr4:41212300-41217250	chr4:40994450-40994750, chr4:41125100-41125400, chr4:41159850-41161050, chr4:41186300-41186550
H3K4me3:SMYD3	AREG	chr4:74444450-74448050	chr4:74444750-74445000, chr4:74445500-74446650
H3K4me3:SMYD3	ATM	chr11:108221100-108224400	chr11:108222650-108223100, chr11:108340850-108341450
H3K4me3:SMYD3	ATR	chr3:142445450-142449150, chr3:142576950-142579900	chr3:142578800-142579050
H3K4me3:SMYD3	AURKA	chr20:56390700-56394000	chr20:56392350-56392650
H3K4me3:SMYD3	BASP1	chr5:17113300-17115100, chr5:17118800-17119150, chr5:17127900-17128250, chr5:17181150-17181550, chr5:17216200-17219250	chr5:17118550-17118950, chr5:17127800-17128450, chr5:17145700-17146100, chr5:17181000-17181550, chr5:17189500-17190750, chr5:17249350-17249800
H3K4me3:SMYD3	BCAT1	chr12:24946600-24949650	chr12:24921600-24921800, chr12:24946800-24947150
H3K4me3:SMYD3	BMP1	chr8:22164550-22166650	chr8:22168750-22169000, chr8:22178850-22179050
H3K4me3:SMYD3	BUB3	chr10:123153950-123156050, chr10:123157200-123157500	chr10:123154050-123154450
H3K4me3:SMYD3	CALD1	chr7:134779150-134780750, chr7:134891250-134892350, chr7:134898950-134900200	chr7:134886300-134886500, chr7:134899150-134900200
H3K4me3:SMYD3	CAP2	chr6:17392900-17395350, chr6:17417800-17418450	chr6:17417950-17418400
H3K4me3:SMYD3	CCN1	chr1:85575950-85585700	chr1:85579600-85580500, chr1:85583600-85585700
H3K4me3:SMYD3	CCND1	chr11:69635850-69644600	chr11:69638150-69641000
H3K4me3:SMYD3	CCND3	chr6:41936300-41936600, chr6:41940450-41942700, chr6:41966700-41967850, chr6:41976950-41977150, chr6:42043950-42045800, chr6:42048000-42049200, chr6:42050450-42051450	chr6:41941900-41942250, chr6:41966800-41967750, chr6:41977000-41977350
H3K4me3:SMYD3	CCNH	chr5:87411150-87413550	chr5:87393450-87393800
H3K4me3:SMYD3	CD44	chr11:35138250-35142050, chr11:35166650-35167200	chr11:35166700-35167200
H3K4me3:SMYD3	CD59	chr11:33723100-33723850, chr11:33734500-33737600	chr11:33736550-33736900
H3K4me3:SMYD3	CDC14A	chr1:100350750-100355450	chr1:100351350-100352650, chr1:100354150-100355400
H3K4me3:SMYD3	CDC14B	chr9:96565900-96568050, chr9:96617950-96621150	chr9:96566150-96566450, chr9:96619800-96620200
H3K4me3:SMYD3	CDC23	chr5:138212500-138214350	chr5:138213400-138213600
H3K4me3:SMYD3	CDC25A	chr3:48186600-48189150	chr3:48188350-48188600
H3K4me3:SMYD3	CDC27	chr17:47187650-47190100	chr17:47189250-47189550
H3K4me3:SMYD3	CDC45	chr22:19477400-19481150	chr22:19479350-19479750
H3K4me3:SMYD3	CDC6	chr17:40287200-40290950	chr17:40287500-40287950
H3K4me3:SMYD3	CDC7	chr1:91500350-91502600	chr1:91500800-91501750, chr1:91511400-91511600
H3K4me3:SMYD3	CDH2	chr18:28112150-28112700, chr18:28114350-28115600, chr18:28174350-28179200	chr18:28114350-28115450
H3K4me3:SMYD3	CDK13	chr7:39948350-39954550	chr7:39949500-39950150
H3K4me3:SMYD3	CDK6	chr7:92633300-92635750, chr7:92740750-92741550, chr7:92752050-92752900, chr7:92763550-92764150, chr7:92809650-92810400, chr7:92831200-92838200	chr7:92633300-92635350, chr7:92642050-92642400, chr7:92740750-92741350, chr7:92747200-92747500, chr7:92752050-92753100, chr7:92763400-92764300, chr7:92765650-92767250, chr7:92809750-92810200, chr7:92831600-92832250
H3K4me3:SMYD3	CDK7	chr5:69234100-69236100, chr5:69238350-69239500	chr5:69238900-69239400
H3K4me3:SMYD3	CDKN1A	chr6:36677300-36683200	chr6:36682400-36682800
H3K4me3:SMYD3	CDKN2C	chr1:50958700-50961100, chr1:50967000-50972600	chr1:50960100-50960800, chr1:50968150-50970350
H3K4me3:SMYD3	CDKN2D	chr19:10567800-10569900	chr19:10568900-10569150
H3K4me3:SMYD3	CDKN3	chr14:54396300-54398350	chr14:54396650-54397050
H3K4me3:SMYD3	CENPE	chr4:103196950-103199000	chr4:103137400-103137950
H3K4me3:SMYD3	CHEK1	chr11:125624950-125627550	chr11:125626150-125626350
H3K4me3:SMYD3	CHEK2	chr22:28741100-28743250	chr22:28741750-28742650
H3K4me3:SMYD3	CLIP1	chr12:122399150-122401100, chr12:122420950-122424050	chr12:122367050-122367400, chr12:122399400-122401050
H3K4me3:SMYD3	COL11A1	chr1:103106650-103107000	chr1:102879350-102880100, chr1:102892000-102892600, chr1:102941400-102941800
H3K4me3:SMYD3	COL12A1	chr6:75204000-75206400	chr6:75196050-75196650, chr6:75206000-75206300
H3K4me3:SMYD3	COL16A1	chr1:31703500-31705200	chr1:31701150-31701550
H3K4me3:SMYD3	COL1A1	chr17:50199750-50201300	chr17:50200100-50200900
H3K4me3:SMYD3	COL4A1	chr13:110287000-110287850, chr13:110305400-110309150	chr13:110287050-110287700
H3K4me3:SMYD3	COL4A2	chr13:110305400-110309150, chr13:110319500-110320750, chr13:110323200-110323500, chr13:110346700-110348450, chr13:110387450-110388500, chr13:110419100-110419600, chr13:110448300-110448550	chr13:110319500-110320800, chr13:110323300-110323600, chr13:110346650-110348400, chr13:110380150-110380550, chr13:110382150-110382750, chr13:110409600-110409950, chr13:110412200-110412550, chr13:110419100-110419600, chr13:110448150-110448800
H3K4me3:SMYD3	COL5A2	chr2:189203350-189204750	chr2:189204450-189204800, chr2:189210050-189210450, chr2:189221950-189222250
H3K4me3:SMYD3	COL7A1	chr3:48593700-48596150	chr3:48595600-48596000
H3K4me3:SMYD3	CUL1	chr7:148697600-148701000, chr7:148772400-148773000	chr7:148772450-148773050
H3K4me3:SMYD3	CUL3	chr2:224485350-224485950, chr2:224583000-224586800	chr2:224585650-224585950
H3K4me3:SMYD3	CUL4A	chr13:113207350-113211050, chr13:113216400-113217050	chr13:113216600-113217150
H3K4me3:SMYD3	CXCL8	chr4:73740150-73742850	chr4:73740000-73741300
H3K4me3:SMYD3	DAB2	chr5:39424050-39425700	chr5:39399400-39399800, chr5:39425000-39425300
H3K4me3:SMYD3	DBF4	chr7:87874550-87878750	chr7:87876250-87876500
H3K4me3:SMYD3	DDX11	chr12:31072900-31075300, chr12:31078350-31079150	chr12:31073850-31074500, chr12:31078400-31079050
H3K4me3:SMYD3	DKK1	chr10:52311950-52320100	chr10:52313850-52314500
H3K4me3:SMYD3	DST	chr6:56542150-56544200, chr6:56642450-56643000, chr6:56708750-56709450, chr6:56713150-56715650, chr6:56749550-56750150, chr6:56840450-56844650, chr6:56862650-56863750, chr6:56895600-56896150, chr6:56938350-56939250, chr6:56952800-56956800	chr6:56542800-56543050, chr6:56652900-56653300, chr6:56663650-56663950, chr6:56693900-56694500, chr6:56708550-56709250, chr6:56712950-56715650, chr6:56727250-56727700, chr6:56729800-56731150, chr6:56747450-56747650, chr6:56749400-56750050, chr6:56772700-56773450, chr6:56809100-56809600, chr6:56840800-56841450, chr6:56863250-56864500, chr6:56868850-56869200, chr6:56938550-56939450, chr6:56955200-5…
H3K4me3:SMYD3	DUSP13	chr10:75110600-75113100	chr10:75111200-75111550
H3K4me3:SMYD3	E2F1	chr20:33684900-33686950	chr20:33686400-33686750
H3K4me3:SMYD3	E2F3	chr6:20400600-20405100	chr6:20401450-20401850
H3K4me3:SMYD3	EGF	chr4:109967850-109968300	chr4:109967850-109968350
H3K4me3:SMYD3	EMP3	chr19:48320350-48322650, chr19:48325200-48326250	chr19:48321800-48322250
H3K4me3:SMYD3	EREG	chr4:74364350-74366750, chr4:74374550-74376500	chr4:74374400-74375350
H3K4me3:SMYD3	FBLN1	chr22:45502350-45503850	chr22:45537700-45538100, chr22:45549200-45549650
H3K4me3:SMYD3	FGF2	chr4:122826650-122828700	chr4:122874150-122874700
H3K4me3:SMYD3	FLNA	chrX:154368700-154372300, chrX:154373350-154374650	chrX:154368950-154369900, chrX:154373400-154373700
H3K4me3:SMYD3	FN1	chr2:215433700-215437300	chr2:215410850-215411350
H3K4me3:SMYD3	FOXN3	chr14:89415850-89418150	chr14:89507300-89507750
H3K4me3:SMYD3	FSTL1	chr3:120417250-120418050, chr3:120435650-120435950, chr3:120449500-120451200	chr3:120435550-120436000
H3K4me3:SMYD3	FZR1	chr19:3505000-3507850, chr19:3509350-3509900, chr19:3520550-3521050	chr19:3520700-3521050
H3K4me3:SMYD3	GADD45A	chr1:67682450-67689950	chr1:67682400-67685250
H3K4me3:SMYD3	GADD45G	chr9:89604950-89606750	chr9:89606400-89606700
H3K4me3:SMYD3	GEM	chr8:94261000-94262400	chr8:94259050-94259300
H3K4me3:SMYD3	GFI1	chr1:92483450-92487600	chr1:92484900-92485300, chr1:92487000-92487300
H3K4me3:SMYD3	GPC1	chr2:240433800-240437150	chr2:240433850-240434550
H3K4me3:SMYD3	GSK3B	chr3:119973300-119973700, chr3:120090000-120096700	chr3:119973300-119973850, chr3:120094450-120095850
H3K4me3:SMYD3	HDAC1	chr1:32291100-32293300	chr1:32291650-32292550
H3K4me3:SMYD3	HDAC2	chr6:113969300-113972100	chr6:113995500-113997600
H3K4me3:SMYD3	HSPA2	chr14:64538950-64543800	chr14:64539250-64540800
H3K4me3:SMYD3	ID2	chr2:8677350-8683350	chr2:8681150-8681450
H3K4me3:SMYD3	IL15	chr4:141635850-141638350	chr4:141643450-141643700, chr4:141713950-141714300
H3K4me3:SMYD3	IL6	chr7:22726500-22728750, chr7:22730950-22731600	chr7:22726550-22727350, chr7:22731200-22731850
H3K4me3:SMYD3	ITGA2	chr5:52987600-52991400	chr5:52987700-52988200
H3K4me3:SMYD3	ITGA5	chr12:54411350-54411650, chr12:54417550-54420150	chr12:54411350-54411750
H3K4me3:SMYD3	ITGB1	chr10:32953800-32960400, chr10:32961750-32962350, chr10:32971450-32972100, chr10:32980250-32982900, chr10:33004950-33006300	chr10:32980500-32980900, chr10:32982150-32983800, chr10:32985900-32986250, chr10:33005450-33006150
H3K4me3:SMYD3	ITGB3	chr17:47253850-47254650, chr17:47257900-47258100, chr17:47279150-47279650	chr17:47252150-47252400, chr17:47279100-47279600, chr17:47305400-47306050
H3K4me3:SMYD3	ITGB5	chr3:124834800-124835600, chr3:124878600-124879200, chr3:124885600-124888100, chr3:124901150-124901500	chr3:124834750-124835200, chr3:124878400-124879400
H3K4me3:SMYD3	JUN	chr1:58779700-58786150	chr1:58780000-58781150, chr1:58784050-58784450
H3K4me3:SMYD3	KIF11	chr10:92572200-92575450, chr10:92590800-92595450	chr10:92574600-92574850
H3K4me3:SMYD3	KIF25	chr6:168035500-168036250	chr6:168007350-168008150
H3K4me3:SMYD3	KIF2C	chr1:44738100-44741250	chr1:44739500-44739800
H3K4me3:SMYD3	KNTC1	chr12:122524350-122528700	chr12:122526950-122527300, chr12:122570000-122570300
H3K4me3:SMYD3	KRT7	chr12:52230050-52236200, chr12:52243400-52244450	chr12:52230150-52232100, chr12:52235750-52235950, chr12:52244050-52244300
H3K4me3:SMYD3	LAMA1	chr18:6994900-6995350, chr18:7038450-7038800	chr18:6958900-6961450, chr18:6994900-6995550, chr18:7038400-7038800
H3K4me3:SMYD3	LAMA2	chr6:128911150-128911900, chr6:128998550-128998900, chr6:129172650-129173200, chr6:129490650-129491300, chr6:129501000-129501700	chr6:129187200-129187500, chr6:129490350-129491450, chr6:129493450-129494050, chr6:129501200-129501600
H3K4me3:SMYD3	LAMA3	chr18:23688750-23690750, chr18:23719650-23719900, chr18:23849300-23849500, chr18:23870950-23875150	chr18:23689100-23689300, chr18:23695250-23695650, chr18:23710400-23710650, chr18:23716450-23716750, chr18:23719350-23720300, chr18:23827900-23829000, chr18:23834850-23835450, chr18:23837500-23839200, chr18:23845250-23845500, chr18:23849100-23849700, chr18:23870900-23873150
H3K4me3:SMYD3	LAMC1	chr1:183021700-183026750	chr1:183022100-183022400
H3K4me3:SMYD3	LAMC2	chr1:183185750-183188250, chr1:183234550-183235450	chr1:183209600-183209950, chr1:183234700-183235200
H3K4me3:SMYD3	LATS2	chr13:21059850-21062050	chr13:21033800-21034200
H3K4me3:SMYD3	LGALS1	chr22:37674750-37677700	chr22:37675350-37675550
H3K4me3:SMYD3	LOXL2	chr8:23343700-23345950, chr8:23402250-23404700	chr8:23345250-23345950, chr8:23347000-23347400, chr8:23353150-23354550, chr8:23355850-23356450, chr8:23421100-23421550
H3K4me3:SMYD3	MAD1L1	chr7:2231700-2233650	chr7:1883050-1883550
H3K4me3:SMYD3	MAD2L1	chr4:120065450-120068100	chr4:120066950-120067300
H3K4me3:SMYD3	MAP3K11	chr11:65613450-65617150	chr11:65615000-65615900
H3K4me3:SMYD3	MATN2	chr8:97868700-97870100, chr8:97928850-97929400, chr8:97984100-97984400	chr8:97928800-97929550, chr8:97932150-97932400, chr8:97933800-97934050, chr8:97984050-97984650, chr8:97990200-97990500
H3K4me3:SMYD3	MCM3	chr6:52283250-52285500	chr6:52284700-52285100
H3K4me3:SMYD3	MDM2	chr12:68806900-68809650	chr12:68807650-68808000
H3K4me3:SMYD3	MEST	chr7:130485700-130487350	chr7:130485950-130486200
H3K4me3:SMYD3	MMP2	chr16:55479550-55480550	chr16:55471350-55472750, chr16:55500050-55500500
H3K4me3:SMYD3	MPHOSPH9	chr12:123231750-123234800	chr12:123163050-123163450, chr12:123233100-123233500
H3K4me3:SMYD3	MSH5	chr6:31734350-31740350	chr6:31739700-31740050
H3K4me3:SMYD3	MYC	chr8:127733750-127740350, chr8:127741550-127743700	chr8:127734150-127735650, chr8:127742750-127743550
H3K4me3:SMYD3	MYLK	chr3:123883650-123884950	chr3:123732300-123732900, chr3:123734150-123734450, chr3:123757100-123757350, chr3:123792750-123792950
H3K4me3:SMYD3	MYO16	chr13:108915400-108916200, chr13:108919550-108919850, chr13:108957600-108958050, chr13:109088450-109088800, chr13:109154350-109158150, chr13:109180750-109181350	chr13:108769600-108770050, chr13:108777800-108778200, chr13:108780900-108781200, chr13:108816250-108816650, chr13:108915550-108916200, chr13:108919500-108919950, chr13:108957400-108958100, chr13:108971750-108972650, chr13:109154300-109158100, chr13:109179800-109181700
H3K4me3:SMYD3	NBN	chr8:89982300-89985000, chr8:90000750-90002500	chr8:89984000-89984400
H3K4me3:SMYD3	NDC80	chr18:2570100-2574150, chr18:2592700-2592950	chr18:2592550-2593050
H3K4me3:SMYD3	NEK6	chr9:124256650-124260100	chr9:124286200-124286800
H3K4me3:SMYD3	NOLC1	chr10:102151050-102153950	chr10:102151350-102152250
H3K4me3:SMYD3	NOTCH2	chr1:120044800-120045300, chr1:120059200-120059850, chr1:120061550-120062200, chr1:120066800-120070550	chr1:120044950-120045300, chr1:120061400-120061650, chr1:120061750-120062100, chr1:120088100-120088450
H3K4me3:SMYD3	NT5E	chr6:85448550-85452450, chr6:85464050-85465100	chr6:85464050-85465100, chr6:85490600-85491100
H3K4me3:SMYD3	NUMA1	chr11:72040400-72042850, chr11:72069750-72070450, chr11:72072000-72072800, chr11:72078250-72081500	chr11:72041300-72041650, chr11:72069950-72070400, chr11:72072150-72072700, chr11:72080450-72081150
H3K4me3:SMYD3	NUSAP1	chr15:41331300-41335100	chr15:41332600-41332850
H3K4me3:SMYD3	ORC2	chr2:200944550-200945250, chr2:200962400-200964500	chr2:200944500-200945200
H3K4me3:SMYD3	ORC6	chr16:46687400-46691450	chr16:46689250-46689650
H3K4me3:SMYD3	PAM	chr5:102754100-102756600, chr5:102761900-102762550, chr5:102865300-102866800	chr5:102958950-102959300
H3K4me3:SMYD3	PBRM1	chr3:52670600-52671550, chr3:52684650-52687400	chr3:52606550-52606900, chr3:52670850-52671400
H3K4me3:SMYD3	PCNA	chr20:5111700-5121050, chr20:5126000-5128450	chr20:5119500-5120250, chr20:5126250-5126950
H3K4me3:SMYD3	PCOLCE2	chr3:142887950-142889850	chr3:142850150-142850550
H3K4me3:SMYD3	PDGFRB	chr5:150155650-150156250	chr5:150142800-150143450
H3K4me3:SMYD3	PFN2	chr3:149967200-149972650, chr3:150038650-150039950	chr3:149969600-149970100
H3K4me3:SMYD3	PLAUR	chr19:43668350-43671150	chr19:43668400-43669300, chr19:43670100-43670650
H3K4me3:SMYD3	PLOD2	chr3:146158650-146167200	chr3:146161200-146161450, chr3:146163550-146164050
H3K4me3:SMYD3	PLOD3	chr7:101216500-101219200	chr7:101217700-101218050
H3K4me3:SMYD3	PMEPA1	chr20:57692850-57693850, chr20:57697550-57700050, chr20:57706900-57711300	chr20:57687400-57687800, chr20:57692800-57695300, chr20:57697900-57699250, chr20:57710000-57710200
H3K4me3:SMYD3	PMP22	chr17:15260350-15263500	chr17:15273250-15273650
H3K4me3:SMYD3	PPIB	chr15:64161700-64163850	chr15:64163100-64163450
H3K4me3:SMYD3	PPP5C	chr19:46346200-46348000, chr19:46373250-46374250	chr19:46373550-46374200
H3K4me3:SMYD3	PRMT5	chr14:22928250-22930700	chr14:22929800-22930450
H3K4me3:SMYD3	PRUNE2	chr9:76670000-76670350	chr9:76654550-76655150, chr9:76688000-76688350
H3K4me3:SMYD3	PTHLH	chr12:27966700-27977800	chr12:27966700-27967450
H3K4me3:SMYD3	RAD1	chr5:34913900-34918100	chr5:34915250-34915650
H3K4me3:SMYD3	RAD51B	chr14:67818650-67821150, chr14:67867100-67868750, chr14:67999700-68000950, chr14:68137450-68138400, chr14:68139900-68142250, chr14:68146500-68147650, chr14:68210450-68211450, chr14:68231050-68233200, chr14:68466400-68467000, chr14:68520800-68521500, chr14:68546950-68549400, chr14:68576350-68578300, chr14:68598450-68599450, chr14:68627950-68629450, chr14:68676500-68677000, chr14:68682850-68683350,…	chr14:67819400-67819750, chr14:67836950-67837250, chr14:67867600-67868500, chr14:67933900-67934200, chr14:67964400-67964750, chr14:67999200-68000700, chr14:68027200-68027550, chr14:68124900-68125650, chr14:68137500-68142450, chr14:68146500-68147800, chr14:68210600-68211450, chr14:68230850-68233550, chr14:68255650-68256100, chr14:68365350-68365800, chr14:68412650-68413000, chr14:68458450-68459100,…
H3K4me3:SMYD3	RAD52	chr12:948300-950100, chr12:989700-992400	chr12:949600-949950
H3K4me3:SMYD3	RAD54B	chr8:94406000-94406800, chr8:94417550-94418250, chr8:94473300-94475850	chr8:94373050-94373550, chr8:94405900-94406200, chr8:94417600-94417950
H3K4me3:SMYD3	RBL1	chr20:37071550-37071900, chr20:37094900-37096600	chr20:37071600-37071900
H3K4me3:SMYD3	RCC1	chr1:28504650-28511400, chr1:28516800-28519700, chr1:28526100-28527400	chr1:28526700-28527250
H3K4me3:SMYD3	SAT1	chrX:23782650-23785050	chrX:23781500-23781700
H3K4me3:SMYD3	SDC4	chr20:45336600-45338450, chr20:45342000-45349050	chr20:45336500-45338100, chr20:45344100-45344450
H3K4me3:SMYD3	SERPINE1	chr7:101126200-101128450	chr7:101126200-101126950, chr7:101138250-101138950
H3K4me3:SMYD3	SFN	chr1:26861150-26866400	chr1:26861300-26863100
H3K4me3:SMYD3	SKP2	chr5:36150450-36153250	chr5:36151900-36152200
H3K4me3:SMYD3	SLIT2	chr4:20251200-20255550	chr4:20533050-20533350
H3K4me3:SMYD3	SMAD3	chr15:67064700-67069500, chr15:67076050-67076450, chr15:67091200-67091550, chr15:67105400-67105650, chr15:67106750-67107700, chr15:67125100-67128300, chr15:67147150-67148450, chr15:67149500-67150800	chr15:67065500-67065800, chr15:67076150-67076450, chr15:67105300-67107600, chr15:67124350-67125800, chr15:67127200-67128150, chr15:67149950-67150700, chr15:67174750-67175150
H3K4me3:SMYD3	SMC3	chr10:110566700-110569350	chr10:110567500-110567700
H3K4me3:SMYD3	SMC4	chr3:160398150-160408550	chr3:160399300-160399550
H3K4me3:SMYD3	STAG1	chr3:136625050-136625650, chr3:136749850-136753850	chr3:136625050-136625750, chr3:136752300-136753500
H3K4me3:SMYD3	SUGT1	chr13:52650800-52654350	chr13:52652350-52652850
H3K4me3:SMYD3	TAF1	chrX:71365250-71368050, chrX:71492550-71493050, chrX:71531700-71536000	chrX:71366000-71366350
H3K4me3:SMYD3	TFDP2	chr3:141959900-141960100, chr3:142148150-142149900	chr3:141959450-141960350, chr3:141979100-141979550, chr3:142117350-142117650
H3K4me3:SMYD3	TGFA	chr2:70524000-70525150, chr2:70541500-70542650, chr2:70551250-70554650	chr2:70484150-70484650, chr2:70524250-70524650, chr2:70541550-70541950, chr2:70553950-70554350
H3K4me3:SMYD3	TGFB1	chr19:41308350-41311450, chr19:41321800-41323800, chr19:41324800-41325400, chr19:41351000-41354500	chr19:41321850-41322250, chr19:41323400-41323800
H3K4me3:SMYD3	TGFB2	chr1:218344400-218350000	chr1:218377050-218377500, chr1:218397850-218398150
H3K4me3:SMYD3	TGFBR3	chr1:91731650-91733000, chr1:91736750-91737450, chr1:91804350-91805000, chr1:91883550-91886850	chr1:91731700-91733000, chr1:91736650-91737500, chr1:91795700-91796150, chr1:91804500-91805150, chr1:91900350-91901050
H3K4me3:SMYD3	TGM2	chr20:38126800-38127450, chr20:38143800-38144650, chr20:38164650-38165550	chr20:38126600-38127800, chr20:38143600-38144700, chr20:38168150-38169400
H3K4me3:SMYD3	TIPIN	chr15:66355750-66357250, chr15:66359800-66360100, chr15:66386350-66388650	chr15:66359600-66360100, chr15:66386600-66386900
H3K4me3:SMYD3	TNC	chr9:115115600-115119300	chr9:115023100-115023450, chr9:115034900-115035100, chr9:115036050-115037050, chr9:115115400-115116450, chr9:115118050-115119450
H3K4me3:SMYD3	TNFAIP3	chr6:137866100-137873850	chr6:137866300-137867250
H3K4me3:SMYD3	TNFRSF12A	chr16:3019900-3024700	chr16:3021750-3023850
H3K4me3:SMYD3	TOP3A	chr17:18313400-18316300	chr17:18315000-18315300
H3K4me3:SMYD3	TP53	chr17:7685000-7689800	chr17:7686100-7688550
H3K4me3:SMYD3	TPD52L1	chr6:125123850-125124550, chr6:125153400-125155300, chr6:125201950-125202550	chr6:125201950-125202400
H3K4me3:SMYD3	TPX2	chr20:31738250-31741500	chr20:31738850-31739350
H3K4me3:SMYD3	TTK	chr6:80003950-80005900	chr6:80004350-80004650
H3K4me3:SMYD3	UBE2C	chr20:45811900-45814750, chr20:45816850-45818250	chr20:45812250-45812550
H3K4me3:SMYD3	WEE1	chr11:9572300-9578750	chr11:9572900-9573650
H3K4me3:SMYD3	WIPF1	chr2:174681650-174683900	chr2:174614450-174614700
H3K4me3:SMYD3	YWHAE	chr17:1365450-1365950, chr17:1397550-1401000	chr17:1366850-1367250
H3K4me3:SMYD3	YWHAG	chr7:76356800-76360050	chr7:76338450-76338750, chr7:76359000-76359350
H3K4me3:SMYD3	YWHAQ	chr2:9594650-9595500, chr2:9608000-9608450, chr2:9629050-9631750	chr2:9594550-9595750, chr2:9608000-9608300, chr2:9630950-9631400
H3K4me3:SMYD3	YWHAZ	chr8:100947650-100954300	chr8:100948200-100948450
H3K4me3:SMYD3	ZBTB17	chr1:15949050-15950100, chr1:15952500-15953150, chr1:15974950-15976800	chr1:15949150-15949600, chr1:15952550-15953300
H3K4me3:SMYD3	ZNRD2	chr11:65568900-65577900	chr11:65569750-65570450
H3K4me3:SMYD3	ZW10	chr11:113772750-113774200	chr11:113773850-113774150
H3K4me3:SMYD3	ZWINT	chr10:56360300-56362300	chr10:56361200-56361550
H3K4me3	ABI3BP	chr3:100992000-100993500	NA
H3K4me3	ACTA2	chr10:88934950-88935600, chr10:88974450-88976150, chr10:88989500-88993650	NA
H3K4me3	ACVR1	chr2:157874900-157877350	NA
H3K4me3	ACVR1B	chr12:51951000-51952850	NA
H3K4me3	AKAP8	chr19:15377750-15381350	NA
H3K4me3	ANAPC10	chr4:145097200-145099950	NA
H3K4me3	ANAPC2	chr9:137187600-137190000	NA
H3K4me3	ANAPC4	chr4:25376450-25378300	NA
H3K4me3	ANAPC5	chr12:121316300-121316650, chr12:121351350-121353400, chr12:121399150-121401500	NA
H3K4me3	ANAPC7	chr12:110402250-110404600	NA
H3K4me3	APBB1	chr11:6419150-6419750	NA
H3K4me3	BDNF	chr11:27698250-27702350, chr11:27717250-27719800, chr11:27722050-27722800	NA
H3K4me3	BIRC5	chr17:78213800-78215750	NA
H3K4me3	BRSK1	chr19:55279000-55280450, chr19:55301950-55302300	NA
H3K4me3	BUB1	chr2:110674650-110674950, chr2:110676600-110679600	NA
H3K4me3	BUB1B	chr15:40160550-40162850	NA
H3K4me3	CALU	chr7:128738050-128740900	NA
H3K4me3	CAPG	chr2:85410100-85410750, chr2:85412700-85414500, chr2:85418350-85419350	NA
H3K4me3	CCN2	chr6:131950200-131951750	NA
H3K4me3	CCNA2	chr4:121821950-121824700	NA
H3K4me3	CCNB1	chr5:69166600-69168650	NA
H3K4me3	CCNB2	chr15:59104500-59106550	NA
H3K4me3	CCNE1	chr19:29811150-29813000	NA
H3K4me3	CCNE2	chr8:94893500-94897450	NA
H3K4me3	CDC16	chr13:114234550-114236350	NA
H3K4me3	CDC20	chr1:43357900-43361500	NA
H3K4me3	CDC25B	chr20:3786100-3787650, chr20:3795300-3798350	NA
H3K4me3	CDC25C	chr5:138330750-138332550, chr5:138337100-138339400	NA
H3K4me3	CDC26	chr9:113274300-113276750	NA
H3K4me3	CDCA5	chr11:65082700-65085200	NA
H3K4me3	CDH6	chr5:31273500-31274800	NA
H3K4me3	CDK1	chr10:60777750-60780800	NA
H3K4me3	CDK10	chr16:89686500-89687900	NA
H3K4me3	CDK2	chr12:55966000-55968150, chr12:55971800-55975400	NA
H3K4me3	CDK2AP1	chr12:123250800-123251250, chr12:123270050-123272500	NA
H3K4me3	CDK4	chr12:57751300-57752950, chr12:57754400-57756400	NA
H3K4me3	CDKN1B	chr12:12695900-12697450, chr12:12715950-12727500	NA
H3K4me3	CDKN1C	chr11:2884300-2885850	NA
H3K4me3	CDKN2A	chr9:21991500-21996900	NA
H3K4me3	CDKN2B	chr9:22006750-22009800	NA
H3K4me3	CENPF	chr1:214602600-214605000	NA
H3K4me3	CHFR	chr12:132827650-132829500, chr12:132955300-132957050	NA
H3K4me3	CHMP1A	chr16:89656100-89659200	NA
H3K4me3	CIT	chr12:119876150-119877850	NA
H3K4me3	COL5A1	chr9:134641250-134645100, chr9:134661950-134662350	NA
H3K4me3	COL6A2	chr21:46098050-46099250	NA
H3K4me3	COL8A2	chr1:36099750-36100150, chr1:36108900-36109500	NA
H3K4me3	COLGALT1	chr19:17555150-17556950	NA
H3K4me3	COPA	chr1:160341850-160344350	NA
H3K4me3	CREBBP	chr16:3871300-3871650, chr16:3878550-3881800	NA
H3K4me3	CRLF1	chr19:18570900-18573200, chr19:18588550-18589650	NA
H3K4me3	CTHRC1	chr8:103370450-103372700	NA
H3K4me3	CUL2	chr10:35089150-35091100, chr10:35126200-35128550	NA
H3K4me3	CUL5	chr11:108008500-108010850	NA
H3K4me3	CXCL1	chr4:73867850-73871850	NA
H3K4me3	DCTN2	chr12:57545950-57547650	NA
H3K4me3	DCTN3	chr9:34619550-34620900	NA
H3K4me3	DLGAP5	chr14:55189700-55192300	NA
H3K4me3	DMC1	chr22:38570400-38572400	NA
H3K4me3	DPYSL3	chr5:147453450-147454300, chr5:147508900-147509950	NA
H3K4me3	E2F2	chr1:23530150-23531800	NA
H3K4me3	E2F4	chr16:67191650-67193450, chr16:67198350-67200400	NA
H3K4me3	E2F5	chr8:85176750-85178300	NA
H3K4me3	EDIL3	chr5:84381450-84386400	NA
H3K4me3	EFEMP2	chr11:65873200-65874050	NA
H3K4me3	ENO2	chr12:6914250-6915250	NA
H3K4me3	EP300	chr22:41090700-41095200	NA
H3K4me3	ESPL1	chr12:53267500-53269300	NA
H3K4me3	FAS	chr10:88974450-88976150, chr10:88989500-88993650	NA
H3K4me3	FBN1	chr15:48645150-48645800	NA
H3K4me3	FERMT2	chr14:52949100-52952100	NA
H3K4me3	FOXC2	chr16:86566250-86569850	NA
H3K4me3	FOXO4	chrX:71095250-71096700	NA
H3K4me3	FSTL3	chr19:676650-678050, chr19:679600-681050	NA
H3K4me3	FUCA1	chr1:23865250-23866050, chr1:23867250-23869300	NA
H3K4me3	FZD8	chr10:35641600-35642350	NA
H3K4me3	GADD45B	chr19:2474550-2479750	NA
H3K4me3	GAS1	chr9:86946650-86948700	NA
H3K4me3	GFI1B	chr9:132943450-132945450	NA
H3K4me3	GJA1	chr6:121435450-121438650	NA
H3K4me3	GLIPR1	chr12:75479950-75482350	NA
H3K4me3	GSPT1	chr16:11913350-11917250	NA
H3K4me3	HTRA1	chr10:122462300-122463000	NA
H3K4me3	IGFBP3	chr7:45920150-45921250, chr7:45922050-45923250	NA
H3K4me3	IGFBP4	chr17:40443000-40445400	NA
H3K4me3	INHBA	chr7:41695950-41706950	NA
H3K4me3	ITGAV	chr2:186589000-186592750	NA
H3K4me3	KATNA1	chr6:149646200-149649250	NA
H3K4me3	KHDRBS1	chr1:32012750-32016250	NA
H3K4me3	KIF15	chr3:44761000-44763150, chr3:44861000-44862800	NA
H3K4me3	KIF22	chr16:29790150-29792250, chr16:29804450-29808550	NA
H3K4me3	KPNA2	chr17:68035050-68037650	NA
H3K4me3	LATS1	chr6:149716150-149719000	NA
H3K4me3	LIG3	chr17:34979700-34981900	NA
H3K4me3	LOX	chr5:122076850-122078500	NA
H3K4me3	LOXL1	chr15:73927400-73928200	NA
H3K4me3	LRP1	chr12:57127150-57128450, chr12:57165900-57167400, chr12:57175650-57176100, chr12:57183150-57183450	NA
H3K4me3	MAD2L2	chr1:11663950-11665250, chr1:11680300-11682100	NA
H3K4me3	MAGEE1	chrX:76427650-76428400	NA
H3K4me3	MCM2	chr3:127597950-127599250	NA
H3K4me3	MCM4	chr8:47958500-47962400	NA
H3K4me3	MCM5	chr22:35399300-35401350	NA
H3K4me3	MCM6	chr2:135875400-135876850	NA
H3K4me3	MCM7	chr7:100099900-100102650	NA
H3K4me3	MMP14	chr14:22836000-22839400	NA
H3K4me3	MPHOSPH6	chr16:82169200-82170850	NA
H3K4me3	MRE11	chr11:94492700-94494950	NA
H3K4me3	MSH4	chr1:75796300-75797300	NA
H3K4me3	MYL9	chr20:36541400-36542250	NA
H3K4me3	NCAPH	chr2:96334650-96337050, chr2:96340350-96340750	NA
H3K4me3	NEK2	chr1:211674400-211676150	NA
H3K4me3	NID2	chr14:52068050-52070000	NA
H3K4me3	ORC1	chr1:52402950-52406050	NA
H3K4me3	ORC3	chr6:87588600-87591300	NA
H3K4me3	ORC4	chr2:148019450-148022600	NA
H3K4me3	ORC5	chr7:104206800-104208750	NA
H3K4me3	P3H1	chr1:42765750-42768300	NA
H3K4me3	P3H4	chr17:41811300-41812700	NA
H3K4me3	PCBP4	chr3:51967050-51968100, chr3:51973450-51975600	NA
H3K4me3	PCOLCE	chr7:100604350-100606100	NA
H3K4me3	PDLIM4	chr5:132257150-132260650	NA
H3K4me3	PDS5B	chr13:32585550-32589100	NA
H3K4me3	PIN1	chr19:9834550-9836350	NA
H3K4me3	PKMYT1	chr16:2968850-2971000, chr16:2979250-2981100	NA
H3K4me3	PLK1	chr16:23678250-23680600	NA
H3K4me3	PLOD1	chr1:11934050-11935550	NA
H3K4me3	PML	chr15:73994050-73997650	NA
H3K4me3	POLA1	chrX:24693550-24694950, chrX:24709700-24710050	NA
H3K4me3	POLD1	chr19:50383650-50385550	NA
H3K4me3	POLE	chr12:132684700-132689500	NA
H3K4me3	PPP6C	chr9:125188750-125190700	NA
H3K4me3	PRKDC	chr8:47958500-47962400	NA
H3K4me3	PTTG1	chr5:160417950-160420050, chr5:160421300-160423400	NA
H3K4me3	PTX3	chr3:157436750-157438650	NA
H3K4me3	PVR	chr19:44643300-44645050	NA
H3K4me3	QSOX1	chr1:180154050-180156400, chr1:180168100-180168350	NA
H3K4me3	RAD17	chr5:69368100-69371350, chr5:69414650-69416650	NA
H3K4me3	RAD21	chr8:116872150-116875500	NA
H3K4me3	RAD50	chr5:132556550-132558300	NA
H3K4me3	RAD51	chr15:40693900-40697000	NA
H3K4me3	RAD51D	chr17:35119050-35120250	NA
H3K4me3	RAD54L	chr1:46246700-46248800	NA
H3K4me3	RAN	chr12:130871050-130873750	NA
H3K4me3	RB1	chr13:48302700-48305350, chr13:48531800-48533500	NA
H3K4me3	RBL2	chr16:53433450-53436050	NA
H3K4me3	RBX1	chr22:40950450-40952800	NA
H3K4me3	RHOB	chr2:20446400-20449050	NA
H3K4me3	RINT1	chr7:105531250-105533200	NA
H3K4me3	SDC1	chr2:20217550-20217950, chr2:20222900-20226150	NA
H3K4me3	SERPINE2	chr2:224038000-224039950	NA
H3K4me3	SERPINH1	chr11:75561700-75563550	NA
H3K4me3	SFRP1	chr8:41306950-41310050	NA
H3K4me3	SGCB	chr4:52037400-52039150	NA
H3K4me3	SKP1	chr5:134174600-134177950	NA
H3K4me3	SMAD2	chr18:47929150-47931900	NA
H3K4me3	SMAD4	chr18:51029400-51031750	NA
H3K4me3	SMC1A	chrX:53421150-53423200	NA
H3K4me3	SMC1B	chr22:45413700-45414000	NA
H3K4me3	SNAI2	chr8:48918750-48923600	NA
H3K4me3	SPARC	chr5:151684850-151687300	NA
H3K4me3	SPOCK1	chr5:137050200-137050700, chr5:137497900-137499350	NA
H3K4me3	SPP1	chr4:87973300-87973850, chr4:87978500-87978900	NA
H3K4me3	STAG2	chrX:123958750-123964600	NA
H3K4me3	STAG3	chr7:100177250-100177600	NA
H3K4me3	TARDBP	chr1:11011500-11013850	NA
H3K4me3	TBRG4	chr7:45110450-45112450	NA
H3K4me3	TFDP1	chr13:113584150-113586150	NA
H3K4me3	TFPI2	chr7:93889850-93891200	NA
H3K4me3	TGFB3	chr14:75981250-75983150	NA
H3K4me3	TGFBI	chr5:136028650-136029950	NA
H3K4me3	THBS1	chr15:39579300-39585200	NA
H3K4me3	THBS2	chr6:169253000-169254100	NA
H3K4me3	TIMELESS	chr12:56443250-56443550, chr12:56448400-56450000	NA
H3K4me3	TIMP1	chrX:47582150-47582850	NA
H3K4me3	TIMP3	chr22:32801650-32803350	NA
H3K4me3	TNFRSF11B	chr8:118951300-118952000	NA
H3K4me3	TPM1	chr15:63041850-63045500, chr15:63047200-63048350	NA
H3K4me3	TPM2	chr9:35688600-35691650	NA
H3K4me3	TPM4	chr19:16066600-16070950, chr19:16075600-16079650	NA
H3K4me3	TRIAP1	chr12:120445200-120447700	NA
H3K4me3	VCAN	chr5:83473000-83475150	NA
H3K4me3	VEGFA	chr6:43769400-43774900	NA
H3K4me3	VEGFC	chr4:176789950-176794950	NA
H3K4me3	VIM	chr10:17228150-17231350	NA
H3K4me3	XRCC2	chr7:152674850-152676900	NA
H3K4me3	YWHAB	chr20:44884950-44888850	NA
H3K4me3	YWHAH	chr22:31943750-31947400	NA
SMYD3	CXCL6	NA	chr4:73844200-73844800
SMYD3	ECM2	NA	chr9:92506150-92506700
SMYD3	FAP	NA	chr2:162244800-162246050
SMYD3	FBLN2	NA	chr3:13599200-13599450, chr3:13600900-13601300
SMYD3	NNMT	NA	chr11:114295050-114295300
SMYD3	PTPRC	NA	chr1:198657750-198658050, chr1:198668900-198669600, chr1:198681650-198682300
SMYD3	SGCG	NA	chr13:23321300-23321600
SMYD3	SYCP1	NA	chr1:114990600-114990950
SMYD3	TTN	NA	chr2:178700800-178701050
