# Supplementary material for: SMYD3 drives cell cycle and epithelial-mesenchymal transition pathways through dual gene transcriptional repression and activation in HPV-negative head and neck cancer
Source: Sci Rep. 2025 Jan 6;15:984. doi: 10.1038/s41598-024-83396-2 (PMC11704228; doi:10.1038/s41598-024-83396-2)
Supplement: Supplementary file 6 — Supplementary Information 6. [file 41598_2024_83396_MOESM6_ESM.xlsx]

## Sheet: Suppl.Table 5A
Supplementary Table 5. Differential gene expression analysis of 5-3 SMYD3 KO compared to parental HN-6 cells for cell cyle- and EMT-related genes (RNA-seq data of HN-6 and 5-3 SMYD3 KO cell lines).
Supplementary Table 5A. Differential gene expression analysis of 5-3 SMYD3 KO compared to parental HN-6 cells for cell cyle-related genes.
Gene Name	baseMean	log2FoldChange	FoldChange	log2FoldChangeSE	pvalue	padj
EREG	629.815	3.79959	13.9248	0.133138	2.44684e-181	2.67736e-179
MAD1L1	15.0302	2.04827	4.1361	0.475371	7.49115e-07	1.54659e-06
TGFA	4419.05	2.03994	4.11227	0.0564216	1.53673e-287	7.12639e-285
CCND1	42161.3	1.96395	3.90128	0.0699413	9.34379e-175	8.96498e-173
CDC25A	1267.63	1.93648	3.82771	0.0744715	2.57302e-150	1.571e-148
GADD45A	4022.07	1.89538	3.72021	0.0679657	2.25573e-172	2.03402e-170
CDK6	3251.16	1.79587	3.47224	0.0805671	3.18399e-111	9.38192e-110
MYC	5503.94	1.74256	3.34628	0.0646446	3.71141e-161	2.75905e-159
ANAPC1	1530.59	1.71963	3.29351	0.0866809	1.10637e-88	2.13565e-87
PRMT5	4863.56	1.57613	2.9817	0.0617922	1.79255e-144	9.86254e-143
TOP3A	2230.51	1.55183	2.93189	0.0668456	3.69003e-120	1.2698e-118
NOLC1	10491.8	1.45266	2.73713	0.0693435	2.82315e-98	6.38636e-97
CHEK1	1263.13	1.44774	2.72781	0.0652986	9.69911e-110	2.774e-108
RBL1	1443.78	1.40579	2.64962	0.0796624	1.77739e-70	2.36787e-69
ABL1	882.529	1.37287	2.58986	0.0643163	7.67111e-102	1.86297e-100
CDC6	8719.75	1.33961	2.53083	0.0656671	3.25347e-93	6.76285e-92
CCND3	2010.52	1.28786	2.44166	0.0716994	8.57237e-73	1.20726e-71
CDC45	1956.76	1.278	2.42503	0.0789377	1.34474e-59	1.42733e-58
TPX2	13669.7	1.25921	2.39364	0.0588946	4.81103e-102	1.18164e-100
TGFB2	740.044	1.17268	2.25431	0.10221	5.22824e-31	2.76563e-30
ZW10	912.344	1.10066	2.14452	0.0752183	5.94076e-49	4.91748e-48
E2F1	2103.75	1.08006	2.11413	0.0883924	8.79955e-35	5.15455e-34
CUL1	2991.33	1.06964	2.09891	0.0485788	7.00989e-108	1.92841e-106
CLIP1	3335.03	1.06278	2.08895	0.0740513	3.84872e-47	3.0497e-46
RAD1	1627.82	1.06055	2.08573	0.0584914	6.68867e-74	9.59316e-73
NEK6	1193.14	1.05514	2.07792	0.0608159	7.48485e-68	9.47254e-67
YWHAQ	21043.2	1.05414	2.07648	0.0349807	6.39928e-200	9.5876e-198
CDC14B	1706.91	1.00554	2.0077	0.061656	3.55798e-60	3.82654e-59
ANLN	16226.8	0.970667	1.95975	0.0697713	2.38101e-44	1.75863e-43
MAD2L1	2974.93	0.950625	1.93271	0.0635499	6.31701e-51	5.48291e-50
MCM3	8297.71	0.944195	1.92411	0.0606263	5.11557e-55	4.88652e-54
NBN	3372.04	0.937552	1.91528	0.0570997	6.56407e-61	7.16639e-60
ORC6	2217.56	0.916459	1.88748	0.0612893	7.31413e-51	6.33707e-50
CDC23	1798.57	0.899448	1.86535	0.0583731	7.25047e-54	6.72464e-53
PBRM1	1439.69	0.898927	1.86468	0.075044	2.32233e-33	1.30577e-32
GFI1	287.385	0.888726	1.85154	0.109462	2.39915e-16	7.78805e-16
E2F3	1246	0.87749	1.83718	0.0833182	3.22303e-26	1.4865e-25
BCAT1	4059.75	0.861729	1.81721	0.0658113	1.91773e-39	1.27047e-38
GSK3B	2742.35	0.842362	1.79298	0.0541188	6.98106e-55	6.65541e-54
PPP5C	2371.91	0.837842	1.78738	0.0682297	6.49311e-35	3.82536e-34
KIF2C	6834.04	0.82709	1.7741	0.0502332	3.72017e-61	4.08442e-60
CDC14A	228.486	0.811351	1.75485	0.111407	1.88344e-13	5.46946e-13
TP53	4927.14	0.804527	1.74657	0.0486355	1.07508e-61	1.19722e-60
SMC3	4609.68	0.795198	1.73531	0.055926	4.17227e-46	3.21072e-45
RAD54B	90.6957	0.788952	1.72782	0.187548	1.50922e-05	2.81346e-05
TIPIN	795.363	0.757724	1.69082	0.0772493	6.45017e-23	2.68325e-22
RCC1	9301.88	0.735373	1.66483	0.046651	3.59881e-56	3.53475e-55
PCNA	12228.5	0.686251	1.6091	0.0532168	3.27959e-38	2.1012e-37
AURKA	7507.98	0.685366	1.60811	0.0465553	3.22322e-49	2.684e-48
CDK7	1239.74	0.67664	1.59841	0.0642516	4.30482e-26	1.97468e-25
YWHAG	10279.2	0.651833	1.57116	0.0436908	1.76515e-50	1.51054e-49
MPHOSPH9	802.944	0.63105	1.54869	0.097869	8.22551e-11	2.12816e-10
ATR	2553.61	0.627164	1.54453	0.066214	2.01354e-21	7.95976e-21
STAG1	2226.17	0.624507	1.54168	0.0613334	1.74923e-24	7.62186e-24
TAF1	2037.72	0.612582	1.52899	0.0723768	1.92158e-17	6.5374e-17
KIF11	4515.27	0.610845	1.52715	0.0653539	6.72988e-21	2.60748e-20
DBF4	2120.26	0.596299	1.51183	0.0648787	2.94059e-20	1.11493e-19
CDC7	1383.56	0.594748	1.51021	0.0637708	8.2924e-21	3.20268e-20
SKP2	2155.77	0.588439	1.50362	0.0525304	3.0427e-29	1.5266e-28
DDX11	3670.8	0.572187	1.48678	0.0713777	8.41765e-16	2.66977e-15
CUL3	3214.01	0.540163	1.45414	0.0443512	3.19944e-34	1.8442e-33
CDKN1A	3278.34	0.523607	1.43754	0.0595443	1.17054e-18	4.17253e-18
NUSAP1	637.854	0.484268	1.39888	0.0694716	2.62646e-12	7.25921e-12
SMC4	14165.8	0.481798	1.39648	0.0668175	4.64873e-13	1.33035e-12
FZR1	1523.93	0.474973	1.38989	0.0726932	5.37241e-11	1.40247e-10
YWHAZ	44401	0.429931	1.34717	0.0353263	3.88874e-34	2.23162e-33
CDKN2D	285.485	0.411302	1.32989	0.113315	0.000247351	0.00041364
CDC27	5599.33	0.409706	1.32841	0.0550749	8.91494e-14	2.62966e-13
TFDP2	813.076	0.3671	1.28976	0.0725332	3.75276e-07	7.90361e-07
WEE1	2814.35	0.365326	1.28817	0.0619759	3.38815e-09	8.0281e-09
ZWINT	7729.53	0.362924	1.28603	0.0589166	6.57626e-10	1.62052e-09
HDAC1	6768.25	0.33605	1.2623	0.037613	3.75926e-19	1.36476e-18
YWHAE	36612.6	0.317609	1.24626	0.0396417	1.04586e-15	3.30739e-15
BUB3	9124.97	0.29064	1.22318	0.0404209	6.06338e-13	1.72631e-12
CUL4A	4514.91	0.279783	1.21401	0.0447337	3.76009e-10	9.40608e-10
MAP3K11	2767.45	0.275409	1.21034	0.0749906	0.000226116	0.000379719
ZBTB17	1065.63	0.271257	1.20686	0.0656662	3.41228e-05	6.17198e-05
LATS2	1237.93	0.251427	1.19038	0.0681912	0.000215795	0.000363019
GADD45G	13.8105	0.246002	1.18592	0.351177	0.442326	0.482887
HDAC2	5272.03	0.212411	1.15862	0.038391	3.04475e-08	6.86213e-08
NUMA1	15296.9	0.196486	1.1459	0.049748	7.5953e-05	0.00013331
ANAPC13	1852.47	0.165878	1.12185	0.0537111	0.00196888	0.00300249
CENPE	2326.26	0.165211	1.12133	0.0917474	0.0700042	0.0873684
MYO16	27.7607	0.16258	1.11929	0.258074	0.508066	0.547474
RAD51B	608.667	0.137929	1.10032	0.0693464	0.045933	0.0589469
KNTC1	2814.68	0.129447	1.09387	0.0751437	0.0836655	0.1033
CDK13	1755.45	0.106496	1.07661	0.060582	0.077966	0.0966856
SMAD3	6596.24	0.0909	1.06503	0.0422416	0.031184	0.0408976
CDKN2C	1091.65	0.0816973	1.05826	0.0600202	0.172331	0.202161
TTK	3132.45	0.05234	1.03695	0.0638826	0.411212	0.451476
MDM2	4692.77	-0.0595363	0.959572	0.0519967	0.251272	0.286619
ORC2	1165.96	-0.0699466	0.952673	0.0679312	0.301535	0.339087
PAM	1528.01	-0.0875286	0.941134	0.0624024	0.159532	0.188269
CCNH	1264.9	-0.153559	0.89903	0.0601947	0.0105328	0.014688
TPD52L1	1978.71	-0.181637	0.881702	0.0530244	0.000597799	0.000961941
UBE2C	6278.48	-0.193298	0.874604	0.0592391	0.00107002	0.00168139
SFN	19340.5	-0.236688	0.848692	0.0743987	0.00140142	0.00217529
PRUNE2	11.3048	-0.274365	0.826814	0.442728	0.47259	0.512651
CDKN3	1928.17	-0.301168	0.811595	0.0533911	1.57926e-08	3.61533e-08
SUGT1	2413.48	-0.301185	0.811586	0.050158	1.78843e-09	4.30626e-09
EGF	172.24	-0.315926	0.803335	0.126131	0.0112582	0.0156436
ANAPC11	1985.37	-0.357476	0.780529	0.0844852	2.10125e-05	3.87337e-05
APBB2	1864.25	-0.425335	0.744666	0.0550973	1.01478e-14	3.10378e-14
ATM	1372.6	-0.461504	0.726229	0.0896587	2.23302e-07	4.76683e-07
KRT7	40026.4	-0.475147	0.719393	0.0650134	2.2682e-13	6.56917e-13
NDC80	4225.64	-0.583709	0.667246	0.0510765	2.31708e-30	1.20314e-29
FOXN3	100.893	-0.615636	0.652642	0.168693	0.000190592	0.000322432
CHEK2	934.267	-0.642002	0.640823	0.0623678	5.41594e-25	2.39633e-24
RAD52	570.987	-0.777729	0.583284	0.0825369	2.66948e-21	1.04995e-20
MSH5	190.876	-1.21664	0.430284	0.141746	2.40772e-18	8.46329e-18
HSPA2	2180.12	-2.49824	0.176993	0.0630062	0	0

## Sheet: Suppl.Table 5B
Supplementary Table 5B. Differential gene expression analysis of 5-3 SMYD3 KO compared to parental HN-6 cells for EMT-related genes.
Gene name	baseMean	log2FoldChange	FoldChange	log2FoldChangeSE	pvalue	padj
ITGB3	16.3323	0.38231		0.43146	0.307909	0.345597
DST	7392.55	-0.0743113		0.0798043	0.349522	0.388298
PDGFRB	124.641	-0.153708		0.140155	0.265854	0.301874
GPC1	5047.89	-0.30649		0.071837	1.84521e-05	3.41692e-05
FBLN1	2797.7	-0.198064		0.0564379	0.000435402	0.000710126
LAMA1	244.228	-0.468128		0.145333	0.00106356	0.00167151
BASP1	1501.45	-0.230956		0.0611515	0.000152345	0.000260124
COL1A1	1014.64	-1.33885		0.0777504	3.67881e-67	4.59015e-66
WIPF1	840.288	-2.28993		0.0966823	2.06144e-125	7.93491e-124
COL5A2	119.873	-0.909289		0.145142	1.82509e-10	4.64367e-10
COL7A1	8761.47	-0.804808		0.0564941	2.79094e-46	2.16226e-45
PPIB	21819	-1.12303		0.054579	1.4642e-94	3.12016e-93
BMP1	2688.34	-0.755622		0.0543283	3.5398e-44	2.61055e-43
MYLK	3184.06	-0.473506		0.0615358	1.19115e-14	3.63124e-14
COL12A1	1837.41	-1.2735		0.0983272	5.2671e-39	3.44137e-38
DKK1	18004.7	-0.308811		0.0415541	9.98597e-14	2.93757e-13
LAMA2	204.563	-0.919167		0.127796	3.07343e-13	8.85781e-13
ID2	348.84	-2.86973		0.151189	5.48377e-82	9.31189e-81
SAT1	3654.46	-1.28582		0.0656933	5.84169e-86	1.06734e-84
FSTL1	2325.27	-0.808573		0.0497686	1.37828e-59	1.46213e-58
MATN2	2061.26	-1.03555		0.0585119	1.7079e-70	2.27841e-69
IL15	225.811	-1.96969		0.138279	2.60596e-47	2.07084e-46
DAB2	339.311	-1.33651		0.112663	3.61625e-33	2.01931e-32
CCN1	14569.8	0.316124		0.0700782	5.9682e-06	1.14966e-05
COL16A1	1281.03	0.430437		0.077628	2.54533e-08	5.76056e-08
PTHLH	1590.58	0.454511		0.0648249	2.01106e-12	5.59163e-12
PFN2	5450.24	0.089682		0.0414435	0.0302596	0.0397522
GEM	190.936	0.914694		0.131799	1.90526e-12	5.30504e-12
TGFBR3	382.236	0.434382		0.0901783	1.25597e-06	2.54578e-06
PLOD2	7981.09	0.398404		0.0570139	2.47125e-12	6.83894e-12
CALD1	3965.23	0.341477		0.0493134	3.9996e-12	1.09719e-11
FGF2	346.993	0.413254		0.119737	0.000485184	0.000788019
CAP2	664.537	0.264011		0.0867943	0.0022223	0.00336917
SLIT2	201.321	0.340203		0.132524	0.00929614	0.013073
JUN	5038.48	0.489447		0.056153	2.38812e-18	8.39593e-18
PLAUR	2264.09	1.5699		0.082506	1.11043e-81	1.86607e-80
PLOD3	2282.39	1.05092		0.0797851	4.83865e-40	3.25198e-39
CD59	6814.99	0.510607		0.0403533	8.7604e-37	5.41156e-36
CXCL8	359.617	1.42662		0.120558	4.10822e-33	2.28812e-32
TNFAIP3	1617.7	1.79793		0.0743794	3.00188e-130	1.24135e-128
PCOLCE2	146.924	1.91821		0.165777	3.3148e-32	1.80746e-31
PMEPA1	2985.75	1.45572		0.0519483	1.25855e-173	1.16174e-171
ITGB5	2738.75	2.22228		0.0569236	0	0
TGM2	8944.72	3.19253		0.0829797	0	0
AREG	1850.99	3.62602		0.0791304	0	0
SERPINE1	8038.51	3.0178		0.0531872	0	0
MMP2	1433.94	2.26652		0.0663466	3.6778e-257	1.19388e-254
SDC4	10753.5	0.902249		0.0364748	2.20034e-135	1.01619e-133
TNC	16096.8	1.85494		0.070754	1.08066e-152	7.06308e-151
ITGA5	3023.03	0.679245		0.0499871	3.24735e-42	2.28665e-41
FLNA	39397.2	2.06236		0.108822	2.0733e-81	3.46921e-80
COL4A2	9830.85	0.897289		0.0684647	1.54541e-39	1.02625e-38
LOXL2	5834.73	0.623553		0.0555393	2.20401e-29	1.11067e-28
PMP22	314.681	0.747171		0.106291	1.3071e-12	3.66413e-12
COL4A1	5672.08	0.884644		0.0588088	1.99873e-51	1.75515e-50
MEST	3562.38	0.473179		0.0434568	1.10153e-27	5.30132e-27
NOTCH2	3421.06	1.2628		0.0795679	2.37774e-57	2.38472e-56
LAMC1	5388.53	0.874566		0.0594112	2.50745e-49	2.09514e-48
GADD45A	4022.07	1.89538		0.0679657	2.25573e-172	2.03402e-170
CDH2	1708.27	3.23769		0.0782355	0	0
NT5E	3398.44	1.81134		0.0734602	2.07113e-135	9.60464e-134
IL6	271.042	2.54081		0.128411	1.2614e-88	2.4325e-87
ADAM12	226.086	3.53454		0.145542	2.42251e-132	1.05555e-130
LAMC2	17445.6	2.31541		0.0622527	3.43329e-304	2.0897e-301
CD44	24748.8	1.76239		0.0430367	0	0
ITGB1	9931.58	1.87702		0.076129	1.94717e-135	9.09474e-134
ITGA2	3349.17	3.14091		0.0886269	6.53816e-277	2.54687e-274
LAMA3	16771.8	1.62088		0.0526452	3.62944e-209	6.42641e-207
FN1	10903.8	1.48659		0.0725034	2.6921e-94	5.69317e-93
COL11A1	11.6771	0.227545		0.422251	0.537779	0.576145
EMP3	1800.97	-0.0824754		0.0827892	0.316722	0.354651
TNFRSF12A	6263.15	0.207867		0.0692718	0.00260085	0.00391262
LGALS1	18357.2	0.0622821		0.0662054	0.345293	0.383928
