# Supplementary material for: SMYD3 drives cell cycle and epithelial-mesenchymal transition pathways through dual gene transcriptional repression and activation in HPV-negative head and neck cancer
Source: Sci Rep. 2025 Jan 6;15:984. doi: 10.1038/s41598-024-83396-2 (PMC11704228; doi:10.1038/s41598-024-83396-2)
Supplement: Supplementary file 7 — Supplementary Information 7. [file 41598_2024_83396_MOESM7_ESM.xlsx]

## Sheet: Sheet1
Supplementary Table 6. Clinical data and IHC scores for SMYD3 in patients with local or locoregionally advanced HPV-negative HNSCC.
Deidentified patient number	SMYD3 score (tumor compartment H-score)	SMYD3 score (IHC semiquantitative score)	Location	Tissue origin	Tstage	M	Nstage	Stage	Date treatment initiation	Datedeath	Causeofdeath	Locoregional recurrence (1st)	Date1stLCRrecurrence	Distant Mets	Date1stdistantmetrecurrence	Datealive	Datefree	Age	Gender	Smoking status	Locoregional Response	Dateprog (through CRT, locoregionally or with mets)	Grade
1	192.21	2	FOM	Primary tumor	T2	M0	N2c	IVA	6.8.06	9.12.11	Unknown	NO		NO		9.12.11	5.27.11	54	Female	>40py	CR
2	142.66	2	Hypopharynx	Primary tumor	T4	M0	N2c	IVA	8.11.05			NO		YES	5.23.06 (pleural, hilar, bone)	6.4.06		51	Male	>40py	PR
3	230.71	3	Tonsil	Primary tumor	T3	M0	N2b	IVA	6.1.06			NO		NO		8.27.11	8.27.11	60	Male	?	CR		Moderately to poorly differentiated SCC
4	164.87	2	BOT	Primary tumor	T1	M0	N2a	IVA	5.4.06			NO		NO		3.1.10	3.1.10	49	Male	?	CR		Poorly differentiated SCC
5	122.54	1	Tonsil	Primary tumor	T3	M0	N2b	IVA	5.15.06			NO		NO		11.2.10	11.2.10	52	Male	Nonsmoker	CR		Moderately differentiated SCC
6	266.33	3	Pharynx	Primary tumor	T4a	M0	N2b	IVA	8.2.06			NO		NO		9.29.14	9.29.14	62	Male	>40py	CR		Moderately differentiated SCC
7	148.69	2	Tongue	Primary tumor	Tx	M0	N2b	IVA	10.1.08			NO		NO		5.20.14	5.20.14	60	Male	<10py	CR
8	211.27	3	Buccal	Primary tumor	Tx	M0	N1	IVA	12.24.08			NO		NO		12.19.14	12.19.14	64	Male	Nonsmoker	CR
9	133.68	2	Hypopharynx	Primary tumor	T1	M0	N3	IVB	12.7.04	4.21.09	Unknown (disease free)	NO		NO			1.30.09	68	Male	>40py	CR		Moderately differentiated SCC
10	156.95	2	Hypopharynx	Primary tumor	T4a	M1	N2b	IVC	2.27.05			NO		YES		1.3.06		62	Male	>40py	CR	6.4.05 (lung met)
11	289.83	3	Laryngeal	Locoregionally recurrent tumor	Not defined	Not defined	Not defined	Not defined	10.19.05			NA		YES	6.27.06 (lung mets)	6.27.06		66	Male	>40py	NA		Moderately differentiated SCC
12	232.42	3	Tongue	Primary tumor	T1	M0	N0	I	10.31.05			NO		NO		5.18.06	5.18.06	64	Female	Nonsmoker	NA
13	90.07	1	Tongue	Locally recurrent tumor	Not defined	Not defined	Not defined	Not defined	10.1.05			NA		NO		8.6.13	8.6.13	76	Female	Nonsmoker	NA		Well differenciated SCC
14	202.82	3	Laryngeal	Primary tumor	T4a	M0	N0	IVA	9.8.05			NO		NO		6.12.13	6.12.13	62	Male	>40py	CR		Moderately differentiated SCC
15	207.93	2	BOT	Locoregionally recurrent tumor	T3	M0	N2c	IVA	11.2.05			NO		NO		4.19.06	4.19.06	50	Male	>40py	NA		Nonkeratinizing SCC
16	295.65	3	Tonsil	Primary tumor	T1	M0	N0	I	1.6.05			NO		NO		1.15.07	1.15.07	45	Female	30-39py	NA		?
17	246.74	3	Hypopharynx	Primary tumor	T3	M0	N3	IVB	9.15.05	9.28.06	Met. HNC	NO		YES	12.27.05 (lung mets)			68	Male	>40py	PR	12.27.05 (lung mets)	Poorly differentiated SCC
18	248.64	3	Laryngeal	Primary tumor	T4	M0	N2	IVA	8.10.05	8.19.06	Uknown (disease present)	NO		YES	3.10.06 (med LAD)			45	Female	20-29py	NA		Poorly differentiated SCC
19	249.73	3	Laryngeal	Primary tumor	T3	M0	N0	III	NA			NA		NA		1.15.14	1.15.14	63	Male	>40py	NA		Poorly differentiated SCC
20	92.59	1	Tongue	Primary tumor	T1	M0	N1	I	2.7.05			NO		NO		12.19.11	12.19.11	51	Male	<10py	NA		Well differenciated SCC
21	190.05	2	Laryngeal	Primary tumor	T4a	M0	N0	IVA	No chemotx			YES	2.3.05	NO		2.3.05		58	Male	20-29py	NA		Poorly differentiated SCC
22	163.04	2	Laryngeal	Primary tumor	T3	M0	N0	III	10.16.05			YES	4.2.07	NO		4.2.07		76	Male	30-39py	CR		Moderately differentiated SCC
23	127.2	1	Laryngeal	Primary tumor	T3	M0	N0	III	9.20.05			NO		NO		2.21.06	2.21.06	63	Male	30-39py	CR		Well differenciated SCC
24	167.3	2	Tonsil	Primary tumor	T3	M0	N0	III	12.26.04			NO		NO		4.2.13	4.2.13	51	Male	10-19py	CR		Moderately differentiated SCC
25	160.11	2	Nasopharyngeal	Primary tumor	T4	M0	N2b	IVA	No chemotx			NA		NO		3.2.05		51	Male	?	NA		Moderately differentiated SCC
26	208.83	2	Laryngeal	Primary tumor	T4b	M0	N0	IVB	2.2.05	11.20.06	Unknown (disease present)	YES	6.22.05	YES	9.24.06 (lung mets)			57	Male	>40py	NA		Poorly differentiated SCC
27	104.48	1	Tongue	Primary tumor	T2	M0	N2b	IVA	4.24.05			YES	9.1.05	NO		10.24.06	10.24.06	69	Male	Nonsmoker	CR		Well differenciated SCC
28	105.85	1	Unknown primary	Primary tumor	Tx	M0	N2a		10.24.05			NA		NO		10.24.05		66	Female	?	NA		Well differentiated SCC
29	168.87	2	Uvula	Primary tumor	T1	MO	N2c	IVA	8.1.05			YES	7.20.06	YES	7.20.06	7.20.06		56	Male	30-39py	Cannot assess		Well differentiated SCC
30	189.1	2	Pharyngeal	Primary tumor	T4	M0	N2b	IVA	5.8.05	5.30.08	Septic shock (disease free)	NO		NO			5.25.08	49	Female	20-29py	CR		Moderately differentiated SCC
31	210.49	3	Laryngeal	Primary tumor	T2	M0	N0	II	7.24.05			NO		NO		10.9.07	10.9.07	52	Male	>40py	CR		Moderately differentiated SCC
32	218.38	3	Pharyngeal	Primary tumor	T4b	M0	N2c	IVA	4.17.05			NA		NO		6.19.05		51	Male	>40py	NA		Well differentiated
33	157.8	2	Laryngeal	Primary tumor	Tx	M0	N0	?	4.5.05			YES		YES	4.12.06 (lung mets)	11.12.09		61	Female	30-39py	NA		Moderately differentiated
34	209.6	3	Tongue	Primary tumor	T2	M0	N1	III	10.19.05			YES	4.25.06	YES	3.6.07 (lung mets)	4.16.07		60	Male	?	NA		Moderately differentiated
35	196.01	3	Retromolar trigone	Primary tumor	T4	M0	N0	IVA	7.10.05			NO		NO		9.23.05		62	Male	>40py	NA
36	247.61	3	Tongue	Primary tumor	T1	M0	N0	I	4.12.05			NO		NO		11.4.11	11.4.11	77	Male	>40py	NA		Well differentiated
37	84.14	1	Hard palate	Primary tumor	T4b	M0	N0	IVB	12.13.04			YES	4.19.06	YES	4.19.06 (lung mets)	4.19.06		31	Male	Nonsmoker	NA		Well differentiated
38	198.62	3	Hypopharynx	Primary tumor	T2	M0	N2b	IVA	4.10.05			NO		YES	10.17.05 (lung mets)	9.21.06		62	Male	>40py	PR		Moderately differentiated
39	235.36	3	Tongue	Primary tumor	T1	M0	N0	I	7.18.05			YES	11.19.09	NO		11.25.13	11.25.13	57	Male	cigars or pipe only	NA		Well differentiated

## Sheet: Sheet2
			SMYD3 IHC score (semiqu by Valia)	SMYD3 score (Qupath by Valia, tumor compart H-score)
			2	192.21
			2	142.66
			3	230.71
			2	164.87
			1	122.54
			3	266.33
			2	148.69
			3	211.27
			2	133.68
			2	156.95
			3	289.83
			3	264.39
			3	232.42
			1	90.07
			3	202.82
			2	207.93
			3	295.65
			3	246.74
			3	248.64
			3	249.73
			1	92.59
			2	190.05
			2	163.04
			1	127.2
			2	167.3
			2	160.11
			2	208.83
			1	104.48
			1	105.85
			2	168.87
			2	189.1
			3	210.49
			3	218.38
			2	157.8
			3	209.6
			3	196.01
			3	247.61
			1	84.14
			3	198.62
			3	235.36
				86.85
				67.88
				148.96
				109.71
				19.17
				122.87
				75.52
				131.42
				80.33
				99.72
				55.59
				182.78
				133.55
				53.12
				79.06
				76.51
				85.23
				109.93
				78.1
				131.32
				74.33
				80.84
				97.38
				102.86
				98.07
				133.84
				60.88
				76.86
				136.22
